# Supplementary material for: Single-cell and spatial architecture of primary liver cancer
Source: Commun Biol. 2023 Nov 20;6:1181. doi: 10.1038/s42003-023-05455-0 (PMC10661180; doi:10.1038/s42003-023-05455-0)
Supplement: Supplementary file 3 — Supplementary Data 1 [file 42003_2023_5455_MOESM3_ESM.xls]

## Sheet: a,Profiling of SC and ST cohort
			5'Mrna										TCR							BCR
SC_ID	Digestion time(min)	Dead Cell Removal Kit	Estimated Number of Cells	Mean Reads per Cell	Median Genes per Cell	Sequencing Saturation	Median UMI Counts per Cell	Chemistry	Cell Ranger Version	final_cell number	ratio of predicted singlet	ratio of predicted doublets	Estimated Number of Cells	Mean Read Pairs per Cell	Number of Cells With Productive V-J Spanning Pair	Reads Mapped to Any V(D)J Gene (>60%)	Cells With Productive V-J Spanning Pair （〉30%）	Chemistry	Cell Ranger Version	Estimated Number of Cells	Mean Reads per Cell	Number of Cells With Productive V-J Spanning Pair	Reads Mapped to Any V(D)J Gene	Cells With Productive V-J Spanning Pair	Chemistry	Cell Ranger Version
P126B	not applicable	no	6473	60498	1460	0.882	3718	Single Cell 5' R2-only	3.0.1	6273	0.969102	0.0308976	4366	11643	3054	0.877	0.699	Single Cell V(D)J	3.0.1	322	155805	279	0.977	0.866	Single Cell V(D)J	3.0.1
P126N	15	no	25879	16390	891	0.549	2145	Single Cell 5' R2-only	3.0.1	24280	0.938212	0.0617875	13562	3748	8467	0.798	62.4	Single Cell V(D)J	3.0.1	3895	13346	3754	0.989	96.4	Single Cell V(D)J	3.0.1
P126P	15	no	23545	17612	1004	0.703	1989	Single Cell 5' R2-only	3.0.1	22703	0.964239	0.0357613	14357	3260	8305	0.827	57.8	Single Cell V(D)J	3.0.1	707	69913	665	98.3	94.1	Single Cell V(D)J	3.0.1
P126T	15	no	7193	51573	1702	0.734	4819	Single Cell 5' R2-only	3.0.1	5612	0.780203	0.219797	386	102898	183	0.489	47.4	Single Cell V(D)J	3.0.1	33	1396935	29	90.8	87.9	Single Cell V(D)J	3.0.1
P122B	not applicable	no	2948	113278	1351	0.932	3356	Single Cell 5' R2-only	3.1.0	2687	0.911465	0.0885346	958	66937	610	0.719	0.637	Single Cell V(D)J	3.0.1	130	423973	111	0.953	0.854	Single Cell V(D)J	3.0.1
P122P	15	no	16530	24065	740	0.85	1386	Single Cell 5' R2-only	3.1.0	15894	0.961525	0.0384755	6070	10380	3491	0.716	0.575	Single Cell V(D)J	3.0.1	869	100861	582	0.975	0.67	Single Cell V(D)J	3.0.1
P122T	25	yes	11650	38312	1291	0.711	2906	Single Cell 5' R2-only	3.1.0	10008	0.859056	0.140944	2240	36010	1241	0.559	0.554	Single Cell V(D)J	3.0.1	323	161573	255	0.838	0.789	Single Cell V(D)J	3.0.1
P121B	not applicable	no	5222	197030	1054	0.975	2484	Single Cell 5' R2-only	3.1.0	4915	0.94121	0.0587897	2876	32879	1909	0.891	0.664	Single Cell V(D)J	3.0.1	601	111684	520	0.979	0.865	Single Cell V(D)J	3.0.1
P121P	10	no	10887	62556	1122	0.925	2325	Single Cell 5' R2-only	3.1.0	9497	0.872325	0.127675	3689	15999	1920	0.848	0.52	Single Cell V(D)J	3.0.1	405	107779	351	0.982	0.867	Single Cell V(D)J	3.0.1
P121T	25	yes	7971	100174	2155	0.832	6972	Single Cell 5' R2-only	3.1.0	7216	0.905282	0.0947184	2008	24176	578	0.775	0.288	Single Cell V(D)J	3.0.1	22	5010205	21	0.919	0.955	Single Cell V(D)J	3.0.1
P123B	not applicable	no	11260	36408	503	0.943	1024	Single Cell 5' R2-only	3.1.0	11203	0.994938	0.00506217	3546	13767	1388	0.908	0.391	Single Cell V(D)J	3.0.1	2475	28554	1602	0.972	0.647	Single Cell V(D)J	3.0.1
P123P	10	no	17018	23230	962	0.819	2104	Single Cell 5' R2-only	3.1.0	15336	0.901163	0.0988365	9817	5384	5498	0.885	0.56	Single Cell V(D)J	3.0.1	1505	33246	1177	0.983	0.782	Single Cell V(D)J	3.0.1
P123T	25	no	11386	33956	1092	0.838	2404	Single Cell 5' R2-only	3.1.0	9500	0.834358	0.165642	3911	13311	1915	0.884	0.49	Single Cell V(D)J	3.0.1	713	61682	556	0.97	0.78	Single Cell V(D)J	3.0.1
P127B	not applicable	no	6127	58882	491	0.963	1083	Single Cell 5' R2-only	3.1.0	6103	0.996083	0.00391709	2493	21337	1206	0.919	0.484	Single Cell V(D)J	3.0.1	944	31850	725	0.983	0.768	Single Cell V(D)J	3.0.1
P127P	10	no	19393	20014	583	0.876	1061	Single Cell 5' R2-only	3.1.0	18405	0.949054	0.0509462	7927	6587	2889	0.904	0.364	Single Cell V(D)J	3.0.1	453	156229	412	0.987	0.909	Single Cell V(D)J	3.0.1
P127T	25	yes	19086	19589	1050	0.622	2556	Single Cell 5' R2-only	3.1.0	18446	0.966468	0.0335324	11177	4408	8588	0.9	0.768	Single Cell V(D)J	3.0.1	2066	35740	2010	0.991	0.973	Single Cell V(D)J	3.0.1
P125B	not applicable	no	11154	36400	1048	0.895	2293	Single Cell 5' R2-only	3.1.0	9729	0.872243	0.127757	7120	6842	4960	0.902	0.697	Single Cell V(D)J	3.0.1	457	96520	406	0.962	0.888	Single Cell V(D)J	3.0.1
P125P	12.5	no	20431	20374	1024	0.791	2137	Single Cell 5' R2-only	3.1.0	20128	0.98517	0.0148304	14381	3835	8750	0.898	0.608	Single Cell V(D)J	3.0.1	735	66478	605	0.986	0.823	Single Cell V(D)J	3.0.1
P125T	12.5	no	21027	18186	1068	0.592	2815	Single Cell 5' R2-only	3.1.0	18418	0.875921	0.124079	6323	7854	5009	0.888	0.792	Single Cell V(D)J	3.0.1	559	77036	538	0.982	0.962	Single Cell V(D)J	3.0.1
P124B	not applicable	no	1071	294867	1659	0.963	4202	Single Cell 5' R2-only	3.1.0	1025	0.957049	0.0429505	369	90107	275	0.757	0.745	Single Cell V(D)J	3.1.0	210	153388	142	0.9	0.676	Single Cell V(D)J	3.1.0
P124P	10	no	7934	46843	1408	0.849	3118	Single Cell 5' R2-only	3.1.0	6599	0.831737	0.168263	2723	13784	2089	0.717	0.767	Single Cell V(D)J	3.1.0	1463	25466	761	0.93	0.52	Single Cell V(D)J	3.1.0
P124T	10	no	9948	34819	1337	0.661	3452	Single Cell 5' R2-only	3.1.0	8460	0.850422	0.149578	3788	9877	3285	0.714	0.867	Single Cell V(D)J	3.1.0	119	281723	70	0.282	0.588	Single Cell V(D)J	3.1.0
P123O	not applicable	no	3594	118627	601	0.969	1153	Single Cell 5' R2-only	3.0.1	3510	0.976628	0.0233723	1299	27074	683	0.894	0.526	Single Cell V(D)J	3.0.1	442	160445	389	0.979	0.88	Single Cell V(D)J	3.0.1
P125S	not applicable	no	13388	27037	931	0.837	2028	Single Cell 5' R2-only	3.0.1	13309	0.994099	0.00590081	8440	6166	5686	0.887	0.674	Single Cell V(D)J	3.0.1	887	63292	748	0.955	0.843	Single Cell V(D)J	3.0.1
P127S	not applicable	no	12620	28654	915	0.934	2188	Single Cell 5' R2-only	3.0.1	10646	0.843582	0.156418	7795	6741	5295	0.893	0.679	Single Cell V(D)J	3.0.1	2003	24840	1677	0.977	0.837	Single Cell V(D)J	3.0.1
P123S	not applicable	no	11230	27611	334	0.917	530	Single Cell 5' R2-only	3.0.1	11024	0.981656	0.0183437	1422	28731	206	0.887	0.145	Single Cell V(D)J	3.0.1	405	102188	184	0.964	0.454	Single Cell V(D)J	3.0.1
P124S	not applicable	no	5157	135922	269	0.684	397	Single Cell 5' R2-only	3.0.1	4586	0.889277	0.110723	818	108368	220	0.897	0.269	Single Cell V(D)J	3.0.1	501	155056	292	0.968	0.583	Single Cell V(D)J	3.0.1
				61589.1	1038.7		2468.33
ST_ID	Optimization Slide	Optimum permeabilization time(min)	Number of Spots Under Tissue	Mean Reads per Spot	Median Genes per Spot	Valid Barcodes	Sequencing Saturation	Median UMI Counts per Spot	Fraction Reads in Spots Under Tissue	Reads Mapped to Genome
P128T	yes	24	3907	118731	5460	0.965	0.658	26091	0.931	0.845
P128P1	no	18	4546	68583	1170	0.961	0.861	2735	0.988	0.555
P128P2	yes	6	3978	79230	1693	0.954	0.813	5752	0.965	0.66
P129TP1	yes	18	4585	94455	3895	0.954	0.749	11961	0.921	0.711
P129TP2	no	18	4654	96022	3120	0.953	0.801	7366	0.962	0.668

## Sheet: b,Doublet ratio of SC samples
	5'Mrna
SC_ID	Estimated Number of Cells	Final cell number	Ratio of predicted singlet	Ratio of predicted doublet
P126T	7193	5612	0.780203	0.219797
P124P	7934	6599	0.831737	0.168263
P123T	11386	9500	0.834358	0.165642
P127S	12620	10646	0.843582	0.156418
P124T	9948	8460	0.850422	0.149578
P122T	11650	10008	0.859056	0.140944
P125B	11154	9729	0.872243	0.127757
P121P	10887	9497	0.872325	0.127675
P125T	21027	18418	0.875921	0.124079
P124S	5157	4586	0.889277	0.110723
P123P	17018	15336	0.901163	0.0988365
P121T	7971	7216	0.905282	0.0947184
P122B	2948	2687	0.911465	0.0885346
P126N	25879	24280	0.938212	0.0617875
P121B	5222	4915	0.94121	0.0587897
P127P	19393	18405	0.949054	0.0509462
P124B	1071	1025	0.957049	0.0429505
P122P	16530	15894	0.961525	0.0384755
P126P	23545	22703	0.964239	0.0357613
P127T	19086	18446	0.966468	0.0335324
P126B	6473	6273	0.969102	0.0308976
P123O	3594	3510	0.976628	0.0233723
P123S	11230	11024	0.981656	0.0183437
P125P	20431	20128	0.98517	0.0148304
P125S	13388	13309	0.994099	0.00590081
P123B	11260	11203	0.994938	0.00506217
P127B	6127	6103	0.996083	0.00391709
