# Supplementary material for: Single-cell and spatial architecture of primary liver cancer
Source: Commun Biol. 2023 Nov 20;6:1181. doi: 10.1038/s42003-023-05455-0 (PMC10661180; doi:10.1038/s42003-023-05455-0)
Supplement: Supplementary file 4 — Supplementary Data 2 [file 42003_2023_5455_MOESM4_ESM.xlsx]

## Sheet: Description of Additional Data 
Description of Additional Data Files
Figure 1h. Bar plots of supra-clusters based on tissue type, patient, tumor type, cell cycle phase and cell number.
Figure 2e. Expression of key genes related to cholesterol homeostasis in HCC ST slices.
Figure 3b. Bar plot of cell cycle phase in terms of M1, M2 and M3.
Figure 4b. Stacked violin plot showing expression of canonical marker genes and differential expression of genes of sub-clusters.
Figure 4d. Bar plots of fibroblast sub-clusters based on tissue type, patient, tumor type.
Figure 4k. Box plots presenting differential expression of MYH11+C1 CAFs (left) and COL10A1+C2 CAFs (right) between HCC-T (n=89 biologically independent samples, 2 replicates) and ICC-T (n=48 biologically independent samples) external cohort. Two-sided t-test: ns, no significant; ****, p < 0.0001. Lower, inside and upper horizontal line of the box plot indicate first quartile, median, and third q…
Figure 5b. Box plots presenting the proportion of endothelial cells in terms of tissues (upper) and tumor types (lower). Two-sided t-test: ns, no significant; *, p<0.05.
Figure 5c. Bar plots of endothelial cell sub-clusters based on tissue, patient and tumor type.
Figure 5j. Box plots presenting expression of CPE+C5 intermediate-state ECs based on different zones of slices over CHC (upper), HCC (middle) and ICC (lower). Two-sided t-test: ns, no significant; *, p<0.05; **, p<0.01; ***, p<0.001; ****, p<0.0001. Lower, inside and upper horizontal line of the box plot indicate first quartile, median, and third quartile, separately.

## Sheet: Figure 1h
Patient	Supra-cluster	order	Tissue	Tumor_tissue_type	Tumor_type	Cell_cycle	Freq
P121	B_C13	1	Blood	CHC_B	CHC	G1	0
P122	B_C13	1	Blood	CHC_B	CHC	G1	0
P123	B_C13	1	Blood	CHC_B	CHC	G1	0
P124	B_C13	1	Blood	CHC_B	CHC	G1	0
P125	B_C13	1	Blood	CHC_B	CHC	G1	0
P126	B_C13	1	Blood	CHC_B	CHC	G1	0
P127	B_C13	1	Blood	CHC_B	CHC	G1	0
P121	B_C6	1	Blood	CHC_B	CHC	G1	0
P122	B_C6	1	Blood	CHC_B	CHC	G1	0
P123	B_C6	1	Blood	CHC_B	CHC	G1	0
P124	B_C6	1	Blood	CHC_B	CHC	G1	0
P125	B_C6	1	Blood	CHC_B	CHC	G1	0
P126	B_C6	1	Blood	CHC_B	CHC	G1	0
P127	B_C6	1	Blood	CHC_B	CHC	G1	0
P121	Cancer_C17	1	Blood	CHC_B	CHC	G1	0
P122	Cancer_C17	1	Blood	CHC_B	CHC	G1	0
P123	Cancer_C17	1	Blood	CHC_B	CHC	G1	0
P124	Cancer_C17	1	Blood	CHC_B	CHC	G1	0
P125	Cancer_C17	1	Blood	CHC_B	CHC	G1	0
P126	Cancer_C17	1	Blood	CHC_B	CHC	G1	0
P127	Cancer_C17	1	Blood	CHC_B	CHC	G1	0
P121	Endothelial_C10	1	Blood	CHC_B	CHC	G1	0
P122	Endothelial_C10	1	Blood	CHC_B	CHC	G1	0
P123	Endothelial_C10	1	Blood	CHC_B	CHC	G1	0
P124	Endothelial_C10	1	Blood	CHC_B	CHC	G1	0
P125	Endothelial_C10	1	Blood	CHC_B	CHC	G1	0
P126	Endothelial_C10	1	Blood	CHC_B	CHC	G1	0
P127	Endothelial_C10	1	Blood	CHC_B	CHC	G1	0
P121	Endothelial_C20	1	Blood	CHC_B	CHC	G1	0
P122	Endothelial_C20	1	Blood	CHC_B	CHC	G1	0
P123	Endothelial_C20	1	Blood	CHC_B	CHC	G1	0
P124	Endothelial_C20	1	Blood	CHC_B	CHC	G1	0
P125	Endothelial_C20	1	Blood	CHC_B	CHC	G1	0
P126	Endothelial_C20	1	Blood	CHC_B	CHC	G1	0
P127	Endothelial_C20	1	Blood	CHC_B	CHC	G1	0
P121	Hepatocyte_C3	1	Blood	CHC_B	CHC	G1	0
P122	Hepatocyte_C3	1	Blood	CHC_B	CHC	G1	0
P123	Hepatocyte_C3	1	Blood	CHC_B	CHC	G1	0
P124	Hepatocyte_C3	1	Blood	CHC_B	CHC	G1	0
P125	Hepatocyte_C3	1	Blood	CHC_B	CHC	G1	0
P126	Hepatocyte_C3	1	Blood	CHC_B	CHC	G1	0
P127	Hepatocyte_C3	1	Blood	CHC_B	CHC	G1	0
P121	HSC_C19	1	Blood	CHC_B	CHC	G1	0
P122	HSC_C19	1	Blood	CHC_B	CHC	G1	0
P123	HSC_C19	1	Blood	CHC_B	CHC	G1	0
P124	HSC_C19	1	Blood	CHC_B	CHC	G1	0
P125	HSC_C19	1	Blood	CHC_B	CHC	G1	0
P126	HSC_C19	1	Blood	CHC_B	CHC	G1	0
P127	HSC_C19	1	Blood	CHC_B	CHC	G1	0
P121	MIX_C15	1	Blood	CHC_B	CHC	G1	0
P122	MIX_C15	1	Blood	CHC_B	CHC	G1	0
P123	MIX_C15	1	Blood	CHC_B	CHC	G1	0
P124	MIX_C15	1	Blood	CHC_B	CHC	G1	0
P125	MIX_C15	1	Blood	CHC_B	CHC	G1	0
P126	MIX_C15	1	Blood	CHC_B	CHC	G1	0
P127	MIX_C15	1	Blood	CHC_B	CHC	G1	0
P121	MIX_C25	1	Blood	CHC_B	CHC	G1	0
P122	MIX_C25	1	Blood	CHC_B	CHC	G1	0
P123	MIX_C25	1	Blood	CHC_B	CHC	G1	0
P124	MIX_C25	1	Blood	CHC_B	CHC	G1	0
P125	MIX_C25	1	Blood	CHC_B	CHC	G1	0
P126	MIX_C25	1	Blood	CHC_B	CHC	G1	0
P127	MIX_C25	1	Blood	CHC_B	CHC	G1	0
P121	Myeloid_C16	1	Blood	CHC_B	CHC	G1	0
P122	Myeloid_C16	1	Blood	CHC_B	CHC	G1	0
P123	Myeloid_C16	1	Blood	CHC_B	CHC	G1	0
P124	Myeloid_C16	1	Blood	CHC_B	CHC	G1	0
P125	Myeloid_C16	1	Blood	CHC_B	CHC	G1	0
P126	Myeloid_C16	1	Blood	CHC_B	CHC	G1	0
P127	Myeloid_C16	1	Blood	CHC_B	CHC	G1	0
P121	Myeloid_C18	1	Blood	CHC_B	CHC	G1	0
P122	Myeloid_C18	1	Blood	CHC_B	CHC	G1	0
P123	Myeloid_C18	1	Blood	CHC_B	CHC	G1	0
P124	Myeloid_C18	1	Blood	CHC_B	CHC	G1	0
P125	Myeloid_C18	1	Blood	CHC_B	CHC	G1	0
P126	Myeloid_C18	1	Blood	CHC_B	CHC	G1	0
P127	Myeloid_C18	1	Blood	CHC_B	CHC	G1	0
P121	Myeloid_C22	1	Blood	CHC_B	CHC	G1	0
P122	Myeloid_C22	1	Blood	CHC_B	CHC	G1	0
P123	Myeloid_C22	1	Blood	CHC_B	CHC	G1	0
P124	Myeloid_C22	1	Blood	CHC_B	CHC	G1	0
P125	Myeloid_C22	1	Blood	CHC_B	CHC	G1	0
P126	Myeloid_C22	1	Blood	CHC_B	CHC	G1	0
P127	Myeloid_C22	1	Blood	CHC_B	CHC	G1	0
P121	Myeloid_C23	1	Blood	CHC_B	CHC	G1	0
P122	Myeloid_C23	1	Blood	CHC_B	CHC	G1	0
P123	Myeloid_C23	1	Blood	CHC_B	CHC	G1	0
P124	Myeloid_C23	1	Blood	CHC_B	CHC	G1	0
P125	Myeloid_C23	1	Blood	CHC_B	CHC	G1	0
P126	Myeloid_C23	1	Blood	CHC_B	CHC	G1	0
P127	Myeloid_C23	1	Blood	CHC_B	CHC	G1	0
P121	Myeloid_C24	1	Blood	CHC_B	CHC	G1	0
P122	Myeloid_C24	1	Blood	CHC_B	CHC	G1	0
P123	Myeloid_C24	1	Blood	CHC_B	CHC	G1	0
P124	Myeloid_C24	1	Blood	CHC_B	CHC	G1	0
P125	Myeloid_C24	1	Blood	CHC_B	CHC	G1	0
P126	Myeloid_C24	1	Blood	CHC_B	CHC	G1	0
P127	Myeloid_C24	1	Blood	CHC_B	CHC	G1	0
P121	Myeloid_C26	1	Blood	CHC_B	CHC	G1	0
P122	Myeloid_C26	1	Blood	CHC_B	CHC	G1	0
P123	Myeloid_C26	1	Blood	CHC_B	CHC	G1	0
P124	Myeloid_C26	1	Blood	CHC_B	CHC	G1	0
P125	Myeloid_C26	1	Blood	CHC_B	CHC	G1	0
P126	Myeloid_C26	1	Blood	CHC_B	CHC	G1	0
P127	Myeloid_C26	1	Blood	CHC_B	CHC	G1	0
P121	Myeloid_C8	1	Blood	CHC_B	CHC	G1	0
P122	Myeloid_C8	1	Blood	CHC_B	CHC	G1	0
P123	Myeloid_C8	1	Blood	CHC_B	CHC	G1	0
P124	Myeloid_C8	1	Blood	CHC_B	CHC	G1	0
P125	Myeloid_C8	1	Blood	CHC_B	CHC	G1	0
P126	Myeloid_C8	1	Blood	CHC_B	CHC	G1	0
P127	Myeloid_C8	1	Blood	CHC_B	CHC	G1	0
P121	Myeloid_C9	1	Blood	CHC_B	CHC	G1	0
P122	Myeloid_C9	1	Blood	CHC_B	CHC	G1	0
P123	Myeloid_C9	1	Blood	CHC_B	CHC	G1	0
P124	Myeloid_C9	1	Blood	CHC_B	CHC	G1	0
P125	Myeloid_C9	1	Blood	CHC_B	CHC	G1	0
P126	Myeloid_C9	1	Blood	CHC_B	CHC	G1	0
P127	Myeloid_C9	1	Blood	CHC_B	CHC	G1	0
P121	TNK_C1	1	Blood	CHC_B	CHC	G1	0
P122	TNK_C1	1	Blood	CHC_B	CHC	G1	0
P123	TNK_C1	1	Blood	CHC_B	CHC	G1	0
P124	TNK_C1	1	Blood	CHC_B	CHC	G1	0
P125	TNK_C1	1	Blood	CHC_B	CHC	G1	0
P126	TNK_C1	1	Blood	CHC_B	CHC	G1	350
P127	TNK_C1	1	Blood	CHC_B	CHC	G1	294
P121	TNK_C11	1	Blood	CHC_B	CHC	G1	0
P122	TNK_C11	1	Blood	CHC_B	CHC	G1	0
P123	TNK_C11	1	Blood	CHC_B	CHC	G1	0
P124	TNK_C11	1	Blood	CHC_B	CHC	G1	0
P125	TNK_C11	1	Blood	CHC_B	CHC	G1	0
P126	TNK_C11	1	Blood	CHC_B	CHC	G1	0
P127	TNK_C11	1	Blood	CHC_B	CHC	G1	0
P121	TNK_C12	1	Blood	CHC_B	CHC	G1	0
P122	TNK_C12	1	Blood	CHC_B	CHC	G1	0
P123	TNK_C12	1	Blood	CHC_B	CHC	G1	0
P124	TNK_C12	1	Blood	CHC_B	CHC	G1	0
P125	TNK_C12	1	Blood	CHC_B	CHC	G1	0
P126	TNK_C12	1	Blood	CHC_B	CHC	G1	0
P127	TNK_C12	1	Blood	CHC_B	CHC	G1	0
P121	TNK_C14	1	Blood	CHC_B	CHC	G1	0
P122	TNK_C14	1	Blood	CHC_B	CHC	G1	0
P123	TNK_C14	1	Blood	CHC_B	CHC	G1	0
P124	TNK_C14	1	Blood	CHC_B	CHC	G1	0
P125	TNK_C14	1	Blood	CHC_B	CHC	G1	0
P126	TNK_C14	1	Blood	CHC_B	CHC	G1	0
P127	TNK_C14	1	Blood	CHC_B	CHC	G1	0
P121	TNK_C2	1	Blood	CHC_B	CHC	G1	0
P122	TNK_C2	1	Blood	CHC_B	CHC	G1	0
P123	TNK_C2	1	Blood	CHC_B	CHC	G1	0
P124	TNK_C2	1	Blood	CHC_B	CHC	G1	0
P125	TNK_C2	1	Blood	CHC_B	CHC	G1	0
P126	TNK_C2	1	Blood	CHC_B	CHC	G1	0
P127	TNK_C2	1	Blood	CHC_B	CHC	G1	0
P121	TNK_C21	1	Blood	CHC_B	CHC	G1	0
P122	TNK_C21	1	Blood	CHC_B	CHC	G1	0
P123	TNK_C21	1	Blood	CHC_B	CHC	G1	0
P124	TNK_C21	1	Blood	CHC_B	CHC	G1	0
P125	TNK_C21	1	Blood	CHC_B	CHC	G1	0
P126	TNK_C21	1	Blood	CHC_B	CHC	G1	0
P127	TNK_C21	1	Blood	CHC_B	CHC	G1	0
P121	TNK_C4	1	Blood	CHC_B	CHC	G1	0
P122	TNK_C4	1	Blood	CHC_B	CHC	G1	0
P123	TNK_C4	1	Blood	CHC_B	CHC	G1	0
P124	TNK_C4	1	Blood	CHC_B	CHC	G1	0
P125	TNK_C4	1	Blood	CHC_B	CHC	G1	0
P126	TNK_C4	1	Blood	CHC_B	CHC	G1	0
P127	TNK_C4	1	Blood	CHC_B	CHC	G1	0
P121	TNK_C5	1	Blood	CHC_B	CHC	G1	0
P122	TNK_C5	1	Blood	CHC_B	CHC	G1	0
P123	TNK_C5	1	Blood	CHC_B	CHC	G1	0
P124	TNK_C5	1	Blood	CHC_B	CHC	G1	0
P125	TNK_C5	1	Blood	CHC_B	CHC	G1	0
P126	TNK_C5	1	Blood	CHC_B	CHC	G1	0
P127	TNK_C5	1	Blood	CHC_B	CHC	G1	0
P121	TNK_C7	1	Blood	CHC_B	CHC	G1	0
P122	TNK_C7	1	Blood	CHC_B	CHC	G1	0
P123	TNK_C7	1	Blood	CHC_B	CHC	G1	0
P124	TNK_C7	1	Blood	CHC_B	CHC	G1	0
P125	TNK_C7	1	Blood	CHC_B	CHC	G1	0
P126	TNK_C7	1	Blood	CHC_B	CHC	G1	0
P127	TNK_C7	1	Blood	CHC_B	CHC	G1	0
P121	B_C13	2	Blood	CHC_B	CHC	G1	0
P122	B_C13	2	Blood	CHC_B	CHC	G1	0
P123	B_C13	2	Blood	CHC_B	CHC	G1	0
P124	B_C13	2	Blood	CHC_B	CHC	G1	0
P125	B_C13	2	Blood	CHC_B	CHC	G1	0
P126	B_C13	2	Blood	CHC_B	CHC	G1	0
P127	B_C13	2	Blood	CHC_B	CHC	G1	0
P121	B_C6	2	Blood	CHC_B	CHC	G1	0
P122	B_C6	2	Blood	CHC_B	CHC	G1	0
P123	B_C6	2	Blood	CHC_B	CHC	G1	0
P124	B_C6	2	Blood	CHC_B	CHC	G1	0
P125	B_C6	2	Blood	CHC_B	CHC	G1	0
P126	B_C6	2	Blood	CHC_B	CHC	G1	0
P127	B_C6	2	Blood	CHC_B	CHC	G1	0
P121	Cancer_C17	2	Blood	CHC_B	CHC	G1	0
P122	Cancer_C17	2	Blood	CHC_B	CHC	G1	0
P123	Cancer_C17	2	Blood	CHC_B	CHC	G1	0
P124	Cancer_C17	2	Blood	CHC_B	CHC	G1	0
P125	Cancer_C17	2	Blood	CHC_B	CHC	G1	0
P126	Cancer_C17	2	Blood	CHC_B	CHC	G1	0
P127	Cancer_C17	2	Blood	CHC_B	CHC	G1	0
P121	Endothelial_C10	2	Blood	CHC_B	CHC	G1	0
P122	Endothelial_C10	2	Blood	CHC_B	CHC	G1	0
P123	Endothelial_C10	2	Blood	CHC_B	CHC	G1	0
P124	Endothelial_C10	2	Blood	CHC_B	CHC	G1	0
P125	Endothelial_C10	2	Blood	CHC_B	CHC	G1	0
P126	Endothelial_C10	2	Blood	CHC_B	CHC	G1	0
P127	Endothelial_C10	2	Blood	CHC_B	CHC	G1	0
P121	Endothelial_C20	2	Blood	CHC_B	CHC	G1	0
P122	Endothelial_C20	2	Blood	CHC_B	CHC	G1	0
P123	Endothelial_C20	2	Blood	CHC_B	CHC	G1	0
P124	Endothelial_C20	2	Blood	CHC_B	CHC	G1	0
P125	Endothelial_C20	2	Blood	CHC_B	CHC	G1	0
P126	Endothelial_C20	2	Blood	CHC_B	CHC	G1	0
P127	Endothelial_C20	2	Blood	CHC_B	CHC	G1	0
P121	Hepatocyte_C3	2	Blood	CHC_B	CHC	G1	0
P122	Hepatocyte_C3	2	Blood	CHC_B	CHC	G1	0
P123	Hepatocyte_C3	2	Blood	CHC_B	CHC	G1	0
P124	Hepatocyte_C3	2	Blood	CHC_B	CHC	G1	0
P125	Hepatocyte_C3	2	Blood	CHC_B	CHC	G1	0
P126	Hepatocyte_C3	2	Blood	CHC_B	CHC	G1	0
P127	Hepatocyte_C3	2	Blood	CHC_B	CHC	G1	0
P121	HSC_C19	2	Blood	CHC_B	CHC	G1	0
P122	HSC_C19	2	Blood	CHC_B	CHC	G1	0
P123	HSC_C19	2	Blood	CHC_B	CHC	G1	0
P124	HSC_C19	2	Blood	CHC_B	CHC	G1	0
P125	HSC_C19	2	Blood	CHC_B	CHC	G1	0
P126	HSC_C19	2	Blood	CHC_B	CHC	G1	0
P127	HSC_C19	2	Blood	CHC_B	CHC	G1	0
P121	MIX_C15	2	Blood	CHC_B	CHC	G1	0
P122	MIX_C15	2	Blood	CHC_B	CHC	G1	0
P123	MIX_C15	2	Blood	CHC_B	CHC	G1	0
P124	MIX_C15	2	Blood	CHC_B	CHC	G1	0
P125	MIX_C15	2	Blood	CHC_B	CHC	G1	0
P126	MIX_C15	2	Blood	CHC_B	CHC	G1	0
P127	MIX_C15	2	Blood	CHC_B	CHC	G1	0
P121	MIX_C25	2	Blood	CHC_B	CHC	G1	0
P122	MIX_C25	2	Blood	CHC_B	CHC	G1	0
P123	MIX_C25	2	Blood	CHC_B	CHC	G1	0
P124	MIX_C25	2	Blood	CHC_B	CHC	G1	0
P125	MIX_C25	2	Blood	CHC_B	CHC	G1	0
P126	MIX_C25	2	Blood	CHC_B	CHC	G1	0
P127	MIX_C25	2	Blood	CHC_B	CHC	G1	0
P121	Myeloid_C16	2	Blood	CHC_B	CHC	G1	0
P122	Myeloid_C16	2	Blood	CHC_B	CHC	G1	0
P123	Myeloid_C16	2	Blood	CHC_B	CHC	G1	0
P124	Myeloid_C16	2	Blood	CHC_B	CHC	G1	0
P125	Myeloid_C16	2	Blood	CHC_B	CHC	G1	0
P126	Myeloid_C16	2	Blood	CHC_B	CHC	G1	0
P127	Myeloid_C16	2	Blood	CHC_B	CHC	G1	0
P121	Myeloid_C18	2	Blood	CHC_B	CHC	G1	0
P122	Myeloid_C18	2	Blood	CHC_B	CHC	G1	0
P123	Myeloid_C18	2	Blood	CHC_B	CHC	G1	0
P124	Myeloid_C18	2	Blood	CHC_B	CHC	G1	0
P125	Myeloid_C18	2	Blood	CHC_B	CHC	G1	0
P126	Myeloid_C18	2	Blood	CHC_B	CHC	G1	0
P127	Myeloid_C18	2	Blood	CHC_B	CHC	G1	0
P121	Myeloid_C22	2	Blood	CHC_B	CHC	G1	0
P122	Myeloid_C22	2	Blood	CHC_B	CHC	G1	0
P123	Myeloid_C22	2	Blood	CHC_B	CHC	G1	0
P124	Myeloid_C22	2	Blood	CHC_B	CHC	G1	0
P125	Myeloid_C22	2	Blood	CHC_B	CHC	G1	0
P126	Myeloid_C22	2	Blood	CHC_B	CHC	G1	0
P127	Myeloid_C22	2	Blood	CHC_B	CHC	G1	0
P121	Myeloid_C23	2	Blood	CHC_B	CHC	G1	0
P122	Myeloid_C23	2	Blood	CHC_B	CHC	G1	0
P123	Myeloid_C23	2	Blood	CHC_B	CHC	G1	0
P124	Myeloid_C23	2	Blood	CHC_B	CHC	G1	0
P125	Myeloid_C23	2	Blood	CHC_B	CHC	G1	0
P126	Myeloid_C23	2	Blood	CHC_B	CHC	G1	0
P127	Myeloid_C23	2	Blood	CHC_B	CHC	G1	0
P121	Myeloid_C24	2	Blood	CHC_B	CHC	G1	0
P122	Myeloid_C24	2	Blood	CHC_B	CHC	G1	0
P123	Myeloid_C24	2	Blood	CHC_B	CHC	G1	0
P124	Myeloid_C24	2	Blood	CHC_B	CHC	G1	0
P125	Myeloid_C24	2	Blood	CHC_B	CHC	G1	0
P126	Myeloid_C24	2	Blood	CHC_B	CHC	G1	0
P127	Myeloid_C24	2	Blood	CHC_B	CHC	G1	0
P121	Myeloid_C26	2	Blood	CHC_B	CHC	G1	0
P122	Myeloid_C26	2	Blood	CHC_B	CHC	G1	0
P123	Myeloid_C26	2	Blood	CHC_B	CHC	G1	0
P124	Myeloid_C26	2	Blood	CHC_B	CHC	G1	0
P125	Myeloid_C26	2	Blood	CHC_B	CHC	G1	0
P126	Myeloid_C26	2	Blood	CHC_B	CHC	G1	0
P127	Myeloid_C26	2	Blood	CHC_B	CHC	G1	0
P121	Myeloid_C8	2	Blood	CHC_B	CHC	G1	0
P122	Myeloid_C8	2	Blood	CHC_B	CHC	G1	0
P123	Myeloid_C8	2	Blood	CHC_B	CHC	G1	0
P124	Myeloid_C8	2	Blood	CHC_B	CHC	G1	0
P125	Myeloid_C8	2	Blood	CHC_B	CHC	G1	0
P126	Myeloid_C8	2	Blood	CHC_B	CHC	G1	0
P127	Myeloid_C8	2	Blood	CHC_B	CHC	G1	0
P121	Myeloid_C9	2	Blood	CHC_B	CHC	G1	0
P122	Myeloid_C9	2	Blood	CHC_B	CHC	G1	0
P123	Myeloid_C9	2	Blood	CHC_B	CHC	G1	0
P124	Myeloid_C9	2	Blood	CHC_B	CHC	G1	0
P125	Myeloid_C9	2	Blood	CHC_B	CHC	G1	0
P126	Myeloid_C9	2	Blood	CHC_B	CHC	G1	0
P127	Myeloid_C9	2	Blood	CHC_B	CHC	G1	0
P121	TNK_C1	2	Blood	CHC_B	CHC	G1	0
P122	TNK_C1	2	Blood	CHC_B	CHC	G1	0
P123	TNK_C1	2	Blood	CHC_B	CHC	G1	0
P124	TNK_C1	2	Blood	CHC_B	CHC	G1	0
P125	TNK_C1	2	Blood	CHC_B	CHC	G1	0
P126	TNK_C1	2	Blood	CHC_B	CHC	G1	0
P127	TNK_C1	2	Blood	CHC_B	CHC	G1	0
P121	TNK_C11	2	Blood	CHC_B	CHC	G1	0
P122	TNK_C11	2	Blood	CHC_B	CHC	G1	0
P123	TNK_C11	2	Blood	CHC_B	CHC	G1	0
P124	TNK_C11	2	Blood	CHC_B	CHC	G1	0
P125	TNK_C11	2	Blood	CHC_B	CHC	G1	0
P126	TNK_C11	2	Blood	CHC_B	CHC	G1	0
P127	TNK_C11	2	Blood	CHC_B	CHC	G1	0
P121	TNK_C12	2	Blood	CHC_B	CHC	G1	0
P122	TNK_C12	2	Blood	CHC_B	CHC	G1	0
P123	TNK_C12	2	Blood	CHC_B	CHC	G1	0
P124	TNK_C12	2	Blood	CHC_B	CHC	G1	0
P125	TNK_C12	2	Blood	CHC_B	CHC	G1	0
P126	TNK_C12	2	Blood	CHC_B	CHC	G1	0
P127	TNK_C12	2	Blood	CHC_B	CHC	G1	0
P121	TNK_C14	2	Blood	CHC_B	CHC	G1	0
P122	TNK_C14	2	Blood	CHC_B	CHC	G1	0
P123	TNK_C14	2	Blood	CHC_B	CHC	G1	0
P124	TNK_C14	2	Blood	CHC_B	CHC	G1	0
P125	TNK_C14	2	Blood	CHC_B	CHC	G1	0
P126	TNK_C14	2	Blood	CHC_B	CHC	G1	0
P127	TNK_C14	2	Blood	CHC_B	CHC	G1	0
P121	TNK_C2	2	Blood	CHC_B	CHC	G1	0
P122	TNK_C2	2	Blood	CHC_B	CHC	G1	0
P123	TNK_C2	2	Blood	CHC_B	CHC	G1	0
P124	TNK_C2	2	Blood	CHC_B	CHC	G1	0
P125	TNK_C2	2	Blood	CHC_B	CHC	G1	0
P126	TNK_C2	2	Blood	CHC_B	CHC	G1	378
P127	TNK_C2	2	Blood	CHC_B	CHC	G1	862
P121	TNK_C21	2	Blood	CHC_B	CHC	G1	0
P122	TNK_C21	2	Blood	CHC_B	CHC	G1	0
P123	TNK_C21	2	Blood	CHC_B	CHC	G1	0
P124	TNK_C21	2	Blood	CHC_B	CHC	G1	0
P125	TNK_C21	2	Blood	CHC_B	CHC	G1	0
P126	TNK_C21	2	Blood	CHC_B	CHC	G1	0
P127	TNK_C21	2	Blood	CHC_B	CHC	G1	0
P121	TNK_C4	2	Blood	CHC_B	CHC	G1	0
P122	TNK_C4	2	Blood	CHC_B	CHC	G1	0
P123	TNK_C4	2	Blood	CHC_B	CHC	G1	0
P124	TNK_C4	2	Blood	CHC_B	CHC	G1	0
P125	TNK_C4	2	Blood	CHC_B	CHC	G1	0
P126	TNK_C4	2	Blood	CHC_B	CHC	G1	0
P127	TNK_C4	2	Blood	CHC_B	CHC	G1	0
P121	TNK_C5	2	Blood	CHC_B	CHC	G1	0
P122	TNK_C5	2	Blood	CHC_B	CHC	G1	0
P123	TNK_C5	2	Blood	CHC_B	CHC	G1	0
P124	TNK_C5	2	Blood	CHC_B	CHC	G1	0
P125	TNK_C5	2	Blood	CHC_B	CHC	G1	0
P126	TNK_C5	2	Blood	CHC_B	CHC	G1	0
P127	TNK_C5	2	Blood	CHC_B	CHC	G1	0
P121	TNK_C7	2	Blood	CHC_B	CHC	G1	0
P122	TNK_C7	2	Blood	CHC_B	CHC	G1	0
P123	TNK_C7	2	Blood	CHC_B	CHC	G1	0
P124	TNK_C7	2	Blood	CHC_B	CHC	G1	0
P125	TNK_C7	2	Blood	CHC_B	CHC	G1	0
P126	TNK_C7	2	Blood	CHC_B	CHC	G1	0
P127	TNK_C7	2	Blood	CHC_B	CHC	G1	0
P121	B_C13	3	Blood	CHC_B	CHC	G1	0
P122	B_C13	3	Blood	CHC_B	CHC	G1	0
P123	B_C13	3	Blood	CHC_B	CHC	G1	0
P124	B_C13	3	Blood	CHC_B	CHC	G1	0
P125	B_C13	3	Blood	CHC_B	CHC	G1	0
P126	B_C13	3	Blood	CHC_B	CHC	G1	0
P127	B_C13	3	Blood	CHC_B	CHC	G1	0
P121	B_C6	3	Blood	CHC_B	CHC	G1	0
P122	B_C6	3	Blood	CHC_B	CHC	G1	0
P123	B_C6	3	Blood	CHC_B	CHC	G1	0
P124	B_C6	3	Blood	CHC_B	CHC	G1	0
P125	B_C6	3	Blood	CHC_B	CHC	G1	0
P126	B_C6	3	Blood	CHC_B	CHC	G1	0
P127	B_C6	3	Blood	CHC_B	CHC	G1	0
P121	Cancer_C17	3	Blood	CHC_B	CHC	G1	0
P122	Cancer_C17	3	Blood	CHC_B	CHC	G1	0
P123	Cancer_C17	3	Blood	CHC_B	CHC	G1	0
P124	Cancer_C17	3	Blood	CHC_B	CHC	G1	0
P125	Cancer_C17	3	Blood	CHC_B	CHC	G1	0
P126	Cancer_C17	3	Blood	CHC_B	CHC	G1	0
P127	Cancer_C17	3	Blood	CHC_B	CHC	G1	0
P121	Endothelial_C10	3	Blood	CHC_B	CHC	G1	0
P122	Endothelial_C10	3	Blood	CHC_B	CHC	G1	0
P123	Endothelial_C10	3	Blood	CHC_B	CHC	G1	0
P124	Endothelial_C10	3	Blood	CHC_B	CHC	G1	0
P125	Endothelial_C10	3	Blood	CHC_B	CHC	G1	0
P126	Endothelial_C10	3	Blood	CHC_B	CHC	G1	0
P127	Endothelial_C10	3	Blood	CHC_B	CHC	G1	0
P121	Endothelial_C20	3	Blood	CHC_B	CHC	G1	0
P122	Endothelial_C20	3	Blood	CHC_B	CHC	G1	0
P123	Endothelial_C20	3	Blood	CHC_B	CHC	G1	0
P124	Endothelial_C20	3	Blood	CHC_B	CHC	G1	0
P125	Endothelial_C20	3	Blood	CHC_B	CHC	G1	0
P126	Endothelial_C20	3	Blood	CHC_B	CHC	G1	0
P127	Endothelial_C20	3	Blood	CHC_B	CHC	G1	0
P121	Hepatocyte_C3	3	Blood	CHC_B	CHC	G1	0
P122	Hepatocyte_C3	3	Blood	CHC_B	CHC	G1	0
P123	Hepatocyte_C3	3	Blood	CHC_B	CHC	G1	0
P124	Hepatocyte_C3	3	Blood	CHC_B	CHC	G1	0
P125	Hepatocyte_C3	3	Blood	CHC_B	CHC	G1	0
P126	Hepatocyte_C3	3	Blood	CHC_B	CHC	G1	72
P127	Hepatocyte_C3	3	Blood	CHC_B	CHC	G1	224
P121	HSC_C19	3	Blood	CHC_B	CHC	G1	0
P122	HSC_C19	3	Blood	CHC_B	CHC	G1	0
P123	HSC_C19	3	Blood	CHC_B	CHC	G1	0
P124	HSC_C19	3	Blood	CHC_B	CHC	G1	0
P125	HSC_C19	3	Blood	CHC_B	CHC	G1	0
P126	HSC_C19	3	Blood	CHC_B	CHC	G1	0
P127	HSC_C19	3	Blood	CHC_B	CHC	G1	0
P121	MIX_C15	3	Blood	CHC_B	CHC	G1	0
P122	MIX_C15	3	Blood	CHC_B	CHC	G1	0
P123	MIX_C15	3	Blood	CHC_B	CHC	G1	0
P124	MIX_C15	3	Blood	CHC_B	CHC	G1	0
P125	MIX_C15	3	Blood	CHC_B	CHC	G1	0
P126	MIX_C15	3	Blood	CHC_B	CHC	G1	0
P127	MIX_C15	3	Blood	CHC_B	CHC	G1	0
P121	MIX_C25	3	Blood	CHC_B	CHC	G1	0
P122	MIX_C25	3	Blood	CHC_B	CHC	G1	0
P123	MIX_C25	3	Blood	CHC_B	CHC	G1	0
P124	MIX_C25	3	Blood	CHC_B	CHC	G1	0
P125	MIX_C25	3	Blood	CHC_B	CHC	G1	0
P126	MIX_C25	3	Blood	CHC_B	CHC	G1	0
P127	MIX_C25	3	Blood	CHC_B	CHC	G1	0
P121	Myeloid_C16	3	Blood	CHC_B	CHC	G1	0
P122	Myeloid_C16	3	Blood	CHC_B	CHC	G1	0
P123	Myeloid_C16	3	Blood	CHC_B	CHC	G1	0
P124	Myeloid_C16	3	Blood	CHC_B	CHC	G1	0
P125	Myeloid_C16	3	Blood	CHC_B	CHC	G1	0
P126	Myeloid_C16	3	Blood	CHC_B	CHC	G1	0
P127	Myeloid_C16	3	Blood	CHC_B	CHC	G1	0
P121	Myeloid_C18	3	Blood	CHC_B	CHC	G1	0
P122	Myeloid_C18	3	Blood	CHC_B	CHC	G1	0
P123	Myeloid_C18	3	Blood	CHC_B	CHC	G1	0
P124	Myeloid_C18	3	Blood	CHC_B	CHC	G1	0
P125	Myeloid_C18	3	Blood	CHC_B	CHC	G1	0
P126	Myeloid_C18	3	Blood	CHC_B	CHC	G1	0
P127	Myeloid_C18	3	Blood	CHC_B	CHC	G1	0
P121	Myeloid_C22	3	Blood	CHC_B	CHC	G1	0
P122	Myeloid_C22	3	Blood	CHC_B	CHC	G1	0
P123	Myeloid_C22	3	Blood	CHC_B	CHC	G1	0
P124	Myeloid_C22	3	Blood	CHC_B	CHC	G1	0
P125	Myeloid_C22	3	Blood	CHC_B	CHC	G1	0
P126	Myeloid_C22	3	Blood	CHC_B	CHC	G1	0
P127	Myeloid_C22	3	Blood	CHC_B	CHC	G1	0
P121	Myeloid_C23	3	Blood	CHC_B	CHC	G1	0
P122	Myeloid_C23	3	Blood	CHC_B	CHC	G1	0
P123	Myeloid_C23	3	Blood	CHC_B	CHC	G1	0
P124	Myeloid_C23	3	Blood	CHC_B	CHC	G1	0
P125	Myeloid_C23	3	Blood	CHC_B	CHC	G1	0
P126	Myeloid_C23	3	Blood	CHC_B	CHC	G1	0
P127	Myeloid_C23	3	Blood	CHC_B	CHC	G1	0
P121	Myeloid_C24	3	Blood	CHC_B	CHC	G1	0
P122	Myeloid_C24	3	Blood	CHC_B	CHC	G1	0
P123	Myeloid_C24	3	Blood	CHC_B	CHC	G1	0
P124	Myeloid_C24	3	Blood	CHC_B	CHC	G1	0
P125	Myeloid_C24	3	Blood	CHC_B	CHC	G1	0
P126	Myeloid_C24	3	Blood	CHC_B	CHC	G1	0
P127	Myeloid_C24	3	Blood	CHC_B	CHC	G1	0
P121	Myeloid_C26	3	Blood	CHC_B	CHC	G1	0
P122	Myeloid_C26	3	Blood	CHC_B	CHC	G1	0
P123	Myeloid_C26	3	Blood	CHC_B	CHC	G1	0
P124	Myeloid_C26	3	Blood	CHC_B	CHC	G1	0
P125	Myeloid_C26	3	Blood	CHC_B	CHC	G1	0
P126	Myeloid_C26	3	Blood	CHC_B	CHC	G1	0
P127	Myeloid_C26	3	Blood	CHC_B	CHC	G1	0
P121	Myeloid_C8	3	Blood	CHC_B	CHC	G1	0
P122	Myeloid_C8	3	Blood	CHC_B	CHC	G1	0
P123	Myeloid_C8	3	Blood	CHC_B	CHC	G1	0
P124	Myeloid_C8	3	Blood	CHC_B	CHC	G1	0
P125	Myeloid_C8	3	Blood	CHC_B	CHC	G1	0
P126	Myeloid_C8	3	Blood	CHC_B	CHC	G1	0
P127	Myeloid_C8	3	Blood	CHC_B	CHC	G1	0
P121	Myeloid_C9	3	Blood	CHC_B	CHC	G1	0
P122	Myeloid_C9	3	Blood	CHC_B	CHC	G1	0
P123	Myeloid_C9	3	Blood	CHC_B	CHC	G1	0
P124	Myeloid_C9	3	Blood	CHC_B	CHC	G1	0
P125	Myeloid_C9	3	Blood	CHC_B	CHC	G1	0
P126	Myeloid_C9	3	Blood	CHC_B	CHC	G1	0
P127	Myeloid_C9	3	Blood	CHC_B	CHC	G1	0
P121	TNK_C1	3	Blood	CHC_B	CHC	G1	0
P122	TNK_C1	3	Blood	CHC_B	CHC	G1	0
P123	TNK_C1	3	Blood	CHC_B	CHC	G1	0
P124	TNK_C1	3	Blood	CHC_B	CHC	G1	0
P125	TNK_C1	3	Blood	CHC_B	CHC	G1	0
P126	TNK_C1	3	Blood	CHC_B	CHC	G1	0
P127	TNK_C1	3	Blood	CHC_B	CHC	G1	0
P121	TNK_C11	3	Blood	CHC_B	CHC	G1	0
P122	TNK_C11	3	Blood	CHC_B	CHC	G1	0
P123	TNK_C11	3	Blood	CHC_B	CHC	G1	0
P124	TNK_C11	3	Blood	CHC_B	CHC	G1	0
P125	TNK_C11	3	Blood	CHC_B	CHC	G1	0
P126	TNK_C11	3	Blood	CHC_B	CHC	G1	0
P127	TNK_C11	3	Blood	CHC_B	CHC	G1	0
P121	TNK_C12	3	Blood	CHC_B	CHC	G1	0
P122	TNK_C12	3	Blood	CHC_B	CHC	G1	0
P123	TNK_C12	3	Blood	CHC_B	CHC	G1	0
P124	TNK_C12	3	Blood	CHC_B	CHC	G1	0
P125	TNK_C12	3	Blood	CHC_B	CHC	G1	0
P126	TNK_C12	3	Blood	CHC_B	CHC	G1	0
P127	TNK_C12	3	Blood	CHC_B	CHC	G1	0
P121	TNK_C14	3	Blood	CHC_B	CHC	G1	0
P122	TNK_C14	3	Blood	CHC_B	CHC	G1	0
P123	TNK_C14	3	Blood	CHC_B	CHC	G1	0
P124	TNK_C14	3	Blood	CHC_B	CHC	G1	0
P125	TNK_C14	3	Blood	CHC_B	CHC	G1	0
P126	TNK_C14	3	Blood	CHC_B	CHC	G1	0
P127	TNK_C14	3	Blood	CHC_B	CHC	G1	0
P121	TNK_C2	3	Blood	CHC_B	CHC	G1	0
P122	TNK_C2	3	Blood	CHC_B	CHC	G1	0
P123	TNK_C2	3	Blood	CHC_B	CHC	G1	0
P124	TNK_C2	3	Blood	CHC_B	CHC	G1	0
P125	TNK_C2	3	Blood	CHC_B	CHC	G1	0
P126	TNK_C2	3	Blood	CHC_B	CHC	G1	0
P127	TNK_C2	3	Blood	CHC_B	CHC	G1	0
P121	TNK_C21	3	Blood	CHC_B	CHC	G1	0
P122	TNK_C21	3	Blood	CHC_B	CHC	G1	0
P123	TNK_C21	3	Blood	CHC_B	CHC	G1	0
P124	TNK_C21	3	Blood	CHC_B	CHC	G1	0
P125	TNK_C21	3	Blood	CHC_B	CHC	G1	0
P126	TNK_C21	3	Blood	CHC_B	CHC	G1	0
P127	TNK_C21	3	Blood	CHC_B	CHC	G1	0
P121	TNK_C4	3	Blood	CHC_B	CHC	G1	0
P122	TNK_C4	3	Blood	CHC_B	CHC	G1	0
P123	TNK_C4	3	Blood	CHC_B	CHC	G1	0
P124	TNK_C4	3	Blood	CHC_B	CHC	G1	0
P125	TNK_C4	3	Blood	CHC_B	CHC	G1	0
P126	TNK_C4	3	Blood	CHC_B	CHC	G1	0
P127	TNK_C4	3	Blood	CHC_B	CHC	G1	0
P121	TNK_C5	3	Blood	CHC_B	CHC	G1	0
P122	TNK_C5	3	Blood	CHC_B	CHC	G1	0
P123	TNK_C5	3	Blood	CHC_B	CHC	G1	0
P124	TNK_C5	3	Blood	CHC_B	CHC	G1	0
P125	TNK_C5	3	Blood	CHC_B	CHC	G1	0
P126	TNK_C5	3	Blood	CHC_B	CHC	G1	0
P127	TNK_C5	3	Blood	CHC_B	CHC	G1	0
P121	TNK_C7	3	Blood	CHC_B	CHC	G1	0
P122	TNK_C7	3	Blood	CHC_B	CHC	G1	0
P123	TNK_C7	3	Blood	CHC_B	CHC	G1	0
P124	TNK_C7	3	Blood	CHC_B	CHC	G1	0
P125	TNK_C7	3	Blood	CHC_B	CHC	G1	0
P126	TNK_C7	3	Blood	CHC_B	CHC	G1	0
P127	TNK_C7	3	Blood	CHC_B	CHC	G1	0
P121	B_C13	4	Blood	CHC_B	CHC	G1	0
P122	B_C13	4	Blood	CHC_B	CHC	G1	0
P123	B_C13	4	Blood	CHC_B	CHC	G1	0
P124	B_C13	4	Blood	CHC_B	CHC	G1	0
P125	B_C13	4	Blood	CHC_B	CHC	G1	0
P126	B_C13	4	Blood	CHC_B	CHC	G1	0
P127	B_C13	4	Blood	CHC_B	CHC	G1	0
P121	B_C6	4	Blood	CHC_B	CHC	G1	0
P122	B_C6	4	Blood	CHC_B	CHC	G1	0
P123	B_C6	4	Blood	CHC_B	CHC	G1	0
P124	B_C6	4	Blood	CHC_B	CHC	G1	0
P125	B_C6	4	Blood	CHC_B	CHC	G1	0
P126	B_C6	4	Blood	CHC_B	CHC	G1	0
P127	B_C6	4	Blood	CHC_B	CHC	G1	0
P121	Cancer_C17	4	Blood	CHC_B	CHC	G1	0
P122	Cancer_C17	4	Blood	CHC_B	CHC	G1	0
P123	Cancer_C17	4	Blood	CHC_B	CHC	G1	0
P124	Cancer_C17	4	Blood	CHC_B	CHC	G1	0
P125	Cancer_C17	4	Blood	CHC_B	CHC	G1	0
P126	Cancer_C17	4	Blood	CHC_B	CHC	G1	0
P127	Cancer_C17	4	Blood	CHC_B	CHC	G1	0
P121	Endothelial_C10	4	Blood	CHC_B	CHC	G1	0
P122	Endothelial_C10	4	Blood	CHC_B	CHC	G1	0
P123	Endothelial_C10	4	Blood	CHC_B	CHC	G1	0
P124	Endothelial_C10	4	Blood	CHC_B	CHC	G1	0
P125	Endothelial_C10	4	Blood	CHC_B	CHC	G1	0
P126	Endothelial_C10	4	Blood	CHC_B	CHC	G1	0
P127	Endothelial_C10	4	Blood	CHC_B	CHC	G1	0
P121	Endothelial_C20	4	Blood	CHC_B	CHC	G1	0
P122	Endothelial_C20	4	Blood	CHC_B	CHC	G1	0
P123	Endothelial_C20	4	Blood	CHC_B	CHC	G1	0
P124	Endothelial_C20	4	Blood	CHC_B	CHC	G1	0
P125	Endothelial_C20	4	Blood	CHC_B	CHC	G1	0
P126	Endothelial_C20	4	Blood	CHC_B	CHC	G1	0
P127	Endothelial_C20	4	Blood	CHC_B	CHC	G1	0
P121	Hepatocyte_C3	4	Blood	CHC_B	CHC	G1	0
P122	Hepatocyte_C3	4	Blood	CHC_B	CHC	G1	0
P123	Hepatocyte_C3	4	Blood	CHC_B	CHC	G1	0
P124	Hepatocyte_C3	4	Blood	CHC_B	CHC	G1	0
P125	Hepatocyte_C3	4	Blood	CHC_B	CHC	G1	0
P126	Hepatocyte_C3	4	Blood	CHC_B	CHC	G1	0
P127	Hepatocyte_C3	4	Blood	CHC_B	CHC	G1	0
P121	HSC_C19	4	Blood	CHC_B	CHC	G1	0
P122	HSC_C19	4	Blood	CHC_B	CHC	G1	0
P123	HSC_C19	4	Blood	CHC_B	CHC	G1	0
P124	HSC_C19	4	Blood	CHC_B	CHC	G1	0
P125	HSC_C19	4	Blood	CHC_B	CHC	G1	0
P126	HSC_C19	4	Blood	CHC_B	CHC	G1	0
P127	HSC_C19	4	Blood	CHC_B	CHC	G1	0
P121	MIX_C15	4	Blood	CHC_B	CHC	G1	0
P122	MIX_C15	4	Blood	CHC_B	CHC	G1	0
P123	MIX_C15	4	Blood	CHC_B	CHC	G1	0
P124	MIX_C15	4	Blood	CHC_B	CHC	G1	0
P125	MIX_C15	4	Blood	CHC_B	CHC	G1	0
P126	MIX_C15	4	Blood	CHC_B	CHC	G1	0
P127	MIX_C15	4	Blood	CHC_B	CHC	G1	0
P121	MIX_C25	4	Blood	CHC_B	CHC	G1	0
P122	MIX_C25	4	Blood	CHC_B	CHC	G1	0
P123	MIX_C25	4	Blood	CHC_B	CHC	G1	0
P124	MIX_C25	4	Blood	CHC_B	CHC	G1	0
P125	MIX_C25	4	Blood	CHC_B	CHC	G1	0
P126	MIX_C25	4	Blood	CHC_B	CHC	G1	0
P127	MIX_C25	4	Blood	CHC_B	CHC	G1	0
P121	Myeloid_C16	4	Blood	CHC_B	CHC	G1	0
P122	Myeloid_C16	4	Blood	CHC_B	CHC	G1	0
P123	Myeloid_C16	4	Blood	CHC_B	CHC	G1	0
P124	Myeloid_C16	4	Blood	CHC_B	CHC	G1	0
P125	Myeloid_C16	4	Blood	CHC_B	CHC	G1	0
P126	Myeloid_C16	4	Blood	CHC_B	CHC	G1	0
P127	Myeloid_C16	4	Blood	CHC_B	CHC	G1	0
P121	Myeloid_C18	4	Blood	CHC_B	CHC	G1	0
P122	Myeloid_C18	4	Blood	CHC_B	CHC	G1	0
P123	Myeloid_C18	4	Blood	CHC_B	CHC	G1	0
P124	Myeloid_C18	4	Blood	CHC_B	CHC	G1	0
P125	Myeloid_C18	4	Blood	CHC_B	CHC	G1	0
P126	Myeloid_C18	4	Blood	CHC_B	CHC	G1	0
P127	Myeloid_C18	4	Blood	CHC_B	CHC	G1	0
P121	Myeloid_C22	4	Blood	CHC_B	CHC	G1	0
P122	Myeloid_C22	4	Blood	CHC_B	CHC	G1	0
P123	Myeloid_C22	4	Blood	CHC_B	CHC	G1	0
P124	Myeloid_C22	4	Blood	CHC_B	CHC	G1	0
P125	Myeloid_C22	4	Blood	CHC_B	CHC	G1	0
P126	Myeloid_C22	4	Blood	CHC_B	CHC	G1	0
P127	Myeloid_C22	4	Blood	CHC_B	CHC	G1	0
P121	Myeloid_C23	4	Blood	CHC_B	CHC	G1	0
P122	Myeloid_C23	4	Blood	CHC_B	CHC	G1	0
P123	Myeloid_C23	4	Blood	CHC_B	CHC	G1	0
P124	Myeloid_C23	4	Blood	CHC_B	CHC	G1	0
P125	Myeloid_C23	4	Blood	CHC_B	CHC	G1	0
P126	Myeloid_C23	4	Blood	CHC_B	CHC	G1	0
P127	Myeloid_C23	4	Blood	CHC_B	CHC	G1	0
P121	Myeloid_C24	4	Blood	CHC_B	CHC	G1	0
P122	Myeloid_C24	4	Blood	CHC_B	CHC	G1	0
P123	Myeloid_C24	4	Blood	CHC_B	CHC	G1	0
P124	Myeloid_C24	4	Blood	CHC_B	CHC	G1	0
P125	Myeloid_C24	4	Blood	CHC_B	CHC	G1	0
P126	Myeloid_C24	4	Blood	CHC_B	CHC	G1	0
P127	Myeloid_C24	4	Blood	CHC_B	CHC	G1	0
P121	Myeloid_C26	4	Blood	CHC_B	CHC	G1	0
P122	Myeloid_C26	4	Blood	CHC_B	CHC	G1	0
P123	Myeloid_C26	4	Blood	CHC_B	CHC	G1	0
P124	Myeloid_C26	4	Blood	CHC_B	CHC	G1	0
P125	Myeloid_C26	4	Blood	CHC_B	CHC	G1	0
P126	Myeloid_C26	4	Blood	CHC_B	CHC	G1	0
P127	Myeloid_C26	4	Blood	CHC_B	CHC	G1	0
P121	Myeloid_C8	4	Blood	CHC_B	CHC	G1	0
P122	Myeloid_C8	4	Blood	CHC_B	CHC	G1	0
P123	Myeloid_C8	4	Blood	CHC_B	CHC	G1	0
P124	Myeloid_C8	4	Blood	CHC_B	CHC	G1	0
P125	Myeloid_C8	4	Blood	CHC_B	CHC	G1	0
P126	Myeloid_C8	4	Blood	CHC_B	CHC	G1	0
P127	Myeloid_C8	4	Blood	CHC_B	CHC	G1	0
P121	Myeloid_C9	4	Blood	CHC_B	CHC	G1	0
P122	Myeloid_C9	4	Blood	CHC_B	CHC	G1	0
P123	Myeloid_C9	4	Blood	CHC_B	CHC	G1	0
P124	Myeloid_C9	4	Blood	CHC_B	CHC	G1	0
P125	Myeloid_C9	4	Blood	CHC_B	CHC	G1	0
P126	Myeloid_C9	4	Blood	CHC_B	CHC	G1	0
P127	Myeloid_C9	4	Blood	CHC_B	CHC	G1	0
P121	TNK_C1	4	Blood	CHC_B	CHC	G1	0
P122	TNK_C1	4	Blood	CHC_B	CHC	G1	0
P123	TNK_C1	4	Blood	CHC_B	CHC	G1	0
P124	TNK_C1	4	Blood	CHC_B	CHC	G1	0
P125	TNK_C1	4	Blood	CHC_B	CHC	G1	0
P126	TNK_C1	4	Blood	CHC_B	CHC	G1	0
P127	TNK_C1	4	Blood	CHC_B	CHC	G1	0
P121	TNK_C11	4	Blood	CHC_B	CHC	G1	0
P122	TNK_C11	4	Blood	CHC_B	CHC	G1	0
P123	TNK_C11	4	Blood	CHC_B	CHC	G1	0
P124	TNK_C11	4	Blood	CHC_B	CHC	G1	0
P125	TNK_C11	4	Blood	CHC_B	CHC	G1	0
P126	TNK_C11	4	Blood	CHC_B	CHC	G1	0
P127	TNK_C11	4	Blood	CHC_B	CHC	G1	0
P121	TNK_C12	4	Blood	CHC_B	CHC	G1	0
P122	TNK_C12	4	Blood	CHC_B	CHC	G1	0
P123	TNK_C12	4	Blood	CHC_B	CHC	G1	0
P124	TNK_C12	4	Blood	CHC_B	CHC	G1	0
P125	TNK_C12	4	Blood	CHC_B	CHC	G1	0
P126	TNK_C12	4	Blood	CHC_B	CHC	G1	0
P127	TNK_C12	4	Blood	CHC_B	CHC	G1	0
P121	TNK_C14	4	Blood	CHC_B	CHC	G1	0
P122	TNK_C14	4	Blood	CHC_B	CHC	G1	0
P123	TNK_C14	4	Blood	CHC_B	CHC	G1	0
P124	TNK_C14	4	Blood	CHC_B	CHC	G1	0
P125	TNK_C14	4	Blood	CHC_B	CHC	G1	0
P126	TNK_C14	4	Blood	CHC_B	CHC	G1	0
P127	TNK_C14	4	Blood	CHC_B	CHC	G1	0
P121	TNK_C2	4	Blood	CHC_B	CHC	G1	0
P122	TNK_C2	4	Blood	CHC_B	CHC	G1	0
P123	TNK_C2	4	Blood	CHC_B	CHC	G1	0
P124	TNK_C2	4	Blood	CHC_B	CHC	G1	0
P125	TNK_C2	4	Blood	CHC_B	CHC	G1	0
P126	TNK_C2	4	Blood	CHC_B	CHC	G1	0
P127	TNK_C2	4	Blood	CHC_B	CHC	G1	0
P121	TNK_C21	4	Blood	CHC_B	CHC	G1	0
P122	TNK_C21	4	Blood	CHC_B	CHC	G1	0
P123	TNK_C21	4	Blood	CHC_B	CHC	G1	0
P124	TNK_C21	4	Blood	CHC_B	CHC	G1	0
P125	TNK_C21	4	Blood	CHC_B	CHC	G1	0
P126	TNK_C21	4	Blood	CHC_B	CHC	G1	0
P127	TNK_C21	4	Blood	CHC_B	CHC	G1	0
P121	TNK_C4	4	Blood	CHC_B	CHC	G1	0
P122	TNK_C4	4	Blood	CHC_B	CHC	G1	0
P123	TNK_C4	4	Blood	CHC_B	CHC	G1	0
P124	TNK_C4	4	Blood	CHC_B	CHC	G1	0
P125	TNK_C4	4	Blood	CHC_B	CHC	G1	0
P126	TNK_C4	4	Blood	CHC_B	CHC	G1	225
P127	TNK_C4	4	Blood	CHC_B	CHC	G1	187
P121	TNK_C5	4	Blood	CHC_B	CHC	G1	0
P122	TNK_C5	4	Blood	CHC_B	CHC	G1	0
P123	TNK_C5	4	Blood	CHC_B	CHC	G1	0
P124	TNK_C5	4	Blood	CHC_B	CHC	G1	0
P125	TNK_C5	4	Blood	CHC_B	CHC	G1	0
P126	TNK_C5	4	Blood	CHC_B	CHC	G1	0
P127	TNK_C5	4	Blood	CHC_B	CHC	G1	0
P121	TNK_C7	4	Blood	CHC_B	CHC	G1	0
P122	TNK_C7	4	Blood	CHC_B	CHC	G1	0
P123	TNK_C7	4	Blood	CHC_B	CHC	G1	0
P124	TNK_C7	4	Blood	CHC_B	CHC	G1	0
P125	TNK_C7	4	Blood	CHC_B	CHC	G1	0
P126	TNK_C7	4	Blood	CHC_B	CHC	G1	0
P127	TNK_C7	4	Blood	CHC_B	CHC	G1	0
P121	B_C13	5	Blood	CHC_B	CHC	G1	0
P122	B_C13	5	Blood	CHC_B	CHC	G1	0
P123	B_C13	5	Blood	CHC_B	CHC	G1	0
P124	B_C13	5	Blood	CHC_B	CHC	G1	0
P125	B_C13	5	Blood	CHC_B	CHC	G1	0
P126	B_C13	5	Blood	CHC_B	CHC	G1	0
P127	B_C13	5	Blood	CHC_B	CHC	G1	0
P121	B_C6	5	Blood	CHC_B	CHC	G1	0
P122	B_C6	5	Blood	CHC_B	CHC	G1	0
P123	B_C6	5	Blood	CHC_B	CHC	G1	0
P124	B_C6	5	Blood	CHC_B	CHC	G1	0
P125	B_C6	5	Blood	CHC_B	CHC	G1	0
P126	B_C6	5	Blood	CHC_B	CHC	G1	0
P127	B_C6	5	Blood	CHC_B	CHC	G1	0
P121	Cancer_C17	5	Blood	CHC_B	CHC	G1	0
P122	Cancer_C17	5	Blood	CHC_B	CHC	G1	0
P123	Cancer_C17	5	Blood	CHC_B	CHC	G1	0
P124	Cancer_C17	5	Blood	CHC_B	CHC	G1	0
P125	Cancer_C17	5	Blood	CHC_B	CHC	G1	0
P126	Cancer_C17	5	Blood	CHC_B	CHC	G1	0
P127	Cancer_C17	5	Blood	CHC_B	CHC	G1	0
P121	Endothelial_C10	5	Blood	CHC_B	CHC	G1	0
P122	Endothelial_C10	5	Blood	CHC_B	CHC	G1	0
P123	Endothelial_C10	5	Blood	CHC_B	CHC	G1	0
P124	Endothelial_C10	5	Blood	CHC_B	CHC	G1	0
P125	Endothelial_C10	5	Blood	CHC_B	CHC	G1	0
P126	Endothelial_C10	5	Blood	CHC_B	CHC	G1	0
P127	Endothelial_C10	5	Blood	CHC_B	CHC	G1	0
P121	Endothelial_C20	5	Blood	CHC_B	CHC	G1	0
P122	Endothelial_C20	5	Blood	CHC_B	CHC	G1	0
P123	Endothelial_C20	5	Blood	CHC_B	CHC	G1	0
P124	Endothelial_C20	5	Blood	CHC_B	CHC	G1	0
P125	Endothelial_C20	5	Blood	CHC_B	CHC	G1	0
P126	Endothelial_C20	5	Blood	CHC_B	CHC	G1	0
P127	Endothelial_C20	5	Blood	CHC_B	CHC	G1	0
P121	Hepatocyte_C3	5	Blood	CHC_B	CHC	G1	0
P122	Hepatocyte_C3	5	Blood	CHC_B	CHC	G1	0
P123	Hepatocyte_C3	5	Blood	CHC_B	CHC	G1	0
P124	Hepatocyte_C3	5	Blood	CHC_B	CHC	G1	0
P125	Hepatocyte_C3	5	Blood	CHC_B	CHC	G1	0
P126	Hepatocyte_C3	5	Blood	CHC_B	CHC	G1	0
P127	Hepatocyte_C3	5	Blood	CHC_B	CHC	G1	0
P121	HSC_C19	5	Blood	CHC_B	CHC	G1	0
P122	HSC_C19	5	Blood	CHC_B	CHC	G1	0
P123	HSC_C19	5	Blood	CHC_B	CHC	G1	0
P124	HSC_C19	5	Blood	CHC_B	CHC	G1	0
P125	HSC_C19	5	Blood	CHC_B	CHC	G1	0
P126	HSC_C19	5	Blood	CHC_B	CHC	G1	0
P127	HSC_C19	5	Blood	CHC_B	CHC	G1	0
P121	MIX_C15	5	Blood	CHC_B	CHC	G1	0
P122	MIX_C15	5	Blood	CHC_B	CHC	G1	0
P123	MIX_C15	5	Blood	CHC_B	CHC	G1	0
P124	MIX_C15	5	Blood	CHC_B	CHC	G1	0
P125	MIX_C15	5	Blood	CHC_B	CHC	G1	0
P126	MIX_C15	5	Blood	CHC_B	CHC	G1	0
P127	MIX_C15	5	Blood	CHC_B	CHC	G1	0
P121	MIX_C25	5	Blood	CHC_B	CHC	G1	0
P122	MIX_C25	5	Blood	CHC_B	CHC	G1	0
P123	MIX_C25	5	Blood	CHC_B	CHC	G1	0
P124	MIX_C25	5	Blood	CHC_B	CHC	G1	0
P125	MIX_C25	5	Blood	CHC_B	CHC	G1	0
P126	MIX_C25	5	Blood	CHC_B	CHC	G1	0
P127	MIX_C25	5	Blood	CHC_B	CHC	G1	0
P121	Myeloid_C16	5	Blood	CHC_B	CHC	G1	0
P122	Myeloid_C16	5	Blood	CHC_B	CHC	G1	0
P123	Myeloid_C16	5	Blood	CHC_B	CHC	G1	0
P124	Myeloid_C16	5	Blood	CHC_B	CHC	G1	0
P125	Myeloid_C16	5	Blood	CHC_B	CHC	G1	0
P126	Myeloid_C16	5	Blood	CHC_B	CHC	G1	0
P127	Myeloid_C16	5	Blood	CHC_B	CHC	G1	0
P121	Myeloid_C18	5	Blood	CHC_B	CHC	G1	0
P122	Myeloid_C18	5	Blood	CHC_B	CHC	G1	0
P123	Myeloid_C18	5	Blood	CHC_B	CHC	G1	0
P124	Myeloid_C18	5	Blood	CHC_B	CHC	G1	0
P125	Myeloid_C18	5	Blood	CHC_B	CHC	G1	0
P126	Myeloid_C18	5	Blood	CHC_B	CHC	G1	0
P127	Myeloid_C18	5	Blood	CHC_B	CHC	G1	0
P121	Myeloid_C22	5	Blood	CHC_B	CHC	G1	0
P122	Myeloid_C22	5	Blood	CHC_B	CHC	G1	0
P123	Myeloid_C22	5	Blood	CHC_B	CHC	G1	0
P124	Myeloid_C22	5	Blood	CHC_B	CHC	G1	0
P125	Myeloid_C22	5	Blood	CHC_B	CHC	G1	0
P126	Myeloid_C22	5	Blood	CHC_B	CHC	G1	0
P127	Myeloid_C22	5	Blood	CHC_B	CHC	G1	0
P121	Myeloid_C23	5	Blood	CHC_B	CHC	G1	0
P122	Myeloid_C23	5	Blood	CHC_B	CHC	G1	0
P123	Myeloid_C23	5	Blood	CHC_B	CHC	G1	0
P124	Myeloid_C23	5	Blood	CHC_B	CHC	G1	0
P125	Myeloid_C23	5	Blood	CHC_B	CHC	G1	0
P126	Myeloid_C23	5	Blood	CHC_B	CHC	G1	0
P127	Myeloid_C23	5	Blood	CHC_B	CHC	G1	0
P121	Myeloid_C24	5	Blood	CHC_B	CHC	G1	0
P122	Myeloid_C24	5	Blood	CHC_B	CHC	G1	0
P123	Myeloid_C24	5	Blood	CHC_B	CHC	G1	0
P124	Myeloid_C24	5	Blood	CHC_B	CHC	G1	0
P125	Myeloid_C24	5	Blood	CHC_B	CHC	G1	0
P126	Myeloid_C24	5	Blood	CHC_B	CHC	G1	0
P127	Myeloid_C24	5	Blood	CHC_B	CHC	G1	0
P121	Myeloid_C26	5	Blood	CHC_B	CHC	G1	0
P122	Myeloid_C26	5	Blood	CHC_B	CHC	G1	0
P123	Myeloid_C26	5	Blood	CHC_B	CHC	G1	0
P124	Myeloid_C26	5	Blood	CHC_B	CHC	G1	0
P125	Myeloid_C26	5	Blood	CHC_B	CHC	G1	0
P126	Myeloid_C26	5	Blood	CHC_B	CHC	G1	0
P127	Myeloid_C26	5	Blood	CHC_B	CHC	G1	0
P121	Myeloid_C8	5	Blood	CHC_B	CHC	G1	0
P122	Myeloid_C8	5	Blood	CHC_B	CHC	G1	0
P123	Myeloid_C8	5	Blood	CHC_B	CHC	G1	0
P124	Myeloid_C8	5	Blood	CHC_B	CHC	G1	0
P125	Myeloid_C8	5	Blood	CHC_B	CHC	G1	0
P126	Myeloid_C8	5	Blood	CHC_B	CHC	G1	0
P127	Myeloid_C8	5	Blood	CHC_B	CHC	G1	0
P121	Myeloid_C9	5	Blood	CHC_B	CHC	G1	0
P122	Myeloid_C9	5	Blood	CHC_B	CHC	G1	0
P123	Myeloid_C9	5	Blood	CHC_B	CHC	G1	0
P124	Myeloid_C9	5	Blood	CHC_B	CHC	G1	0
P125	Myeloid_C9	5	Blood	CHC_B	CHC	G1	0
P126	Myeloid_C9	5	Blood	CHC_B	CHC	G1	0
P127	Myeloid_C9	5	Blood	CHC_B	CHC	G1	0
P121	TNK_C1	5	Blood	CHC_B	CHC	G1	0
P122	TNK_C1	5	Blood	CHC_B	CHC	G1	0
P123	TNK_C1	5	Blood	CHC_B	CHC	G1	0
P124	TNK_C1	5	Blood	CHC_B	CHC	G1	0
P125	TNK_C1	5	Blood	CHC_B	CHC	G1	0
P126	TNK_C1	5	Blood	CHC_B	CHC	G1	0
P127	TNK_C1	5	Blood	CHC_B	CHC	G1	0
P121	TNK_C11	5	Blood	CHC_B	CHC	G1	0
P122	TNK_C11	5	Blood	CHC_B	CHC	G1	0
P123	TNK_C11	5	Blood	CHC_B	CHC	G1	0
P124	TNK_C11	5	Blood	CHC_B	CHC	G1	0
P125	TNK_C11	5	Blood	CHC_B	CHC	G1	0
P126	TNK_C11	5	Blood	CHC_B	CHC	G1	0
P127	TNK_C11	5	Blood	CHC_B	CHC	G1	0
P121	TNK_C12	5	Blood	CHC_B	CHC	G1	0
P122	TNK_C12	5	Blood	CHC_B	CHC	G1	0
P123	TNK_C12	5	Blood	CHC_B	CHC	G1	0
P124	TNK_C12	5	Blood	CHC_B	CHC	G1	0
P125	TNK_C12	5	Blood	CHC_B	CHC	G1	0
P126	TNK_C12	5	Blood	CHC_B	CHC	G1	0
P127	TNK_C12	5	Blood	CHC_B	CHC	G1	0
P121	TNK_C14	5	Blood	CHC_B	CHC	G1	0
P122	TNK_C14	5	Blood	CHC_B	CHC	G1	0
P123	TNK_C14	5	Blood	CHC_B	CHC	G1	0
P124	TNK_C14	5	Blood	CHC_B	CHC	G1	0
P125	TNK_C14	5	Blood	CHC_B	CHC	G1	0
P126	TNK_C14	5	Blood	CHC_B	CHC	G1	0
P127	TNK_C14	5	Blood	CHC_B	CHC	G1	0
P121	TNK_C2	5	Blood	CHC_B	CHC	G1	0
P122	TNK_C2	5	Blood	CHC_B	CHC	G1	0
P123	TNK_C2	5	Blood	CHC_B	CHC	G1	0
P124	TNK_C2	5	Blood	CHC_B	CHC	G1	0
P125	TNK_C2	5	Blood	CHC_B	CHC	G1	0
P126	TNK_C2	5	Blood	CHC_B	CHC	G1	0
P127	TNK_C2	5	Blood	CHC_B	CHC	G1	0
P121	TNK_C21	5	Blood	CHC_B	CHC	G1	0
P122	TNK_C21	5	Blood	CHC_B	CHC	G1	0
P123	TNK_C21	5	Blood	CHC_B	CHC	G1	0
P124	TNK_C21	5	Blood	CHC_B	CHC	G1	0
P125	TNK_C21	5	Blood	CHC_B	CHC	G1	0
P126	TNK_C21	5	Blood	CHC_B	CHC	G1	0
P127	TNK_C21	5	Blood	CHC_B	CHC	G1	0
P121	TNK_C4	5	Blood	CHC_B	CHC	G1	0
P122	TNK_C4	5	Blood	CHC_B	CHC	G1	0
P123	TNK_C4	5	Blood	CHC_B	CHC	G1	0
P124	TNK_C4	5	Blood	CHC_B	CHC	G1	0
P125	TNK_C4	5	Blood	CHC_B	CHC	G1	0
P126	TNK_C4	5	Blood	CHC_B	CHC	G1	0
P127	TNK_C4	5	Blood	CHC_B	CHC	G1	0
P121	TNK_C5	5	Blood	CHC_B	CHC	G1	0
P122	TNK_C5	5	Blood	CHC_B	CHC	G1	0
P123	TNK_C5	5	Blood	CHC_B	CHC	G1	0
P124	TNK_C5	5	Blood	CHC_B	CHC	G1	0
P125	TNK_C5	5	Blood	CHC_B	CHC	G1	0
P126	TNK_C5	5	Blood	CHC_B	CHC	G1	966
P127	TNK_C5	5	Blood	CHC_B	CHC	G1	101
P121	TNK_C7	5	Blood	CHC_B	CHC	G1	0
P122	TNK_C7	5	Blood	CHC_B	CHC	G1	0
P123	TNK_C7	5	Blood	CHC_B	CHC	G1	0
P124	TNK_C7	5	Blood	CHC_B	CHC	G1	0
P125	TNK_C7	5	Blood	CHC_B	CHC	G1	0
P126	TNK_C7	5	Blood	CHC_B	CHC	G1	0
P127	TNK_C7	5	Blood	CHC_B	CHC	G1	0
P121	B_C13	6	Blood	CHC_B	CHC	G1	0
P122	B_C13	6	Blood	CHC_B	CHC	G1	0
P123	B_C13	6	Blood	CHC_B	CHC	G1	0
P124	B_C13	6	Blood	CHC_B	CHC	G1	0
P125	B_C13	6	Blood	CHC_B	CHC	G1	0
P126	B_C13	6	Blood	CHC_B	CHC	G1	0
P127	B_C13	6	Blood	CHC_B	CHC	G1	0
P121	B_C6	6	Blood	CHC_B	CHC	G1	0
P122	B_C6	6	Blood	CHC_B	CHC	G1	0
P123	B_C6	6	Blood	CHC_B	CHC	G1	0
P124	B_C6	6	Blood	CHC_B	CHC	G1	0
P125	B_C6	6	Blood	CHC_B	CHC	G1	0
P126	B_C6	6	Blood	CHC_B	CHC	G1	107
P127	B_C6	6	Blood	CHC_B	CHC	G1	384
P121	Cancer_C17	6	Blood	CHC_B	CHC	G1	0
P122	Cancer_C17	6	Blood	CHC_B	CHC	G1	0
P123	Cancer_C17	6	Blood	CHC_B	CHC	G1	0
P124	Cancer_C17	6	Blood	CHC_B	CHC	G1	0
P125	Cancer_C17	6	Blood	CHC_B	CHC	G1	0
P126	Cancer_C17	6	Blood	CHC_B	CHC	G1	0
P127	Cancer_C17	6	Blood	CHC_B	CHC	G1	0
P121	Endothelial_C10	6	Blood	CHC_B	CHC	G1	0
P122	Endothelial_C10	6	Blood	CHC_B	CHC	G1	0
P123	Endothelial_C10	6	Blood	CHC_B	CHC	G1	0
P124	Endothelial_C10	6	Blood	CHC_B	CHC	G1	0
P125	Endothelial_C10	6	Blood	CHC_B	CHC	G1	0
P126	Endothelial_C10	6	Blood	CHC_B	CHC	G1	0
P127	Endothelial_C10	6	Blood	CHC_B	CHC	G1	0
P121	Endothelial_C20	6	Blood	CHC_B	CHC	G1	0
P122	Endothelial_C20	6	Blood	CHC_B	CHC	G1	0
P123	Endothelial_C20	6	Blood	CHC_B	CHC	G1	0
P124	Endothelial_C20	6	Blood	CHC_B	CHC	G1	0
P125	Endothelial_C20	6	Blood	CHC_B	CHC	G1	0
P126	Endothelial_C20	6	Blood	CHC_B	CHC	G1	0
P127	Endothelial_C20	6	Blood	CHC_B	CHC	G1	0
P121	Hepatocyte_C3	6	Blood	CHC_B	CHC	G1	0
P122	Hepatocyte_C3	6	Blood	CHC_B	CHC	G1	0
P123	Hepatocyte_C3	6	Blood	CHC_B	CHC	G1	0
P124	Hepatocyte_C3	6	Blood	CHC_B	CHC	G1	0
P125	Hepatocyte_C3	6	Blood	CHC_B	CHC	G1	0
P126	Hepatocyte_C3	6	Blood	CHC_B	CHC	G1	0
P127	Hepatocyte_C3	6	Blood	CHC_B	CHC	G1	0
P121	HSC_C19	6	Blood	CHC_B	CHC	G1	0
P122	HSC_C19	6	Blood	CHC_B	CHC	G1	0
P123	HSC_C19	6	Blood	CHC_B	CHC	G1	0
P124	HSC_C19	6	Blood	CHC_B	CHC	G1	0
P125	HSC_C19	6	Blood	CHC_B	CHC	G1	0
P126	HSC_C19	6	Blood	CHC_B	CHC	G1	0
P127	HSC_C19	6	Blood	CHC_B	CHC	G1	0
P121	MIX_C15	6	Blood	CHC_B	CHC	G1	0
P122	MIX_C15	6	Blood	CHC_B	CHC	G1	0
P123	MIX_C15	6	Blood	CHC_B	CHC	G1	0
P124	MIX_C15	6	Blood	CHC_B	CHC	G1	0
P125	MIX_C15	6	Blood	CHC_B	CHC	G1	0
P126	MIX_C15	6	Blood	CHC_B	CHC	G1	0
P127	MIX_C15	6	Blood	CHC_B	CHC	G1	0
P121	MIX_C25	6	Blood	CHC_B	CHC	G1	0
P122	MIX_C25	6	Blood	CHC_B	CHC	G1	0
P123	MIX_C25	6	Blood	CHC_B	CHC	G1	0
P124	MIX_C25	6	Blood	CHC_B	CHC	G1	0
P125	MIX_C25	6	Blood	CHC_B	CHC	G1	0
P126	MIX_C25	6	Blood	CHC_B	CHC	G1	0
P127	MIX_C25	6	Blood	CHC_B	CHC	G1	0
P121	Myeloid_C16	6	Blood	CHC_B	CHC	G1	0
P122	Myeloid_C16	6	Blood	CHC_B	CHC	G1	0
P123	Myeloid_C16	6	Blood	CHC_B	CHC	G1	0
P124	Myeloid_C16	6	Blood	CHC_B	CHC	G1	0
P125	Myeloid_C16	6	Blood	CHC_B	CHC	G1	0
P126	Myeloid_C16	6	Blood	CHC_B	CHC	G1	0
P127	Myeloid_C16	6	Blood	CHC_B	CHC	G1	0
P121	Myeloid_C18	6	Blood	CHC_B	CHC	G1	0
P122	Myeloid_C18	6	Blood	CHC_B	CHC	G1	0
P123	Myeloid_C18	6	Blood	CHC_B	CHC	G1	0
P124	Myeloid_C18	6	Blood	CHC_B	CHC	G1	0
P125	Myeloid_C18	6	Blood	CHC_B	CHC	G1	0
P126	Myeloid_C18	6	Blood	CHC_B	CHC	G1	0
P127	Myeloid_C18	6	Blood	CHC_B	CHC	G1	0
P121	Myeloid_C22	6	Blood	CHC_B	CHC	G1	0
P122	Myeloid_C22	6	Blood	CHC_B	CHC	G1	0
P123	Myeloid_C22	6	Blood	CHC_B	CHC	G1	0
P124	Myeloid_C22	6	Blood	CHC_B	CHC	G1	0
P125	Myeloid_C22	6	Blood	CHC_B	CHC	G1	0
P126	Myeloid_C22	6	Blood	CHC_B	CHC	G1	0
P127	Myeloid_C22	6	Blood	CHC_B	CHC	G1	0
P121	Myeloid_C23	6	Blood	CHC_B	CHC	G1	0
P122	Myeloid_C23	6	Blood	CHC_B	CHC	G1	0
P123	Myeloid_C23	6	Blood	CHC_B	CHC	G1	0
P124	Myeloid_C23	6	Blood	CHC_B	CHC	G1	0
P125	Myeloid_C23	6	Blood	CHC_B	CHC	G1	0
P126	Myeloid_C23	6	Blood	CHC_B	CHC	G1	0
P127	Myeloid_C23	6	Blood	CHC_B	CHC	G1	0
P121	Myeloid_C24	6	Blood	CHC_B	CHC	G1	0
P122	Myeloid_C24	6	Blood	CHC_B	CHC	G1	0
P123	Myeloid_C24	6	Blood	CHC_B	CHC	G1	0
P124	Myeloid_C24	6	Blood	CHC_B	CHC	G1	0
P125	Myeloid_C24	6	Blood	CHC_B	CHC	G1	0
P126	Myeloid_C24	6	Blood	CHC_B	CHC	G1	0
P127	Myeloid_C24	6	Blood	CHC_B	CHC	G1	0
P121	Myeloid_C26	6	Blood	CHC_B	CHC	G1	0
P122	Myeloid_C26	6	Blood	CHC_B	CHC	G1	0
P123	Myeloid_C26	6	Blood	CHC_B	CHC	G1	0
P124	Myeloid_C26	6	Blood	CHC_B	CHC	G1	0
P125	Myeloid_C26	6	Blood	CHC_B	CHC	G1	0
P126	Myeloid_C26	6	Blood	CHC_B	CHC	G1	0
P127	Myeloid_C26	6	Blood	CHC_B	CHC	G1	0
P121	Myeloid_C8	6	Blood	CHC_B	CHC	G1	0
P122	Myeloid_C8	6	Blood	CHC_B	CHC	G1	0
P123	Myeloid_C8	6	Blood	CHC_B	CHC	G1	0
P124	Myeloid_C8	6	Blood	CHC_B	CHC	G1	0
P125	Myeloid_C8	6	Blood	CHC_B	CHC	G1	0
P126	Myeloid_C8	6	Blood	CHC_B	CHC	G1	0
P127	Myeloid_C8	6	Blood	CHC_B	CHC	G1	0
P121	Myeloid_C9	6	Blood	CHC_B	CHC	G1	0
P122	Myeloid_C9	6	Blood	CHC_B	CHC	G1	0
P123	Myeloid_C9	6	Blood	CHC_B	CHC	G1	0
P124	Myeloid_C9	6	Blood	CHC_B	CHC	G1	0
P125	Myeloid_C9	6	Blood	CHC_B	CHC	G1	0
P126	Myeloid_C9	6	Blood	CHC_B	CHC	G1	0
P127	Myeloid_C9	6	Blood	CHC_B	CHC	G1	0
P121	TNK_C1	6	Blood	CHC_B	CHC	G1	0
P122	TNK_C1	6	Blood	CHC_B	CHC	G1	0
P123	TNK_C1	6	Blood	CHC_B	CHC	G1	0
P124	TNK_C1	6	Blood	CHC_B	CHC	G1	0
P125	TNK_C1	6	Blood	CHC_B	CHC	G1	0
P126	TNK_C1	6	Blood	CHC_B	CHC	G1	0
P127	TNK_C1	6	Blood	CHC_B	CHC	G1	0
P121	TNK_C11	6	Blood	CHC_B	CHC	G1	0
P122	TNK_C11	6	Blood	CHC_B	CHC	G1	0
P123	TNK_C11	6	Blood	CHC_B	CHC	G1	0
P124	TNK_C11	6	Blood	CHC_B	CHC	G1	0
P125	TNK_C11	6	Blood	CHC_B	CHC	G1	0
P126	TNK_C11	6	Blood	CHC_B	CHC	G1	0
P127	TNK_C11	6	Blood	CHC_B	CHC	G1	0
P121	TNK_C12	6	Blood	CHC_B	CHC	G1	0
P122	TNK_C12	6	Blood	CHC_B	CHC	G1	0
P123	TNK_C12	6	Blood	CHC_B	CHC	G1	0
P124	TNK_C12	6	Blood	CHC_B	CHC	G1	0
P125	TNK_C12	6	Blood	CHC_B	CHC	G1	0
P126	TNK_C12	6	Blood	CHC_B	CHC	G1	0
P127	TNK_C12	6	Blood	CHC_B	CHC	G1	0
P121	TNK_C14	6	Blood	CHC_B	CHC	G1	0
P122	TNK_C14	6	Blood	CHC_B	CHC	G1	0
P123	TNK_C14	6	Blood	CHC_B	CHC	G1	0
P124	TNK_C14	6	Blood	CHC_B	CHC	G1	0
P125	TNK_C14	6	Blood	CHC_B	CHC	G1	0
P126	TNK_C14	6	Blood	CHC_B	CHC	G1	0
P127	TNK_C14	6	Blood	CHC_B	CHC	G1	0
P121	TNK_C2	6	Blood	CHC_B	CHC	G1	0
P122	TNK_C2	6	Blood	CHC_B	CHC	G1	0
P123	TNK_C2	6	Blood	CHC_B	CHC	G1	0
P124	TNK_C2	6	Blood	CHC_B	CHC	G1	0
P125	TNK_C2	6	Blood	CHC_B	CHC	G1	0
P126	TNK_C2	6	Blood	CHC_B	CHC	G1	0
P127	TNK_C2	6	Blood	CHC_B	CHC	G1	0
P121	TNK_C21	6	Blood	CHC_B	CHC	G1	0
P122	TNK_C21	6	Blood	CHC_B	CHC	G1	0
P123	TNK_C21	6	Blood	CHC_B	CHC	G1	0
P124	TNK_C21	6	Blood	CHC_B	CHC	G1	0
P125	TNK_C21	6	Blood	CHC_B	CHC	G1	0
P126	TNK_C21	6	Blood	CHC_B	CHC	G1	0
P127	TNK_C21	6	Blood	CHC_B	CHC	G1	0
P121	TNK_C4	6	Blood	CHC_B	CHC	G1	0
P122	TNK_C4	6	Blood	CHC_B	CHC	G1	0
P123	TNK_C4	6	Blood	CHC_B	CHC	G1	0
P124	TNK_C4	6	Blood	CHC_B	CHC	G1	0
P125	TNK_C4	6	Blood	CHC_B	CHC	G1	0
P126	TNK_C4	6	Blood	CHC_B	CHC	G1	0
P127	TNK_C4	6	Blood	CHC_B	CHC	G1	0
P121	TNK_C5	6	Blood	CHC_B	CHC	G1	0
P122	TNK_C5	6	Blood	CHC_B	CHC	G1	0
P123	TNK_C5	6	Blood	CHC_B	CHC	G1	0
P124	TNK_C5	6	Blood	CHC_B	CHC	G1	0
P125	TNK_C5	6	Blood	CHC_B	CHC	G1	0
P126	TNK_C5	6	Blood	CHC_B	CHC	G1	0
P127	TNK_C5	6	Blood	CHC_B	CHC	G1	0
P121	TNK_C7	6	Blood	CHC_B	CHC	G1	0
P122	TNK_C7	6	Blood	CHC_B	CHC	G1	0
P123	TNK_C7	6	Blood	CHC_B	CHC	G1	0
P124	TNK_C7	6	Blood	CHC_B	CHC	G1	0
P125	TNK_C7	6	Blood	CHC_B	CHC	G1	0
P126	TNK_C7	6	Blood	CHC_B	CHC	G1	0
P127	TNK_C7	6	Blood	CHC_B	CHC	G1	0
P121	B_C13	7	Blood	CHC_B	CHC	G1	0
P122	B_C13	7	Blood	CHC_B	CHC	G1	0
P123	B_C13	7	Blood	CHC_B	CHC	G1	0
P124	B_C13	7	Blood	CHC_B	CHC	G1	0
P125	B_C13	7	Blood	CHC_B	CHC	G1	0
P126	B_C13	7	Blood	CHC_B	CHC	G1	0
P127	B_C13	7	Blood	CHC_B	CHC	G1	0
P121	B_C6	7	Blood	CHC_B	CHC	G1	0
P122	B_C6	7	Blood	CHC_B	CHC	G1	0
P123	B_C6	7	Blood	CHC_B	CHC	G1	0
P124	B_C6	7	Blood	CHC_B	CHC	G1	0
P125	B_C6	7	Blood	CHC_B	CHC	G1	0
P126	B_C6	7	Blood	CHC_B	CHC	G1	0
P127	B_C6	7	Blood	CHC_B	CHC	G1	0
P121	Cancer_C17	7	Blood	CHC_B	CHC	G1	0
P122	Cancer_C17	7	Blood	CHC_B	CHC	G1	0
P123	Cancer_C17	7	Blood	CHC_B	CHC	G1	0
P124	Cancer_C17	7	Blood	CHC_B	CHC	G1	0
P125	Cancer_C17	7	Blood	CHC_B	CHC	G1	0
P126	Cancer_C17	7	Blood	CHC_B	CHC	G1	0
P127	Cancer_C17	7	Blood	CHC_B	CHC	G1	0
P121	Endothelial_C10	7	Blood	CHC_B	CHC	G1	0
P122	Endothelial_C10	7	Blood	CHC_B	CHC	G1	0
P123	Endothelial_C10	7	Blood	CHC_B	CHC	G1	0
P124	Endothelial_C10	7	Blood	CHC_B	CHC	G1	0
P125	Endothelial_C10	7	Blood	CHC_B	CHC	G1	0
P126	Endothelial_C10	7	Blood	CHC_B	CHC	G1	0
P127	Endothelial_C10	7	Blood	CHC_B	CHC	G1	0
P121	Endothelial_C20	7	Blood	CHC_B	CHC	G1	0
P122	Endothelial_C20	7	Blood	CHC_B	CHC	G1	0
P123	Endothelial_C20	7	Blood	CHC_B	CHC	G1	0
P124	Endothelial_C20	7	Blood	CHC_B	CHC	G1	0
P125	Endothelial_C20	7	Blood	CHC_B	CHC	G1	0
P126	Endothelial_C20	7	Blood	CHC_B	CHC	G1	0
P127	Endothelial_C20	7	Blood	CHC_B	CHC	G1	0
P121	Hepatocyte_C3	7	Blood	CHC_B	CHC	G1	0
P122	Hepatocyte_C3	7	Blood	CHC_B	CHC	G1	0
P123	Hepatocyte_C3	7	Blood	CHC_B	CHC	G1	0
P124	Hepatocyte_C3	7	Blood	CHC_B	CHC	G1	0
P125	Hepatocyte_C3	7	Blood	CHC_B	CHC	G1	0
P126	Hepatocyte_C3	7	Blood	CHC_B	CHC	G1	0
P127	Hepatocyte_C3	7	Blood	CHC_B	CHC	G1	0
P121	HSC_C19	7	Blood	CHC_B	CHC	G1	0
P122	HSC_C19	7	Blood	CHC_B	CHC	G1	0
P123	HSC_C19	7	Blood	CHC_B	CHC	G1	0
P124	HSC_C19	7	Blood	CHC_B	CHC	G1	0
P125	HSC_C19	7	Blood	CHC_B	CHC	G1	0
P126	HSC_C19	7	Blood	CHC_B	CHC	G1	0
P127	HSC_C19	7	Blood	CHC_B	CHC	G1	0
P121	MIX_C15	7	Blood	CHC_B	CHC	G1	0
P122	MIX_C15	7	Blood	CHC_B	CHC	G1	0
P123	MIX_C15	7	Blood	CHC_B	CHC	G1	0
P124	MIX_C15	7	Blood	CHC_B	CHC	G1	0
P125	MIX_C15	7	Blood	CHC_B	CHC	G1	0
P126	MIX_C15	7	Blood	CHC_B	CHC	G1	0
P127	MIX_C15	7	Blood	CHC_B	CHC	G1	0
P121	MIX_C25	7	Blood	CHC_B	CHC	G1	0
P122	MIX_C25	7	Blood	CHC_B	CHC	G1	0
P123	MIX_C25	7	Blood	CHC_B	CHC	G1	0
P124	MIX_C25	7	Blood	CHC_B	CHC	G1	0
P125	MIX_C25	7	Blood	CHC_B	CHC	G1	0
P126	MIX_C25	7	Blood	CHC_B	CHC	G1	0
P127	MIX_C25	7	Blood	CHC_B	CHC	G1	0
P121	Myeloid_C16	7	Blood	CHC_B	CHC	G1	0
P122	Myeloid_C16	7	Blood	CHC_B	CHC	G1	0
P123	Myeloid_C16	7	Blood	CHC_B	CHC	G1	0
P124	Myeloid_C16	7	Blood	CHC_B	CHC	G1	0
P125	Myeloid_C16	7	Blood	CHC_B	CHC	G1	0
P126	Myeloid_C16	7	Blood	CHC_B	CHC	G1	0
P127	Myeloid_C16	7	Blood	CHC_B	CHC	G1	0
P121	Myeloid_C18	7	Blood	CHC_B	CHC	G1	0
P122	Myeloid_C18	7	Blood	CHC_B	CHC	G1	0
P123	Myeloid_C18	7	Blood	CHC_B	CHC	G1	0
P124	Myeloid_C18	7	Blood	CHC_B	CHC	G1	0
P125	Myeloid_C18	7	Blood	CHC_B	CHC	G1	0
P126	Myeloid_C18	7	Blood	CHC_B	CHC	G1	0
P127	Myeloid_C18	7	Blood	CHC_B	CHC	G1	0
P121	Myeloid_C22	7	Blood	CHC_B	CHC	G1	0
P122	Myeloid_C22	7	Blood	CHC_B	CHC	G1	0
P123	Myeloid_C22	7	Blood	CHC_B	CHC	G1	0
P124	Myeloid_C22	7	Blood	CHC_B	CHC	G1	0
P125	Myeloid_C22	7	Blood	CHC_B	CHC	G1	0
P126	Myeloid_C22	7	Blood	CHC_B	CHC	G1	0
P127	Myeloid_C22	7	Blood	CHC_B	CHC	G1	0
P121	Myeloid_C23	7	Blood	CHC_B	CHC	G1	0
P122	Myeloid_C23	7	Blood	CHC_B	CHC	G1	0
P123	Myeloid_C23	7	Blood	CHC_B	CHC	G1	0
P124	Myeloid_C23	7	Blood	CHC_B	CHC	G1	0
P125	Myeloid_C23	7	Blood	CHC_B	CHC	G1	0
P126	Myeloid_C23	7	Blood	CHC_B	CHC	G1	0
P127	Myeloid_C23	7	Blood	CHC_B	CHC	G1	0
P121	Myeloid_C24	7	Blood	CHC_B	CHC	G1	0
P122	Myeloid_C24	7	Blood	CHC_B	CHC	G1	0
P123	Myeloid_C24	7	Blood	CHC_B	CHC	G1	0
P124	Myeloid_C24	7	Blood	CHC_B	CHC	G1	0
P125	Myeloid_C24	7	Blood	CHC_B	CHC	G1	0
P126	Myeloid_C24	7	Blood	CHC_B	CHC	G1	0
P127	Myeloid_C24	7	Blood	CHC_B	CHC	G1	0
P121	Myeloid_C26	7	Blood	CHC_B	CHC	G1	0
P122	Myeloid_C26	7	Blood	CHC_B	CHC	G1	0
P123	Myeloid_C26	7	Blood	CHC_B	CHC	G1	0
P124	Myeloid_C26	7	Blood	CHC_B	CHC	G1	0
P125	Myeloid_C26	7	Blood	CHC_B	CHC	G1	0
P126	Myeloid_C26	7	Blood	CHC_B	CHC	G1	0
P127	Myeloid_C26	7	Blood	CHC_B	CHC	G1	0
P121	Myeloid_C8	7	Blood	CHC_B	CHC	G1	0
P122	Myeloid_C8	7	Blood	CHC_B	CHC	G1	0
P123	Myeloid_C8	7	Blood	CHC_B	CHC	G1	0
P124	Myeloid_C8	7	Blood	CHC_B	CHC	G1	0
P125	Myeloid_C8	7	Blood	CHC_B	CHC	G1	0
P126	Myeloid_C8	7	Blood	CHC_B	CHC	G1	0
P127	Myeloid_C8	7	Blood	CHC_B	CHC	G1	0
P121	Myeloid_C9	7	Blood	CHC_B	CHC	G1	0
P122	Myeloid_C9	7	Blood	CHC_B	CHC	G1	0
P123	Myeloid_C9	7	Blood	CHC_B	CHC	G1	0
P124	Myeloid_C9	7	Blood	CHC_B	CHC	G1	0
P125	Myeloid_C9	7	Blood	CHC_B	CHC	G1	0
P126	Myeloid_C9	7	Blood	CHC_B	CHC	G1	0
P127	Myeloid_C9	7	Blood	CHC_B	CHC	G1	0
P121	TNK_C1	7	Blood	CHC_B	CHC	G1	0
P122	TNK_C1	7	Blood	CHC_B	CHC	G1	0
P123	TNK_C1	7	Blood	CHC_B	CHC	G1	0
P124	TNK_C1	7	Blood	CHC_B	CHC	G1	0
P125	TNK_C1	7	Blood	CHC_B	CHC	G1	0
P126	TNK_C1	7	Blood	CHC_B	CHC	G1	0
P127	TNK_C1	7	Blood	CHC_B	CHC	G1	0
P121	TNK_C11	7	Blood	CHC_B	CHC	G1	0
P122	TNK_C11	7	Blood	CHC_B	CHC	G1	0
P123	TNK_C11	7	Blood	CHC_B	CHC	G1	0
P124	TNK_C11	7	Blood	CHC_B	CHC	G1	0
P125	TNK_C11	7	Blood	CHC_B	CHC	G1	0
P126	TNK_C11	7	Blood	CHC_B	CHC	G1	0
P127	TNK_C11	7	Blood	CHC_B	CHC	G1	0
P121	TNK_C12	7	Blood	CHC_B	CHC	G1	0
P122	TNK_C12	7	Blood	CHC_B	CHC	G1	0
P123	TNK_C12	7	Blood	CHC_B	CHC	G1	0
P124	TNK_C12	7	Blood	CHC_B	CHC	G1	0
P125	TNK_C12	7	Blood	CHC_B	CHC	G1	0
P126	TNK_C12	7	Blood	CHC_B	CHC	G1	0
P127	TNK_C12	7	Blood	CHC_B	CHC	G1	0
P121	TNK_C14	7	Blood	CHC_B	CHC	G1	0
P122	TNK_C14	7	Blood	CHC_B	CHC	G1	0
P123	TNK_C14	7	Blood	CHC_B	CHC	G1	0
P124	TNK_C14	7	Blood	CHC_B	CHC	G1	0
P125	TNK_C14	7	Blood	CHC_B	CHC	G1	0
P126	TNK_C14	7	Blood	CHC_B	CHC	G1	0
P127	TNK_C14	7	Blood	CHC_B	CHC	G1	0
P121	TNK_C2	7	Blood	CHC_B	CHC	G1	0
P122	TNK_C2	7	Blood	CHC_B	CHC	G1	0
P123	TNK_C2	7	Blood	CHC_B	CHC	G1	0
P124	TNK_C2	7	Blood	CHC_B	CHC	G1	0
P125	TNK_C2	7	Blood	CHC_B	CHC	G1	0
P126	TNK_C2	7	Blood	CHC_B	CHC	G1	0
P127	TNK_C2	7	Blood	CHC_B	CHC	G1	0
P121	TNK_C21	7	Blood	CHC_B	CHC	G1	0
P122	TNK_C21	7	Blood	CHC_B	CHC	G1	0
P123	TNK_C21	7	Blood	CHC_B	CHC	G1	0
P124	TNK_C21	7	Blood	CHC_B	CHC	G1	0
P125	TNK_C21	7	Blood	CHC_B	CHC	G1	0
P126	TNK_C21	7	Blood	CHC_B	CHC	G1	0
P127	TNK_C21	7	Blood	CHC_B	CHC	G1	0
P121	TNK_C4	7	Blood	CHC_B	CHC	G1	0
P122	TNK_C4	7	Blood	CHC_B	CHC	G1	0
P123	TNK_C4	7	Blood	CHC_B	CHC	G1	0
P124	TNK_C4	7	Blood	CHC_B	CHC	G1	0
P125	TNK_C4	7	Blood	CHC_B	CHC	G1	0
P126	TNK_C4	7	Blood	CHC_B	CHC	G1	0
P127	TNK_C4	7	Blood	CHC_B	CHC	G1	0
P121	TNK_C5	7	Blood	CHC_B	CHC	G1	0
P122	TNK_C5	7	Blood	CHC_B	CHC	G1	0
P123	TNK_C5	7	Blood	CHC_B	CHC	G1	0
P124	TNK_C5	7	Blood	CHC_B	CHC	G1	0
P125	TNK_C5	7	Blood	CHC_B	CHC	G1	0
P126	TNK_C5	7	Blood	CHC_B	CHC	G1	0
P127	TNK_C5	7	Blood	CHC_B	CHC	G1	0
P121	TNK_C7	7	Blood	CHC_B	CHC	G1	0
P122	TNK_C7	7	Blood	CHC_B	CHC	G1	0
P123	TNK_C7	7	Blood	CHC_B	CHC	G1	0
P124	TNK_C7	7	Blood	CHC_B	CHC	G1	0
P125	TNK_C7	7	Blood	CHC_B	CHC	G1	0
P126	TNK_C7	7	Blood	CHC_B	CHC	G1	112
P127	TNK_C7	7	Blood	CHC_B	CHC	G1	91
P121	B_C13	8	Blood	CHC_B	CHC	G1	0
P122	B_C13	8	Blood	CHC_B	CHC	G1	0
P123	B_C13	8	Blood	CHC_B	CHC	G1	0
P124	B_C13	8	Blood	CHC_B	CHC	G1	0
P125	B_C13	8	Blood	CHC_B	CHC	G1	0
P126	B_C13	8	Blood	CHC_B	CHC	G1	0
P127	B_C13	8	Blood	CHC_B	CHC	G1	0
P121	B_C6	8	Blood	CHC_B	CHC	G1	0
P122	B_C6	8	Blood	CHC_B	CHC	G1	0
P123	B_C6	8	Blood	CHC_B	CHC	G1	0
P124	B_C6	8	Blood	CHC_B	CHC	G1	0
P125	B_C6	8	Blood	CHC_B	CHC	G1	0
P126	B_C6	8	Blood	CHC_B	CHC	G1	0
P127	B_C6	8	Blood	CHC_B	CHC	G1	0
P121	Cancer_C17	8	Blood	CHC_B	CHC	G1	0
P122	Cancer_C17	8	Blood	CHC_B	CHC	G1	0
P123	Cancer_C17	8	Blood	CHC_B	CHC	G1	0
P124	Cancer_C17	8	Blood	CHC_B	CHC	G1	0
P125	Cancer_C17	8	Blood	CHC_B	CHC	G1	0
P126	Cancer_C17	8	Blood	CHC_B	CHC	G1	0
P127	Cancer_C17	8	Blood	CHC_B	CHC	G1	0
P121	Endothelial_C10	8	Blood	CHC_B	CHC	G1	0
P122	Endothelial_C10	8	Blood	CHC_B	CHC	G1	0
P123	Endothelial_C10	8	Blood	CHC_B	CHC	G1	0
P124	Endothelial_C10	8	Blood	CHC_B	CHC	G1	0
P125	Endothelial_C10	8	Blood	CHC_B	CHC	G1	0
P126	Endothelial_C10	8	Blood	CHC_B	CHC	G1	0
P127	Endothelial_C10	8	Blood	CHC_B	CHC	G1	0
P121	Endothelial_C20	8	Blood	CHC_B	CHC	G1	0
P122	Endothelial_C20	8	Blood	CHC_B	CHC	G1	0
P123	Endothelial_C20	8	Blood	CHC_B	CHC	G1	0
P124	Endothelial_C20	8	Blood	CHC_B	CHC	G1	0
P125	Endothelial_C20	8	Blood	CHC_B	CHC	G1	0
P126	Endothelial_C20	8	Blood	CHC_B	CHC	G1	0
P127	Endothelial_C20	8	Blood	CHC_B	CHC	G1	0
P121	Hepatocyte_C3	8	Blood	CHC_B	CHC	G1	0
P122	Hepatocyte_C3	8	Blood	CHC_B	CHC	G1	0
P123	Hepatocyte_C3	8	Blood	CHC_B	CHC	G1	0
P124	Hepatocyte_C3	8	Blood	CHC_B	CHC	G1	0
P125	Hepatocyte_C3	8	Blood	CHC_B	CHC	G1	0
P126	Hepatocyte_C3	8	Blood	CHC_B	CHC	G1	0
P127	Hepatocyte_C3	8	Blood	CHC_B	CHC	G1	0
P121	HSC_C19	8	Blood	CHC_B	CHC	G1	0
P122	HSC_C19	8	Blood	CHC_B	CHC	G1	0
P123	HSC_C19	8	Blood	CHC_B	CHC	G1	0
P124	HSC_C19	8	Blood	CHC_B	CHC	G1	0
P125	HSC_C19	8	Blood	CHC_B	CHC	G1	0
P126	HSC_C19	8	Blood	CHC_B	CHC	G1	0
P127	HSC_C19	8	Blood	CHC_B	CHC	G1	0
P121	MIX_C15	8	Blood	CHC_B	CHC	G1	0
P122	MIX_C15	8	Blood	CHC_B	CHC	G1	0
P123	MIX_C15	8	Blood	CHC_B	CHC	G1	0
P124	MIX_C15	8	Blood	CHC_B	CHC	G1	0
P125	MIX_C15	8	Blood	CHC_B	CHC	G1	0
P126	MIX_C15	8	Blood	CHC_B	CHC	G1	0
P127	MIX_C15	8	Blood	CHC_B	CHC	G1	0
P121	MIX_C25	8	Blood	CHC_B	CHC	G1	0
P122	MIX_C25	8	Blood	CHC_B	CHC	G1	0
P123	MIX_C25	8	Blood	CHC_B	CHC	G1	0
P124	MIX_C25	8	Blood	CHC_B	CHC	G1	0
P125	MIX_C25	8	Blood	CHC_B	CHC	G1	0
P126	MIX_C25	8	Blood	CHC_B	CHC	G1	0
P127	MIX_C25	8	Blood	CHC_B	CHC	G1	0
P121	Myeloid_C16	8	Blood	CHC_B	CHC	G1	0
P122	Myeloid_C16	8	Blood	CHC_B	CHC	G1	0
P123	Myeloid_C16	8	Blood	CHC_B	CHC	G1	0
P124	Myeloid_C16	8	Blood	CHC_B	CHC	G1	0
P125	Myeloid_C16	8	Blood	CHC_B	CHC	G1	0
P126	Myeloid_C16	8	Blood	CHC_B	CHC	G1	0
P127	Myeloid_C16	8	Blood	CHC_B	CHC	G1	0
P121	Myeloid_C18	8	Blood	CHC_B	CHC	G1	0
P122	Myeloid_C18	8	Blood	CHC_B	CHC	G1	0
P123	Myeloid_C18	8	Blood	CHC_B	CHC	G1	0
P124	Myeloid_C18	8	Blood	CHC_B	CHC	G1	0
P125	Myeloid_C18	8	Blood	CHC_B	CHC	G1	0
P126	Myeloid_C18	8	Blood	CHC_B	CHC	G1	0
P127	Myeloid_C18	8	Blood	CHC_B	CHC	G1	0
P121	Myeloid_C22	8	Blood	CHC_B	CHC	G1	0
P122	Myeloid_C22	8	Blood	CHC_B	CHC	G1	0
P123	Myeloid_C22	8	Blood	CHC_B	CHC	G1	0
P124	Myeloid_C22	8	Blood	CHC_B	CHC	G1	0
P125	Myeloid_C22	8	Blood	CHC_B	CHC	G1	0
P126	Myeloid_C22	8	Blood	CHC_B	CHC	G1	0
P127	Myeloid_C22	8	Blood	CHC_B	CHC	G1	0
P121	Myeloid_C23	8	Blood	CHC_B	CHC	G1	0
P122	Myeloid_C23	8	Blood	CHC_B	CHC	G1	0
P123	Myeloid_C23	8	Blood	CHC_B	CHC	G1	0
P124	Myeloid_C23	8	Blood	CHC_B	CHC	G1	0
P125	Myeloid_C23	8	Blood	CHC_B	CHC	G1	0
P126	Myeloid_C23	8	Blood	CHC_B	CHC	G1	0
P127	Myeloid_C23	8	Blood	CHC_B	CHC	G1	0
P121	Myeloid_C24	8	Blood	CHC_B	CHC	G1	0
P122	Myeloid_C24	8	Blood	CHC_B	CHC	G1	0
P123	Myeloid_C24	8	Blood	CHC_B	CHC	G1	0
P124	Myeloid_C24	8	Blood	CHC_B	CHC	G1	0
P125	Myeloid_C24	8	Blood	CHC_B	CHC	G1	0
P126	Myeloid_C24	8	Blood	CHC_B	CHC	G1	0
P127	Myeloid_C24	8	Blood	CHC_B	CHC	G1	0
P121	Myeloid_C26	8	Blood	CHC_B	CHC	G1	0
P122	Myeloid_C26	8	Blood	CHC_B	CHC	G1	0
P123	Myeloid_C26	8	Blood	CHC_B	CHC	G1	0
P124	Myeloid_C26	8	Blood	CHC_B	CHC	G1	0
P125	Myeloid_C26	8	Blood	CHC_B	CHC	G1	0
P126	Myeloid_C26	8	Blood	CHC_B	CHC	G1	0
P127	Myeloid_C26	8	Blood	CHC_B	CHC	G1	0
P121	Myeloid_C8	8	Blood	CHC_B	CHC	G1	0
P122	Myeloid_C8	8	Blood	CHC_B	CHC	G1	0
P123	Myeloid_C8	8	Blood	CHC_B	CHC	G1	0
P124	Myeloid_C8	8	Blood	CHC_B	CHC	G1	0
P125	Myeloid_C8	8	Blood	CHC_B	CHC	G1	0
P126	Myeloid_C8	8	Blood	CHC_B	CHC	G1	613
P127	Myeloid_C8	8	Blood	CHC_B	CHC	G1	591
P121	Myeloid_C9	8	Blood	CHC_B	CHC	G1	0
P122	Myeloid_C9	8	Blood	CHC_B	CHC	G1	0
P123	Myeloid_C9	8	Blood	CHC_B	CHC	G1	0
P124	Myeloid_C9	8	Blood	CHC_B	CHC	G1	0
P125	Myeloid_C9	8	Blood	CHC_B	CHC	G1	0
P126	Myeloid_C9	8	Blood	CHC_B	CHC	G1	0
P127	Myeloid_C9	8	Blood	CHC_B	CHC	G1	0
P121	TNK_C1	8	Blood	CHC_B	CHC	G1	0
P122	TNK_C1	8	Blood	CHC_B	CHC	G1	0
P123	TNK_C1	8	Blood	CHC_B	CHC	G1	0
P124	TNK_C1	8	Blood	CHC_B	CHC	G1	0
P125	TNK_C1	8	Blood	CHC_B	CHC	G1	0
P126	TNK_C1	8	Blood	CHC_B	CHC	G1	0
P127	TNK_C1	8	Blood	CHC_B	CHC	G1	0
P121	TNK_C11	8	Blood	CHC_B	CHC	G1	0
P122	TNK_C11	8	Blood	CHC_B	CHC	G1	0
P123	TNK_C11	8	Blood	CHC_B	CHC	G1	0
P124	TNK_C11	8	Blood	CHC_B	CHC	G1	0
P125	TNK_C11	8	Blood	CHC_B	CHC	G1	0
P126	TNK_C11	8	Blood	CHC_B	CHC	G1	0
P127	TNK_C11	8	Blood	CHC_B	CHC	G1	0
P121	TNK_C12	8	Blood	CHC_B	CHC	G1	0
P122	TNK_C12	8	Blood	CHC_B	CHC	G1	0
P123	TNK_C12	8	Blood	CHC_B	CHC	G1	0
P124	TNK_C12	8	Blood	CHC_B	CHC	G1	0
P125	TNK_C12	8	Blood	CHC_B	CHC	G1	0
P126	TNK_C12	8	Blood	CHC_B	CHC	G1	0
P127	TNK_C12	8	Blood	CHC_B	CHC	G1	0
P121	TNK_C14	8	Blood	CHC_B	CHC	G1	0
P122	TNK_C14	8	Blood	CHC_B	CHC	G1	0
P123	TNK_C14	8	Blood	CHC_B	CHC	G1	0
P124	TNK_C14	8	Blood	CHC_B	CHC	G1	0
P125	TNK_C14	8	Blood	CHC_B	CHC	G1	0
P126	TNK_C14	8	Blood	CHC_B	CHC	G1	0
P127	TNK_C14	8	Blood	CHC_B	CHC	G1	0
P121	TNK_C2	8	Blood	CHC_B	CHC	G1	0
P122	TNK_C2	8	Blood	CHC_B	CHC	G1	0
P123	TNK_C2	8	Blood	CHC_B	CHC	G1	0
P124	TNK_C2	8	Blood	CHC_B	CHC	G1	0
P125	TNK_C2	8	Blood	CHC_B	CHC	G1	0
P126	TNK_C2	8	Blood	CHC_B	CHC	G1	0
P127	TNK_C2	8	Blood	CHC_B	CHC	G1	0
P121	TNK_C21	8	Blood	CHC_B	CHC	G1	0
P122	TNK_C21	8	Blood	CHC_B	CHC	G1	0
P123	TNK_C21	8	Blood	CHC_B	CHC	G1	0
P124	TNK_C21	8	Blood	CHC_B	CHC	G1	0
P125	TNK_C21	8	Blood	CHC_B	CHC	G1	0
P126	TNK_C21	8	Blood	CHC_B	CHC	G1	0
P127	TNK_C21	8	Blood	CHC_B	CHC	G1	0
P121	TNK_C4	8	Blood	CHC_B	CHC	G1	0
P122	TNK_C4	8	Blood	CHC_B	CHC	G1	0
P123	TNK_C4	8	Blood	CHC_B	CHC	G1	0
P124	TNK_C4	8	Blood	CHC_B	CHC	G1	0
P125	TNK_C4	8	Blood	CHC_B	CHC	G1	0
P126	TNK_C4	8	Blood	CHC_B	CHC	G1	0
P127	TNK_C4	8	Blood	CHC_B	CHC	G1	0
P121	TNK_C5	8	Blood	CHC_B	CHC	G1	0
P122	TNK_C5	8	Blood	CHC_B	CHC	G1	0
P123	TNK_C5	8	Blood	CHC_B	CHC	G1	0
P124	TNK_C5	8	Blood	CHC_B	CHC	G1	0
P125	TNK_C5	8	Blood	CHC_B	CHC	G1	0
P126	TNK_C5	8	Blood	CHC_B	CHC	G1	0
P127	TNK_C5	8	Blood	CHC_B	CHC	G1	0
P121	TNK_C7	8	Blood	CHC_B	CHC	G1	0
P122	TNK_C7	8	Blood	CHC_B	CHC	G1	0
P123	TNK_C7	8	Blood	CHC_B	CHC	G1	0
P124	TNK_C7	8	Blood	CHC_B	CHC	G1	0
P125	TNK_C7	8	Blood	CHC_B	CHC	G1	0
P126	TNK_C7	8	Blood	CHC_B	CHC	G1	0
P127	TNK_C7	8	Blood	CHC_B	CHC	G1	0
P121	B_C13	9	Blood	CHC_B	CHC	G1	0
P122	B_C13	9	Blood	CHC_B	CHC	G1	0
P123	B_C13	9	Blood	CHC_B	CHC	G1	0
P124	B_C13	9	Blood	CHC_B	CHC	G1	0
P125	B_C13	9	Blood	CHC_B	CHC	G1	0
P126	B_C13	9	Blood	CHC_B	CHC	G1	0
P127	B_C13	9	Blood	CHC_B	CHC	G1	0
P121	B_C6	9	Blood	CHC_B	CHC	G1	0
P122	B_C6	9	Blood	CHC_B	CHC	G1	0
P123	B_C6	9	Blood	CHC_B	CHC	G1	0
P124	B_C6	9	Blood	CHC_B	CHC	G1	0
P125	B_C6	9	Blood	CHC_B	CHC	G1	0
P126	B_C6	9	Blood	CHC_B	CHC	G1	0
P127	B_C6	9	Blood	CHC_B	CHC	G1	0
P121	Cancer_C17	9	Blood	CHC_B	CHC	G1	0
P122	Cancer_C17	9	Blood	CHC_B	CHC	G1	0
P123	Cancer_C17	9	Blood	CHC_B	CHC	G1	0
P124	Cancer_C17	9	Blood	CHC_B	CHC	G1	0
P125	Cancer_C17	9	Blood	CHC_B	CHC	G1	0
P126	Cancer_C17	9	Blood	CHC_B	CHC	G1	0
P127	Cancer_C17	9	Blood	CHC_B	CHC	G1	0
P121	Endothelial_C10	9	Blood	CHC_B	CHC	G1	0
P122	Endothelial_C10	9	Blood	CHC_B	CHC	G1	0
P123	Endothelial_C10	9	Blood	CHC_B	CHC	G1	0
P124	Endothelial_C10	9	Blood	CHC_B	CHC	G1	0
P125	Endothelial_C10	9	Blood	CHC_B	CHC	G1	0
P126	Endothelial_C10	9	Blood	CHC_B	CHC	G1	0
P127	Endothelial_C10	9	Blood	CHC_B	CHC	G1	0
P121	Endothelial_C20	9	Blood	CHC_B	CHC	G1	0
P122	Endothelial_C20	9	Blood	CHC_B	CHC	G1	0
P123	Endothelial_C20	9	Blood	CHC_B	CHC	G1	0
P124	Endothelial_C20	9	Blood	CHC_B	CHC	G1	0
P125	Endothelial_C20	9	Blood	CHC_B	CHC	G1	0
P126	Endothelial_C20	9	Blood	CHC_B	CHC	G1	0
P127	Endothelial_C20	9	Blood	CHC_B	CHC	G1	0
P121	Hepatocyte_C3	9	Blood	CHC_B	CHC	G1	0
P122	Hepatocyte_C3	9	Blood	CHC_B	CHC	G1	0
P123	Hepatocyte_C3	9	Blood	CHC_B	CHC	G1	0
P124	Hepatocyte_C3	9	Blood	CHC_B	CHC	G1	0
P125	Hepatocyte_C3	9	Blood	CHC_B	CHC	G1	0
P126	Hepatocyte_C3	9	Blood	CHC_B	CHC	G1	0
P127	Hepatocyte_C3	9	Blood	CHC_B	CHC	G1	0
P121	HSC_C19	9	Blood	CHC_B	CHC	G1	0
P122	HSC_C19	9	Blood	CHC_B	CHC	G1	0
P123	HSC_C19	9	Blood	CHC_B	CHC	G1	0
P124	HSC_C19	9	Blood	CHC_B	CHC	G1	0
P125	HSC_C19	9	Blood	CHC_B	CHC	G1	0
P126	HSC_C19	9	Blood	CHC_B	CHC	G1	0
P127	HSC_C19	9	Blood	CHC_B	CHC	G1	0
P121	MIX_C15	9	Blood	CHC_B	CHC	G1	0
P122	MIX_C15	9	Blood	CHC_B	CHC	G1	0
P123	MIX_C15	9	Blood	CHC_B	CHC	G1	0
P124	MIX_C15	9	Blood	CHC_B	CHC	G1	0
P125	MIX_C15	9	Blood	CHC_B	CHC	G1	0
P126	MIX_C15	9	Blood	CHC_B	CHC	G1	0
P127	MIX_C15	9	Blood	CHC_B	CHC	G1	0
P121	MIX_C25	9	Blood	CHC_B	CHC	G1	0
P122	MIX_C25	9	Blood	CHC_B	CHC	G1	0
P123	MIX_C25	9	Blood	CHC_B	CHC	G1	0
P124	MIX_C25	9	Blood	CHC_B	CHC	G1	0
P125	MIX_C25	9	Blood	CHC_B	CHC	G1	0
P126	MIX_C25	9	Blood	CHC_B	CHC	G1	0
P127	MIX_C25	9	Blood	CHC_B	CHC	G1	0
P121	Myeloid_C16	9	Blood	CHC_B	CHC	G1	0
P122	Myeloid_C16	9	Blood	CHC_B	CHC	G1	0
P123	Myeloid_C16	9	Blood	CHC_B	CHC	G1	0
P124	Myeloid_C16	9	Blood	CHC_B	CHC	G1	0
P125	Myeloid_C16	9	Blood	CHC_B	CHC	G1	0
P126	Myeloid_C16	9	Blood	CHC_B	CHC	G1	0
P127	Myeloid_C16	9	Blood	CHC_B	CHC	G1	0
P121	Myeloid_C18	9	Blood	CHC_B	CHC	G1	0
P122	Myeloid_C18	9	Blood	CHC_B	CHC	G1	0
P123	Myeloid_C18	9	Blood	CHC_B	CHC	G1	0
P124	Myeloid_C18	9	Blood	CHC_B	CHC	G1	0
P125	Myeloid_C18	9	Blood	CHC_B	CHC	G1	0
P126	Myeloid_C18	9	Blood	CHC_B	CHC	G1	0
P127	Myeloid_C18	9	Blood	CHC_B	CHC	G1	0
P121	Myeloid_C22	9	Blood	CHC_B	CHC	G1	0
P122	Myeloid_C22	9	Blood	CHC_B	CHC	G1	0
P123	Myeloid_C22	9	Blood	CHC_B	CHC	G1	0
P124	Myeloid_C22	9	Blood	CHC_B	CHC	G1	0
P125	Myeloid_C22	9	Blood	CHC_B	CHC	G1	0
P126	Myeloid_C22	9	Blood	CHC_B	CHC	G1	0
P127	Myeloid_C22	9	Blood	CHC_B	CHC	G1	0
P121	Myeloid_C23	9	Blood	CHC_B	CHC	G1	0
P122	Myeloid_C23	9	Blood	CHC_B	CHC	G1	0
P123	Myeloid_C23	9	Blood	CHC_B	CHC	G1	0
P124	Myeloid_C23	9	Blood	CHC_B	CHC	G1	0
P125	Myeloid_C23	9	Blood	CHC_B	CHC	G1	0
P126	Myeloid_C23	9	Blood	CHC_B	CHC	G1	0
P127	Myeloid_C23	9	Blood	CHC_B	CHC	G1	0
P121	Myeloid_C24	9	Blood	CHC_B	CHC	G1	0
P122	Myeloid_C24	9	Blood	CHC_B	CHC	G1	0
P123	Myeloid_C24	9	Blood	CHC_B	CHC	G1	0
P124	Myeloid_C24	9	Blood	CHC_B	CHC	G1	0
P125	Myeloid_C24	9	Blood	CHC_B	CHC	G1	0
P126	Myeloid_C24	9	Blood	CHC_B	CHC	G1	0
P127	Myeloid_C24	9	Blood	CHC_B	CHC	G1	0
P121	Myeloid_C26	9	Blood	CHC_B	CHC	G1	0
P122	Myeloid_C26	9	Blood	CHC_B	CHC	G1	0
P123	Myeloid_C26	9	Blood	CHC_B	CHC	G1	0
P124	Myeloid_C26	9	Blood	CHC_B	CHC	G1	0
P125	Myeloid_C26	9	Blood	CHC_B	CHC	G1	0
P126	Myeloid_C26	9	Blood	CHC_B	CHC	G1	0
P127	Myeloid_C26	9	Blood	CHC_B	CHC	G1	0
P121	Myeloid_C8	9	Blood	CHC_B	CHC	G1	0
P122	Myeloid_C8	9	Blood	CHC_B	CHC	G1	0
P123	Myeloid_C8	9	Blood	CHC_B	CHC	G1	0
P124	Myeloid_C8	9	Blood	CHC_B	CHC	G1	0
P125	Myeloid_C8	9	Blood	CHC_B	CHC	G1	0
P126	Myeloid_C8	9	Blood	CHC_B	CHC	G1	0
P127	Myeloid_C8	9	Blood	CHC_B	CHC	G1	0
P121	Myeloid_C9	9	Blood	CHC_B	CHC	G1	0
P122	Myeloid_C9	9	Blood	CHC_B	CHC	G1	0
P123	Myeloid_C9	9	Blood	CHC_B	CHC	G1	0
P124	Myeloid_C9	9	Blood	CHC_B	CHC	G1	0
P125	Myeloid_C9	9	Blood	CHC_B	CHC	G1	0
P126	Myeloid_C9	9	Blood	CHC_B	CHC	G1	136
P127	Myeloid_C9	9	Blood	CHC_B	CHC	G1	138
P121	TNK_C1	9	Blood	CHC_B	CHC	G1	0
P122	TNK_C1	9	Blood	CHC_B	CHC	G1	0
P123	TNK_C1	9	Blood	CHC_B	CHC	G1	0
P124	TNK_C1	9	Blood	CHC_B	CHC	G1	0
P125	TNK_C1	9	Blood	CHC_B	CHC	G1	0
P126	TNK_C1	9	Blood	CHC_B	CHC	G1	0
P127	TNK_C1	9	Blood	CHC_B	CHC	G1	0
P121	TNK_C11	9	Blood	CHC_B	CHC	G1	0
P122	TNK_C11	9	Blood	CHC_B	CHC	G1	0
P123	TNK_C11	9	Blood	CHC_B	CHC	G1	0
P124	TNK_C11	9	Blood	CHC_B	CHC	G1	0
P125	TNK_C11	9	Blood	CHC_B	CHC	G1	0
P126	TNK_C11	9	Blood	CHC_B	CHC	G1	0
P127	TNK_C11	9	Blood	CHC_B	CHC	G1	0
P121	TNK_C12	9	Blood	CHC_B	CHC	G1	0
P122	TNK_C12	9	Blood	CHC_B	CHC	G1	0
P123	TNK_C12	9	Blood	CHC_B	CHC	G1	0
P124	TNK_C12	9	Blood	CHC_B	CHC	G1	0
P125	TNK_C12	9	Blood	CHC_B	CHC	G1	0
P126	TNK_C12	9	Blood	CHC_B	CHC	G1	0
P127	TNK_C12	9	Blood	CHC_B	CHC	G1	0
P121	TNK_C14	9	Blood	CHC_B	CHC	G1	0
P122	TNK_C14	9	Blood	CHC_B	CHC	G1	0
P123	TNK_C14	9	Blood	CHC_B	CHC	G1	0
P124	TNK_C14	9	Blood	CHC_B	CHC	G1	0
P125	TNK_C14	9	Blood	CHC_B	CHC	G1	0
P126	TNK_C14	9	Blood	CHC_B	CHC	G1	0
P127	TNK_C14	9	Blood	CHC_B	CHC	G1	0
P121	TNK_C2	9	Blood	CHC_B	CHC	G1	0
P122	TNK_C2	9	Blood	CHC_B	CHC	G1	0
P123	TNK_C2	9	Blood	CHC_B	CHC	G1	0
P124	TNK_C2	9	Blood	CHC_B	CHC	G1	0
P125	TNK_C2	9	Blood	CHC_B	CHC	G1	0
P126	TNK_C2	9	Blood	CHC_B	CHC	G1	0
P127	TNK_C2	9	Blood	CHC_B	CHC	G1	0
P121	TNK_C21	9	Blood	CHC_B	CHC	G1	0
P122	TNK_C21	9	Blood	CHC_B	CHC	G1	0
P123	TNK_C21	9	Blood	CHC_B	CHC	G1	0
P124	TNK_C21	9	Blood	CHC_B	CHC	G1	0
P125	TNK_C21	9	Blood	CHC_B	CHC	G1	0
P126	TNK_C21	9	Blood	CHC_B	CHC	G1	0
P127	TNK_C21	9	Blood	CHC_B	CHC	G1	0
P121	TNK_C4	9	Blood	CHC_B	CHC	G1	0
P122	TNK_C4	9	Blood	CHC_B	CHC	G1	0
P123	TNK_C4	9	Blood	CHC_B	CHC	G1	0
P124	TNK_C4	9	Blood	CHC_B	CHC	G1	0
P125	TNK_C4	9	Blood	CHC_B	CHC	G1	0
P126	TNK_C4	9	Blood	CHC_B	CHC	G1	0
P127	TNK_C4	9	Blood	CHC_B	CHC	G1	0
P121	TNK_C5	9	Blood	CHC_B	CHC	G1	0
P122	TNK_C5	9	Blood	CHC_B	CHC	G1	0
P123	TNK_C5	9	Blood	CHC_B	CHC	G1	0
P124	TNK_C5	9	Blood	CHC_B	CHC	G1	0
P125	TNK_C5	9	Blood	CHC_B	CHC	G1	0
P126	TNK_C5	9	Blood	CHC_B	CHC	G1	0
P127	TNK_C5	9	Blood	CHC_B	CHC	G1	0
P121	TNK_C7	9	Blood	CHC_B	CHC	G1	0
P122	TNK_C7	9	Blood	CHC_B	CHC	G1	0
P123	TNK_C7	9	Blood	CHC_B	CHC	G1	0
P124	TNK_C7	9	Blood	CHC_B	CHC	G1	0
P125	TNK_C7	9	Blood	CHC_B	CHC	G1	0
P126	TNK_C7	9	Blood	CHC_B	CHC	G1	0
P127	TNK_C7	9	Blood	CHC_B	CHC	G1	0
P121	B_C13	10	Blood	CHC_B	CHC	G1	0
P122	B_C13	10	Blood	CHC_B	CHC	G1	0
P123	B_C13	10	Blood	CHC_B	CHC	G1	0
P124	B_C13	10	Blood	CHC_B	CHC	G1	0
P125	B_C13	10	Blood	CHC_B	CHC	G1	0
P126	B_C13	10	Blood	CHC_B	CHC	G1	0
P127	B_C13	10	Blood	CHC_B	CHC	G1	0
P121	B_C6	10	Blood	CHC_B	CHC	G1	0
P122	B_C6	10	Blood	CHC_B	CHC	G1	0
P123	B_C6	10	Blood	CHC_B	CHC	G1	0
P124	B_C6	10	Blood	CHC_B	CHC	G1	0
P125	B_C6	10	Blood	CHC_B	CHC	G1	0
P126	B_C6	10	Blood	CHC_B	CHC	G1	0
P127	B_C6	10	Blood	CHC_B	CHC	G1	0
P121	Cancer_C17	10	Blood	CHC_B	CHC	G1	0
P122	Cancer_C17	10	Blood	CHC_B	CHC	G1	0
P123	Cancer_C17	10	Blood	CHC_B	CHC	G1	0
P124	Cancer_C17	10	Blood	CHC_B	CHC	G1	0
P125	Cancer_C17	10	Blood	CHC_B	CHC	G1	0
P126	Cancer_C17	10	Blood	CHC_B	CHC	G1	0
P127	Cancer_C17	10	Blood	CHC_B	CHC	G1	0
P121	Endothelial_C10	10	Blood	CHC_B	CHC	G1	0
P122	Endothelial_C10	10	Blood	CHC_B	CHC	G1	0
P123	Endothelial_C10	10	Blood	CHC_B	CHC	G1	0
P124	Endothelial_C10	10	Blood	CHC_B	CHC	G1	0
P125	Endothelial_C10	10	Blood	CHC_B	CHC	G1	0
P126	Endothelial_C10	10	Blood	CHC_B	CHC	G1	9
P127	Endothelial_C10	10	Blood	CHC_B	CHC	G1	6
P121	Endothelial_C20	10	Blood	CHC_B	CHC	G1	0
P122	Endothelial_C20	10	Blood	CHC_B	CHC	G1	0
P123	Endothelial_C20	10	Blood	CHC_B	CHC	G1	0
P124	Endothelial_C20	10	Blood	CHC_B	CHC	G1	0
P125	Endothelial_C20	10	Blood	CHC_B	CHC	G1	0
P126	Endothelial_C20	10	Blood	CHC_B	CHC	G1	0
P127	Endothelial_C20	10	Blood	CHC_B	CHC	G1	0
P121	Hepatocyte_C3	10	Blood	CHC_B	CHC	G1	0
P122	Hepatocyte_C3	10	Blood	CHC_B	CHC	G1	0
P123	Hepatocyte_C3	10	Blood	CHC_B	CHC	G1	0
P124	Hepatocyte_C3	10	Blood	CHC_B	CHC	G1	0
P125	Hepatocyte_C3	10	Blood	CHC_B	CHC	G1	0
P126	Hepatocyte_C3	10	Blood	CHC_B	CHC	G1	0
P127	Hepatocyte_C3	10	Blood	CHC_B	CHC	G1	0
P121	HSC_C19	10	Blood	CHC_B	CHC	G1	0
P122	HSC_C19	10	Blood	CHC_B	CHC	G1	0
P123	HSC_C19	10	Blood	CHC_B	CHC	G1	0
P124	HSC_C19	10	Blood	CHC_B	CHC	G1	0
P125	HSC_C19	10	Blood	CHC_B	CHC	G1	0
P126	HSC_C19	10	Blood	CHC_B	CHC	G1	0
P127	HSC_C19	10	Blood	CHC_B	CHC	G1	0
P121	MIX_C15	10	Blood	CHC_B	CHC	G1	0
P122	MIX_C15	10	Blood	CHC_B	CHC	G1	0
P123	MIX_C15	10	Blood	CHC_B	CHC	G1	0
P124	MIX_C15	10	Blood	CHC_B	CHC	G1	0
P125	MIX_C15	10	Blood	CHC_B	CHC	G1	0
P126	MIX_C15	10	Blood	CHC_B	CHC	G1	0
P127	MIX_C15	10	Blood	CHC_B	CHC	G1	0
P121	MIX_C25	10	Blood	CHC_B	CHC	G1	0
P122	MIX_C25	10	Blood	CHC_B	CHC	G1	0
P123	MIX_C25	10	Blood	CHC_B	CHC	G1	0
P124	MIX_C25	10	Blood	CHC_B	CHC	G1	0
P125	MIX_C25	10	Blood	CHC_B	CHC	G1	0
P126	MIX_C25	10	Blood	CHC_B	CHC	G1	0
P127	MIX_C25	10	Blood	CHC_B	CHC	G1	0
P121	Myeloid_C16	10	Blood	CHC_B	CHC	G1	0
P122	Myeloid_C16	10	Blood	CHC_B	CHC	G1	0
P123	Myeloid_C16	10	Blood	CHC_B	CHC	G1	0
P124	Myeloid_C16	10	Blood	CHC_B	CHC	G1	0
P125	Myeloid_C16	10	Blood	CHC_B	CHC	G1	0
P126	Myeloid_C16	10	Blood	CHC_B	CHC	G1	0
P127	Myeloid_C16	10	Blood	CHC_B	CHC	G1	0
P121	Myeloid_C18	10	Blood	CHC_B	CHC	G1	0
P122	Myeloid_C18	10	Blood	CHC_B	CHC	G1	0
P123	Myeloid_C18	10	Blood	CHC_B	CHC	G1	0
P124	Myeloid_C18	10	Blood	CHC_B	CHC	G1	0
P125	Myeloid_C18	10	Blood	CHC_B	CHC	G1	0
P126	Myeloid_C18	10	Blood	CHC_B	CHC	G1	0
P127	Myeloid_C18	10	Blood	CHC_B	CHC	G1	0
P121	Myeloid_C22	10	Blood	CHC_B	CHC	G1	0
P122	Myeloid_C22	10	Blood	CHC_B	CHC	G1	0
P123	Myeloid_C22	10	Blood	CHC_B	CHC	G1	0
P124	Myeloid_C22	10	Blood	CHC_B	CHC	G1	0
P125	Myeloid_C22	10	Blood	CHC_B	CHC	G1	0
P126	Myeloid_C22	10	Blood	CHC_B	CHC	G1	0
P127	Myeloid_C22	10	Blood	CHC_B	CHC	G1	0
P121	Myeloid_C23	10	Blood	CHC_B	CHC	G1	0
P122	Myeloid_C23	10	Blood	CHC_B	CHC	G1	0
P123	Myeloid_C23	10	Blood	CHC_B	CHC	G1	0
P124	Myeloid_C23	10	Blood	CHC_B	CHC	G1	0
P125	Myeloid_C23	10	Blood	CHC_B	CHC	G1	0
P126	Myeloid_C23	10	Blood	CHC_B	CHC	G1	0
P127	Myeloid_C23	10	Blood	CHC_B	CHC	G1	0
P121	Myeloid_C24	10	Blood	CHC_B	CHC	G1	0
P122	Myeloid_C24	10	Blood	CHC_B	CHC	G1	0
P123	Myeloid_C24	10	Blood	CHC_B	CHC	G1	0
P124	Myeloid_C24	10	Blood	CHC_B	CHC	G1	0
P125	Myeloid_C24	10	Blood	CHC_B	CHC	G1	0
P126	Myeloid_C24	10	Blood	CHC_B	CHC	G1	0
P127	Myeloid_C24	10	Blood	CHC_B	CHC	G1	0
P121	Myeloid_C26	10	Blood	CHC_B	CHC	G1	0
P122	Myeloid_C26	10	Blood	CHC_B	CHC	G1	0
P123	Myeloid_C26	10	Blood	CHC_B	CHC	G1	0
P124	Myeloid_C26	10	Blood	CHC_B	CHC	G1	0
P125	Myeloid_C26	10	Blood	CHC_B	CHC	G1	0
P126	Myeloid_C26	10	Blood	CHC_B	CHC	G1	0
P127	Myeloid_C26	10	Blood	CHC_B	CHC	G1	0
P121	Myeloid_C8	10	Blood	CHC_B	CHC	G1	0
P122	Myeloid_C8	10	Blood	CHC_B	CHC	G1	0
P123	Myeloid_C8	10	Blood	CHC_B	CHC	G1	0
P124	Myeloid_C8	10	Blood	CHC_B	CHC	G1	0
P125	Myeloid_C8	10	Blood	CHC_B	CHC	G1	0
P126	Myeloid_C8	10	Blood	CHC_B	CHC	G1	0
P127	Myeloid_C8	10	Blood	CHC_B	CHC	G1	0
P121	Myeloid_C9	10	Blood	CHC_B	CHC	G1	0
P122	Myeloid_C9	10	Blood	CHC_B	CHC	G1	0
P123	Myeloid_C9	10	Blood	CHC_B	CHC	G1	0
P124	Myeloid_C9	10	Blood	CHC_B	CHC	G1	0
P125	Myeloid_C9	10	Blood	CHC_B	CHC	G1	0
P126	Myeloid_C9	10	Blood	CHC_B	CHC	G1	0
P127	Myeloid_C9	10	Blood	CHC_B	CHC	G1	0
P121	TNK_C1	10	Blood	CHC_B	CHC	G1	0
P122	TNK_C1	10	Blood	CHC_B	CHC	G1	0
P123	TNK_C1	10	Blood	CHC_B	CHC	G1	0
P124	TNK_C1	10	Blood	CHC_B	CHC	G1	0
P125	TNK_C1	10	Blood	CHC_B	CHC	G1	0
P126	TNK_C1	10	Blood	CHC_B	CHC	G1	0
P127	TNK_C1	10	Blood	CHC_B	CHC	G1	0
P121	TNK_C11	10	Blood	CHC_B	CHC	G1	0
P122	TNK_C11	10	Blood	CHC_B	CHC	G1	0
P123	TNK_C11	10	Blood	CHC_B	CHC	G1	0
P124	TNK_C11	10	Blood	CHC_B	CHC	G1	0
P125	TNK_C11	10	Blood	CHC_B	CHC	G1	0
P126	TNK_C11	10	Blood	CHC_B	CHC	G1	0
P127	TNK_C11	10	Blood	CHC_B	CHC	G1	0
P121	TNK_C12	10	Blood	CHC_B	CHC	G1	0
P122	TNK_C12	10	Blood	CHC_B	CHC	G1	0
P123	TNK_C12	10	Blood	CHC_B	CHC	G1	0
P124	TNK_C12	10	Blood	CHC_B	CHC	G1	0
P125	TNK_C12	10	Blood	CHC_B	CHC	G1	0
P126	TNK_C12	10	Blood	CHC_B	CHC	G1	0
P127	TNK_C12	10	Blood	CHC_B	CHC	G1	0
P121	TNK_C14	10	Blood	CHC_B	CHC	G1	0
P122	TNK_C14	10	Blood	CHC_B	CHC	G1	0
P123	TNK_C14	10	Blood	CHC_B	CHC	G1	0
P124	TNK_C14	10	Blood	CHC_B	CHC	G1	0
P125	TNK_C14	10	Blood	CHC_B	CHC	G1	0
P126	TNK_C14	10	Blood	CHC_B	CHC	G1	0
P127	TNK_C14	10	Blood	CHC_B	CHC	G1	0
P121	TNK_C2	10	Blood	CHC_B	CHC	G1	0
P122	TNK_C2	10	Blood	CHC_B	CHC	G1	0
P123	TNK_C2	10	Blood	CHC_B	CHC	G1	0
P124	TNK_C2	10	Blood	CHC_B	CHC	G1	0
P125	TNK_C2	10	Blood	CHC_B	CHC	G1	0
P126	TNK_C2	10	Blood	CHC_B	CHC	G1	0
P127	TNK_C2	10	Blood	CHC_B	CHC	G1	0
P121	TNK_C21	10	Blood	CHC_B	CHC	G1	0
P122	TNK_C21	10	Blood	CHC_B	CHC	G1	0
P123	TNK_C21	10	Blood	CHC_B	CHC	G1	0
P124	TNK_C21	10	Blood	CHC_B	CHC	G1	0
P125	TNK_C21	10	Blood	CHC_B	CHC	G1	0
P126	TNK_C21	10	Blood	CHC_B	CHC	G1	0
P127	TNK_C21	10	Blood	CHC_B	CHC	G1	0
P121	TNK_C4	10	Blood	CHC_B	CHC	G1	0
P122	TNK_C4	10	Blood	CHC_B	CHC	G1	0
P123	TNK_C4	10	Blood	CHC_B	CHC	G1	0
P124	TNK_C4	10	Blood	CHC_B	CHC	G1	0
P125	TNK_C4	10	Blood	CHC_B	CHC	G1	0
P126	TNK_C4	10	Blood	CHC_B	CHC	G1	0
P127	TNK_C4	10	Blood	CHC_B	CHC	G1	0
P121	TNK_C5	10	Blood	CHC_B	CHC	G1	0
P122	TNK_C5	10	Blood	CHC_B	CHC	G1	0
P123	TNK_C5	10	Blood	CHC_B	CHC	G1	0
P124	TNK_C5	10	Blood	CHC_B	CHC	G1	0
P125	TNK_C5	10	Blood	CHC_B	CHC	G1	0
P126	TNK_C5	10	Blood	CHC_B	CHC	G1	0
P127	TNK_C5	10	Blood	CHC_B	CHC	G1	0
P121	TNK_C7	10	Blood	CHC_B	CHC	G1	0
P122	TNK_C7	10	Blood	CHC_B	CHC	G1	0
P123	TNK_C7	10	Blood	CHC_B	CHC	G1	0
P124	TNK_C7	10	Blood	CHC_B	CHC	G1	0
P125	TNK_C7	10	Blood	CHC_B	CHC	G1	0
P126	TNK_C7	10	Blood	CHC_B	CHC	G1	0
P127	TNK_C7	10	Blood	CHC_B	CHC	G1	0
P121	B_C13	11	Blood	CHC_B	CHC	G1	0
P122	B_C13	11	Blood	CHC_B	CHC	G1	0
P123	B_C13	11	Blood	CHC_B	CHC	G1	0
P124	B_C13	11	Blood	CHC_B	CHC	G1	0
P125	B_C13	11	Blood	CHC_B	CHC	G1	0
P126	B_C13	11	Blood	CHC_B	CHC	G1	0
P127	B_C13	11	Blood	CHC_B	CHC	G1	0
P121	B_C6	11	Blood	CHC_B	CHC	G1	0
P122	B_C6	11	Blood	CHC_B	CHC	G1	0
P123	B_C6	11	Blood	CHC_B	CHC	G1	0
P124	B_C6	11	Blood	CHC_B	CHC	G1	0
P125	B_C6	11	Blood	CHC_B	CHC	G1	0
P126	B_C6	11	Blood	CHC_B	CHC	G1	0
P127	B_C6	11	Blood	CHC_B	CHC	G1	0
P121	Cancer_C17	11	Blood	CHC_B	CHC	G1	0
P122	Cancer_C17	11	Blood	CHC_B	CHC	G1	0
P123	Cancer_C17	11	Blood	CHC_B	CHC	G1	0
P124	Cancer_C17	11	Blood	CHC_B	CHC	G1	0
P125	Cancer_C17	11	Blood	CHC_B	CHC	G1	0
P126	Cancer_C17	11	Blood	CHC_B	CHC	G1	0
P127	Cancer_C17	11	Blood	CHC_B	CHC	G1	0
P121	Endothelial_C10	11	Blood	CHC_B	CHC	G1	0
P122	Endothelial_C10	11	Blood	CHC_B	CHC	G1	0
P123	Endothelial_C10	11	Blood	CHC_B	CHC	G1	0
P124	Endothelial_C10	11	Blood	CHC_B	CHC	G1	0
P125	Endothelial_C10	11	Blood	CHC_B	CHC	G1	0
P126	Endothelial_C10	11	Blood	CHC_B	CHC	G1	0
P127	Endothelial_C10	11	Blood	CHC_B	CHC	G1	0
P121	Endothelial_C20	11	Blood	CHC_B	CHC	G1	0
P122	Endothelial_C20	11	Blood	CHC_B	CHC	G1	0
P123	Endothelial_C20	11	Blood	CHC_B	CHC	G1	0
P124	Endothelial_C20	11	Blood	CHC_B	CHC	G1	0
P125	Endothelial_C20	11	Blood	CHC_B	CHC	G1	0
P126	Endothelial_C20	11	Blood	CHC_B	CHC	G1	0
P127	Endothelial_C20	11	Blood	CHC_B	CHC	G1	0
P121	Hepatocyte_C3	11	Blood	CHC_B	CHC	G1	0
P122	Hepatocyte_C3	11	Blood	CHC_B	CHC	G1	0
P123	Hepatocyte_C3	11	Blood	CHC_B	CHC	G1	0
P124	Hepatocyte_C3	11	Blood	CHC_B	CHC	G1	0
P125	Hepatocyte_C3	11	Blood	CHC_B	CHC	G1	0
P126	Hepatocyte_C3	11	Blood	CHC_B	CHC	G1	0
P127	Hepatocyte_C3	11	Blood	CHC_B	CHC	G1	0
P121	HSC_C19	11	Blood	CHC_B	CHC	G1	0
P122	HSC_C19	11	Blood	CHC_B	CHC	G1	0
P123	HSC_C19	11	Blood	CHC_B	CHC	G1	0
P124	HSC_C19	11	Blood	CHC_B	CHC	G1	0
P125	HSC_C19	11	Blood	CHC_B	CHC	G1	0
P126	HSC_C19	11	Blood	CHC_B	CHC	G1	0
P127	HSC_C19	11	Blood	CHC_B	CHC	G1	0
P121	MIX_C15	11	Blood	CHC_B	CHC	G1	0
P122	MIX_C15	11	Blood	CHC_B	CHC	G1	0
P123	MIX_C15	11	Blood	CHC_B	CHC	G1	0
P124	MIX_C15	11	Blood	CHC_B	CHC	G1	0
P125	MIX_C15	11	Blood	CHC_B	CHC	G1	0
P126	MIX_C15	11	Blood	CHC_B	CHC	G1	0
P127	MIX_C15	11	Blood	CHC_B	CHC	G1	0
P121	MIX_C25	11	Blood	CHC_B	CHC	G1	0
P122	MIX_C25	11	Blood	CHC_B	CHC	G1	0
P123	MIX_C25	11	Blood	CHC_B	CHC	G1	0
P124	MIX_C25	11	Blood	CHC_B	CHC	G1	0
P125	MIX_C25	11	Blood	CHC_B	CHC	G1	0
P126	MIX_C25	11	Blood	CHC_B	CHC	G1	0
P127	MIX_C25	11	Blood	CHC_B	CHC	G1	0
P121	Myeloid_C16	11	Blood	CHC_B	CHC	G1	0
P122	Myeloid_C16	11	Blood	CHC_B	CHC	G1	0
P123	Myeloid_C16	11	Blood	CHC_B	CHC	G1	0
P124	Myeloid_C16	11	Blood	CHC_B	CHC	G1	0
P125	Myeloid_C16	11	Blood	CHC_B	CHC	G1	0
P126	Myeloid_C16	11	Blood	CHC_B	CHC	G1	0
P127	Myeloid_C16	11	Blood	CHC_B	CHC	G1	0
P121	Myeloid_C18	11	Blood	CHC_B	CHC	G1	0
P122	Myeloid_C18	11	Blood	CHC_B	CHC	G1	0
P123	Myeloid_C18	11	Blood	CHC_B	CHC	G1	0
P124	Myeloid_C18	11	Blood	CHC_B	CHC	G1	0
P125	Myeloid_C18	11	Blood	CHC_B	CHC	G1	0
P126	Myeloid_C18	11	Blood	CHC_B	CHC	G1	0
P127	Myeloid_C18	11	Blood	CHC_B	CHC	G1	0
P121	Myeloid_C22	11	Blood	CHC_B	CHC	G1	0
P122	Myeloid_C22	11	Blood	CHC_B	CHC	G1	0
P123	Myeloid_C22	11	Blood	CHC_B	CHC	G1	0
P124	Myeloid_C22	11	Blood	CHC_B	CHC	G1	0
P125	Myeloid_C22	11	Blood	CHC_B	CHC	G1	0
P126	Myeloid_C22	11	Blood	CHC_B	CHC	G1	0
P127	Myeloid_C22	11	Blood	CHC_B	CHC	G1	0
P121	Myeloid_C23	11	Blood	CHC_B	CHC	G1	0
P122	Myeloid_C23	11	Blood	CHC_B	CHC	G1	0
P123	Myeloid_C23	11	Blood	CHC_B	CHC	G1	0
P124	Myeloid_C23	11	Blood	CHC_B	CHC	G1	0
P125	Myeloid_C23	11	Blood	CHC_B	CHC	G1	0
P126	Myeloid_C23	11	Blood	CHC_B	CHC	G1	0
P127	Myeloid_C23	11	Blood	CHC_B	CHC	G1	0
P121	Myeloid_C24	11	Blood	CHC_B	CHC	G1	0
P122	Myeloid_C24	11	Blood	CHC_B	CHC	G1	0
P123	Myeloid_C24	11	Blood	CHC_B	CHC	G1	0
P124	Myeloid_C24	11	Blood	CHC_B	CHC	G1	0
P125	Myeloid_C24	11	Blood	CHC_B	CHC	G1	0
P126	Myeloid_C24	11	Blood	CHC_B	CHC	G1	0
P127	Myeloid_C24	11	Blood	CHC_B	CHC	G1	0
P121	Myeloid_C26	11	Blood	CHC_B	CHC	G1	0
P122	Myeloid_C26	11	Blood	CHC_B	CHC	G1	0
P123	Myeloid_C26	11	Blood	CHC_B	CHC	G1	0
P124	Myeloid_C26	11	Blood	CHC_B	CHC	G1	0
P125	Myeloid_C26	11	Blood	CHC_B	CHC	G1	0
P126	Myeloid_C26	11	Blood	CHC_B	CHC	G1	0
P127	Myeloid_C26	11	Blood	CHC_B	CHC	G1	0
P121	Myeloid_C8	11	Blood	CHC_B	CHC	G1	0
P122	Myeloid_C8	11	Blood	CHC_B	CHC	G1	0
P123	Myeloid_C8	11	Blood	CHC_B	CHC	G1	0
P124	Myeloid_C8	11	Blood	CHC_B	CHC	G1	0
P125	Myeloid_C8	11	Blood	CHC_B	CHC	G1	0
P126	Myeloid_C8	11	Blood	CHC_B	CHC	G1	0
P127	Myeloid_C8	11	Blood	CHC_B	CHC	G1	0
P121	Myeloid_C9	11	Blood	CHC_B	CHC	G1	0
P122	Myeloid_C9	11	Blood	CHC_B	CHC	G1	0
P123	Myeloid_C9	11	Blood	CHC_B	CHC	G1	0
P124	Myeloid_C9	11	Blood	CHC_B	CHC	G1	0
P125	Myeloid_C9	11	Blood	CHC_B	CHC	G1	0
P126	Myeloid_C9	11	Blood	CHC_B	CHC	G1	0
P127	Myeloid_C9	11	Blood	CHC_B	CHC	G1	0
P121	TNK_C1	11	Blood	CHC_B	CHC	G1	0
P122	TNK_C1	11	Blood	CHC_B	CHC	G1	0
P123	TNK_C1	11	Blood	CHC_B	CHC	G1	0
P124	TNK_C1	11	Blood	CHC_B	CHC	G1	0
P125	TNK_C1	11	Blood	CHC_B	CHC	G1	0
P126	TNK_C1	11	Blood	CHC_B	CHC	G1	0
P127	TNK_C1	11	Blood	CHC_B	CHC	G1	0
P121	TNK_C11	11	Blood	CHC_B	CHC	G1	0
P122	TNK_C11	11	Blood	CHC_B	CHC	G1	0
P123	TNK_C11	11	Blood	CHC_B	CHC	G1	0
P124	TNK_C11	11	Blood	CHC_B	CHC	G1	0
P125	TNK_C11	11	Blood	CHC_B	CHC	G1	0
P126	TNK_C11	11	Blood	CHC_B	CHC	G1	138
P127	TNK_C11	11	Blood	CHC_B	CHC	G1	186
P121	TNK_C12	11	Blood	CHC_B	CHC	G1	0
P122	TNK_C12	11	Blood	CHC_B	CHC	G1	0
P123	TNK_C12	11	Blood	CHC_B	CHC	G1	0
P124	TNK_C12	11	Blood	CHC_B	CHC	G1	0
P125	TNK_C12	11	Blood	CHC_B	CHC	G1	0
P126	TNK_C12	11	Blood	CHC_B	CHC	G1	0
P127	TNK_C12	11	Blood	CHC_B	CHC	G1	0
P121	TNK_C14	11	Blood	CHC_B	CHC	G1	0
P122	TNK_C14	11	Blood	CHC_B	CHC	G1	0
P123	TNK_C14	11	Blood	CHC_B	CHC	G1	0
P124	TNK_C14	11	Blood	CHC_B	CHC	G1	0
P125	TNK_C14	11	Blood	CHC_B	CHC	G1	0
P126	TNK_C14	11	Blood	CHC_B	CHC	G1	0
P127	TNK_C14	11	Blood	CHC_B	CHC	G1	0
P121	TNK_C2	11	Blood	CHC_B	CHC	G1	0
P122	TNK_C2	11	Blood	CHC_B	CHC	G1	0
P123	TNK_C2	11	Blood	CHC_B	CHC	G1	0
P124	TNK_C2	11	Blood	CHC_B	CHC	G1	0
P125	TNK_C2	11	Blood	CHC_B	CHC	G1	0
P126	TNK_C2	11	Blood	CHC_B	CHC	G1	0
P127	TNK_C2	11	Blood	CHC_B	CHC	G1	0
P121	TNK_C21	11	Blood	CHC_B	CHC	G1	0
P122	TNK_C21	11	Blood	CHC_B	CHC	G1	0
P123	TNK_C21	11	Blood	CHC_B	CHC	G1	0
P124	TNK_C21	11	Blood	CHC_B	CHC	G1	0
P125	TNK_C21	11	Blood	CHC_B	CHC	G1	0
P126	TNK_C21	11	Blood	CHC_B	CHC	G1	0
P127	TNK_C21	11	Blood	CHC_B	CHC	G1	0
P121	TNK_C4	11	Blood	CHC_B	CHC	G1	0
P122	TNK_C4	11	Blood	CHC_B	CHC	G1	0
P123	TNK_C4	11	Blood	CHC_B	CHC	G1	0
P124	TNK_C4	11	Blood	CHC_B	CHC	G1	0
P125	TNK_C4	11	Blood	CHC_B	CHC	G1	0
P126	TNK_C4	11	Blood	CHC_B	CHC	G1	0
P127	TNK_C4	11	Blood	CHC_B	CHC	G1	0
P121	TNK_C5	11	Blood	CHC_B	CHC	G1	0
P122	TNK_C5	11	Blood	CHC_B	CHC	G1	0
P123	TNK_C5	11	Blood	CHC_B	CHC	G1	0
P124	TNK_C5	11	Blood	CHC_B	CHC	G1	0
P125	TNK_C5	11	Blood	CHC_B	CHC	G1	0
P126	TNK_C5	11	Blood	CHC_B	CHC	G1	0
P127	TNK_C5	11	Blood	CHC_B	CHC	G1	0
P121	TNK_C7	11	Blood	CHC_B	CHC	G1	0
P122	TNK_C7	11	Blood	CHC_B	CHC	G1	0
P123	TNK_C7	11	Blood	CHC_B	CHC	G1	0
P124	TNK_C7	11	Blood	CHC_B	CHC	G1	0
[truncated: 1,046,576+ more rows]

## Sheet: Figure 2e
	Sample	SOAT1	LDLR	NPC1	SCAP	SREBF2	HMGCR	CYP7A1
AAACAACGAATAGTTC-1	P128P1	0	0	0	0	1	0	0
AAACAAGTATCTCCCA-1	P128P1	0	0	0	0	0	1	0
AAACAATCTACTAGCA-1	P128P1	0	1	0	0	0	0	0
AAACACCAATAACTGC-1	P128P1	0	0	0	0	1	1	0
AAACAGAGCGACTCCT-1	P128P1	0	0	0	0	0	0	0
AAACAGCTTTCAGAAG-1	P128P1	0	0	0	0	1	0	0
AAACAGGGTCTATATT-1	P128P1	0	0	0	0	0	0	0
AAACATTTCCCGGATT-1	P128P1	0	1	0	0	0	0	0
AAACCCGAACGAAATC-1	P128P1	0	0	0	0	0	0	0
AAACCGGAAATGTTAA-1	P128P1	0	0	0	0	0	2	0
AAACCGGGTAGGTACC-1	P128P1	0	0	0	0	0	0	0
AAACCGTTCGTCCAGG-1	P128P1	0	0	0	0	0	0	0
AAACCTAAGCAGCCGG-1	P128P1	0	0	0	0	0	0	0
AAACCTCATGAAGTTG-1	P128P1	0	0	0	0	0	0	0
AAACGAAGAACATACC-1	P128P1	0	0	0	0	0	0	0
AAACGAAGATGGAGTA-1	P128P1	0	0	0	0	1	0	0
AAACGAGACGGTTGAT-1	P128P1	0	0	0	0	0	0	0
AAACGCCCGAGATCGG-1	P128P1	0	0	0	0	0	0	0
AAACGCTGGGCACGAC-1	P128P1	0	0	0	1	0	0	0
AAACGGGCGTACGGGT-1	P128P1	0	0	0	0	0	0	0
AAACGGGTTGGTATCC-1	P128P1	0	1	0	0	0	0	0
AAACGGTTGCGAACTG-1	P128P1	0	0	0	0	0	0	0
AAACGTGTTCGCCCTA-1	P128P1	0	0	0	0	0	0	0
AAACTAACGTGGCGAC-1	P128P1	0	1	0	0	0	0	0
AAACTCGGTTCGCAAT-1	P128P1	0	1	0	0	0	1	0
AAACTCGTGATATAAG-1	P128P1	0	0	0	0	0	0	0
AAACTGCTGGCTCCAA-1	P128P1	0	0	0	0	1	1	0
AAACTTGCAAACGTAT-1	P128P1	0	0	0	0	1	0	0
AAAGAATGTGGACTAA-1	P128P1	0	0	0	0	0	0	0
AAAGACATGAAGTTTA-1	P128P1	0	1	0	0	1	0	0
AAAGACCCAAGTCGCG-1	P128P1	0	0	0	0	0	0	0
AAAGACTGGGCGCTTT-1	P128P1	0	0	0	2	0	0	0
AAAGCTTGCCTACATA-1	P128P1	0	1	0	0	0	0	0
AAAGGCTACGGACCAT-1	P128P1	0	0	0	0	0	0	0
AAAGGCTCTCGCGCCG-1	P128P1	0	0	0	0	0	0	0
AAAGGGATGTAGCAAG-1	P128P1	0	0	0	1	0	0	0
AAAGGGCAGCTTGAAT-1	P128P1	0	0	0	1	0	0	0
AAAGGTAAGCTGTACC-1	P128P1	0	1	0	0	0	1	0
AAAGTAGCATTGCTCA-1	P128P1	0	0	0	0	0	0	1
AAAGTCACTGATGTAA-1	P128P1	0	1	0	0	1	1	0
AAAGTCGACCCTCAGT-1	P128P1	0	0	0	0	2	0	0
AAAGTGCCATCAATTA-1	P128P1	0	0	0	0	1	0	0
AAAGTGTGATTTATCT-1	P128P1	1	0	0	0	0	0	0
AAAGTTGACTCCCGTA-1	P128P1	0	0	0	0	1	0	0
AAATAACCATACGGGA-1	P128P1	0	0	1	0	1	1	1
AAATAAGGTAGTGCCC-1	P128P1	0	0	0	0	1	0	0
AAATACCTATAAGCAT-1	P128P1	0	2	0	0	0	0	0
AAATAGCTTAGACTTT-1	P128P1	0	0	0	0	0	0	0
AAATAGGGTGCTATTG-1	P128P1	0	0	0	0	0	0	0
AAATCCGATACACGCC-1	P128P1	0	0	0	1	0	0	0
AAATCGCGGAAGGAGT-1	P128P1	0	2	0	1	0	0	0
AAATCGTGTACCACAA-1	P128P1	0	0	0	0	0	0	0
AAATCTAGCCCTGCTA-1	P128P1	0	0	0	0	0	0	0
AAATGATTCGATCAGC-1	P128P1	0	0	0	0	0	0	0
AAATGCTCGTTACGTT-1	P128P1	0	0	0	0	0	0	0
AAATGGCATGTCTTGT-1	P128P1	0	0	0	0	0	0	0
AAATGGCCCGTGCCCT-1	P128P1	0	0	0	0	0	2	0
AAATGGTCAATGTGCC-1	P128P1	0	0	0	0	0	0	0
AAATGTATCTTATCCC-1	P128P1	0	2	0	1	0	0	0
AAATGTGGGTGCTCCT-1	P128P1	0	1	0	0	1	0	0
AAATTAACGGGTAGCT-1	P128P1	0	0	0	0	0	0	0
AAATTAATAAGCGCGA-1	P128P1	0	1	0	0	0	0	0
AAATTACACGACTCTG-1	P128P1	0	0	0	0	0	0	0
AAATTACCTATCGATG-1	P128P1	0	0	0	0	0	0	0
AAATTCCAGGTCCAAA-1	P128P1	0	0	0	0	0	0	0
AAATTGATAGTCCTTT-1	P128P1	0	1	0	0	0	0	0
AAATTGCGGCGGTTCT-1	P128P1	0	1	0	0	0	0	0
AAATTGGTGAGAAGCA-1	P128P1	0	0	0	0	0	0	0
AAATTTACCGAAATCC-1	P128P1	0	1	0	0	0	0	0
AAATTTGCGGGTGTGG-1	P128P1	0	0	0	0	0	0	0
AACAACTGGTAGTTGC-1	P128P1	0	0	0	0	0	0	0
AACAATACATTGTCGA-1	P128P1	0	0	0	0	0	1	0
AACAATTACTCTACGC-1	P128P1	0	0	0	0	0	0	0
AACACACGCTCGCCGC-1	P128P1	0	0	0	0	0	0	0
AACACGACTGTACTGA-1	P128P1	0	0	0	0	0	0	0
AACACGAGACGCGGCC-1	P128P1	0	0	0	0	0	0	0
AACACGCGGCCGCGAA-1	P128P1	0	0	0	1	0	1	0
AACAGCTGTGTGGCAA-1	P128P1	0	0	0	1	0	0	0
AACAGGAAATCGAATA-1	P128P1	0	1	0	0	0	0	0
AACAGGATGGGCCGCG-1	P128P1	0	0	0	0	0	0	0
AACAGGTAGTATGGAT-1	P128P1	0	0	0	0	0	0	0
AACATATCAACTGGTG-1	P128P1	0	0	0	0	0	1	0
AACATCGATACGTCTA-1	P128P1	0	0	0	0	0	1	0
AACATTGGTCAGCCGT-1	P128P1	0	1	0	0	1	0	0
AACATTGTGACTCGAG-1	P128P1	0	0	0	0	1	0	0
AACCAAGACTTCTCTG-1	P128P1	0	0	0	0	0	0	0
AACCAGTATCACTCTT-1	P128P1	0	0	0	0	0	0	0
AACCATGGGATCGCTA-1	P128P1	0	0	0	1	0	0	0
AACCCAGAGACGGAGA-1	P128P1	0	0	0	0	0	0	0
AACCCATCCCATGATC-1	P128P1	0	0	0	0	0	0	0
AACCCGACAACCCGTG-1	P128P1	0	0	1	0	0	0	0
AACCCGAGCAGAATCG-1	P128P1	0	0	0	0	0	0	0
AACCCTACTGTCAATA-1	P128P1	0	0	0	0	0	0	0
AACCCTGGTGGAACCA-1	P128P1	0	0	0	0	0	1	0
AACCGAGCTTGGTCAT-1	P128P1	0	2	0	0	0	0	0
AACCGCTAAGGGATGC-1	P128P1	0	0	0	0	0	0	0
AACCGTTGTGTTTGCT-1	P128P1	0	1	0	1	0	1	0
AACCTAAAGCCGTCCG-1	P128P1	0	0	0	1	0	0	1
AACCTCGCTTTAGCCC-1	P128P1	0	0	0	0	0	0	0
AACCTGTCACGGAATT-1	P128P1	0	0	0	0	0	0	0
AACCTTTAAATACGGT-1	P128P1	0	0	0	0	0	0	0
AACCTTTACGACGTCT-1	P128P1	0	0	0	0	0	0	0
AACGAAAGTCGTCCCA-1	P128P1	0	0	0	0	0	0	0
AACGACCTCCTAGCCG-1	P128P1	0	1	0	0	0	0	0
AACGATAATGCCGTAG-1	P128P1	0	0	0	0	0	0	0
AACGATAGAAGGGCCG-1	P128P1	0	1	0	0	1	0	0
AACGATATGTCAACTG-1	P128P1	0	0	0	0	0	0	0
AACGCATGATCTGGGT-1	P128P1	0	0	0	0	0	0	0
AACGCGAACGGCAACA-1	P128P1	0	0	0	0	0	0	0
AACGCGACCTTGGGCG-1	P128P1	0	1	0	0	0	0	0
AACGCGGTCTCCAGCC-1	P128P1	0	0	0	0	0	0	0
AACGCTGTTGCTGAAA-1	P128P1	0	0	0	0	0	0	0
AACGGACGTACGTATA-1	P128P1	0	1	0	0	1	0	0
AACGGCCATCTCCGGT-1	P128P1	0	0	0	0	0	0	0
AACGTACTGTGGGTAC-1	P128P1	0	0	0	0	0	1	1
AACGTAGTCTACCCAT-1	P128P1	0	0	0	0	0	0	0
AACGTCAGACTAGTGG-1	P128P1	0	1	0	0	0	0	0
AACGTCGCTGCACTTC-1	P128P1	0	0	0	0	0	0	0
AACGTGATGAAGGACA-1	P128P1	0	1	0	0	1	0	0
AACGTGCGAAAGTCTC-1	P128P1	0	0	0	0	0	0	0
AACGTTATCAGCACCT-1	P128P1	1	0	0	0	1	1	0
AACTACCCGTTTGTCA-1	P128P1	0	0	0	0	0	1	0
AACTAGCGTATCGCAC-1	P128P1	0	1	0	0	0	0	0
AACTAGGCTTGGGTGT-1	P128P1	0	0	0	0	0	0	0
AACTCAAGTTAATTGC-1	P128P1	0	0	0	0	1	0	0
AACTCCAGAGCGTGTT-1	P128P1	0	0	0	0	0	0	0
AACTCCTAATCCCATG-1	P128P1	0	0	0	0	0	0	0
AACTCGATAAACACGT-1	P128P1	0	0	0	0	0	0	0
AACTCGATGGCGCAGT-1	P128P1	0	2	0	0	1	1	0
AACTCTCAATAGAGCG-1	P128P1	0	0	0	0	0	0	0
AACTCTCAGTGTGCTC-1	P128P1	0	0	0	0	0	0	0
AACTGAGGTCAGCGTC-1	P128P1	0	0	0	0	0	0	0
AACTGAGTTATACTGA-1	P128P1	0	0	0	0	1	0	0
AACTGATATTAGGCCT-1	P128P1	0	0	0	1	0	0	0
AACTGGGTCCCGACGT-1	P128P1	0	0	0	0	0	0	0
AACTGGGTTCGAGCCG-1	P128P1	0	0	0	0	1	0	0
AACTGGTGTGGGCCTT-1	P128P1	0	1	0	0	1	0	0
AACTTCTGCGTCTATC-1	P128P1	0	0	0	0	0	0	0
AACTTGCCCGTATGCA-1	P128P1	0	2	0	0	0	1	0
AACTTGCGTTCTCGCG-1	P128P1	0	1	0	2	1	0	0
AACTTTACGGGAGCTT-1	P128P1	0	0	0	0	0	0	0
AACTTTAGCTGCTGAG-1	P128P1	0	0	0	0	1	0	0
AACTTTCTCGATCATG-1	P128P1	0	1	0	0	0	0	0
AAGAAATCACCAGATT-1	P128P1	0	1	0	1	0	0	0
AAGAAGGATCAGTTAG-1	P128P1	0	0	0	0	0	0	0
AAGACATACGTGGTTT-1	P128P1	0	1	0	0	0	0	0
AAGACCAAATAACTCA-1	P128P1	2	0	0	0	1	0	0
AAGACCCAACTGAACA-1	P128P1	0	0	0	1	1	0	0
AAGACTAACCCGTTGT-1	P128P1	0	0	0	0	0	0	0
AAGACTCACGCCCACT-1	P128P1	0	0	0	0	0	0	0
AAGACTGCAAGCTACT-1	P128P1	0	0	0	0	0	0	0
AAGAGATGAATCGGTA-1	P128P1	0	0	0	0	1	0	0
AAGAGCTCTTTATCGG-1	P128P1	0	0	0	0	0	0	0
AAGAGGATGTACGCGA-1	P128P1	0	0	0	0	0	0	0
AAGAGGCATGGATCGC-1	P128P1	0	0	0	0	0	0	0
AAGAGGCCCTTTGGAA-1	P128P1	0	0	0	0	0	0	0
AAGATGGCACCGGACC-1	P128P1	0	0	0	0	0	0	0
AAGATTGGCGGAACGT-1	P128P1	0	0	0	0	0	0	0
AAGCACCCTGCGTATC-1	P128P1	0	0	0	0	0	0	0
AAGCATACTCTCCTGA-1	P128P1	0	2	0	0	0	0	0
AAGCCGAAGCGGTTTA-1	P128P1	0	0	0	0	0	0	0
AAGCCGCCGTGAAATC-1	P128P1	0	0	0	1	0	1	0
AAGCCGCTTTACCTTG-1	P128P1	0	1	0	1	0	1	0
AAGCCGGAGAGCAGGA-1	P128P1	0	0	0	0	0	0	0
AAGCGCAGGGCTTTGA-1	P128P1	0	0	0	0	0	0	0
AAGCGGAGTGCGCGCA-1	P128P1	0	0	0	0	0	0	0
AAGCGGCGTCATGGGT-1	P128P1	0	0	0	0	1	0	0
AAGCGTCCCTCATCGA-1	P128P1	0	0	0	0	0	1	0
AAGCTAGATCGAGTAA-1	P128P1	0	0	0	0	0	0	0
AAGCTCGTGCCAAGTC-1	P128P1	0	1	0	1	0	0	0
AAGCTCTTTCATGGTG-1	P128P1	0	0	0	1	0	0	0
AAGGAGAACTTATAAG-1	P128P1	0	0	0	0	0	0	0
AAGGAGCGGTTGGTGC-1	P128P1	0	0	0	0	0	0	0
AAGGATCGATCGCTTG-1	P128P1	0	0	0	0	0	0	0
AAGGATGAGGGACCTC-1	P128P1	0	0	0	1	0	2	0
AAGGCAGGCTGTCTCC-1	P128P1	0	0	0	0	0	0	0
AAGGCGCGTAAAGCTT-1	P128P1	0	1	0	0	0	0	0
AAGGCTGTGCTCATCG-1	P128P1	0	1	0	0	1	0	0
AAGGGAACGACTGGCT-1	P128P1	1	0	0	0	0	0	0
AAGGGACAGATTCTGT-1	P128P1	1	3	0	0	0	0	0
AAGGGACTATGCATTC-1	P128P1	0	0	0	0	1	0	0
AAGGGTTTGATTTCAG-1	P128P1	0	0	0	0	0	1	1
AAGGTATCCTAATATA-1	P128P1	0	0	0	0	0	0	0
AAGGTGATAAACCAGC-1	P128P1	0	0	0	1	0	0	0
AAGTAAGCTTCCAAAC-1	P128P1	0	1	0	0	0	0	0
AAGTAGAAGACCGGGT-1	P128P1	1	0	0	0	0	0	0
AAGTAGTGACGCGAGG-1	P128P1	0	0	0	0	0	1	0
AAGTCAATTGTCGTCA-1	P128P1	0	0	0	0	0	0	0
AAGTCTAGTAGCTGCC-1	P128P1	0	0	0	0	0	0	0
AAGTCTTCTGTGGCCT-1	P128P1	0	0	0	0	0	0	0
AAGTGACGACCGAATT-1	P128P1	0	0	0	0	0	0	0
AAGTGAGTCGGGTTTA-1	P128P1	0	0	0	0	0	0	0
AAGTGCAAAGGTAGAC-1	P128P1	0	2	0	0	0	0	0
AAGTGCCTTGACTGTA-1	P128P1	0	0	0	1	0	0	0
AAGTGCGTTAGAATCT-1	P128P1	0	0	0	0	0	0	0
AAGTGTTTGGAGACGG-1	P128P1	0	0	0	0	1	0	0
AAGTTCACTCCAAGCT-1	P128P1	1	1	0	0	1	0	0
AAGTTCAGTCTGCGTA-1	P128P1	0	0	0	0	0	0	0
AAGTTCGGCCAACAGG-1	P128P1	0	0	0	0	0	0	0
AAGTTGTGATGTTATA-1	P128P1	0	0	0	2	0	0	0
AAGTTTACTAATGGCA-1	P128P1	0	0	0	0	0	0	0
AAGTTTATGGGCCCAA-1	P128P1	0	1	0	1	0	0	0
AATAACAACGCTCGGC-1	P128P1	0	0	0	0	0	0	0
AATAACACTAGAACAA-1	P128P1	0	0	0	0	0	0	0
AATAAGTCCTCGAGAC-1	P128P1	0	0	0	0	0	0	0
AATAATCTTCGTATCG-1	P128P1	0	0	0	0	0	1	0
AATACAATGTTTCAGG-1	P128P1	0	1	0	0	0	0	0
AATACCGGAGGGCTGT-1	P128P1	0	0	0	0	0	0	0
AATACCTGATGTGAAC-1	P128P1	0	0	0	0	0	0	0
AATAGAACAGAGTGGC-1	P128P1	0	0	0	0	0	0	0
AATAGAATCTGTTTCA-1	P128P1	0	0	0	0	1	0	0
AATAGCAAGCCTCCTG-1	P128P1	0	1	0	1	0	1	0
AATAGCTACCGCGTGC-1	P128P1	0	0	0	0	0	0	0
AATAGTCCGTCCCGAC-1	P128P1	0	0	0	0	0	0	0
AATAGTCGCGAGTCGG-1	P128P1	0	0	0	0	0	0	0
AATATCAAGGTCGGAT-1	P128P1	1	0	0	0	0	0	0
AATATCCTAGCAAACT-1	P128P1	0	0	0	0	0	0	0
AATATCGAATCAATGC-1	P128P1	0	0	0	0	0	0	0
AATATCGAGGGTTCTC-1	P128P1	0	0	0	0	0	0	0
AATATTGGAGTATTGA-1	P128P1	1	0	0	0	0	0	0
AATCAGACTGCAGGAC-1	P128P1	0	0	0	0	0	0	0
AATCATGTAAAGACTC-1	P128P1	0	2	0	0	0	0	0
AATCCAAGGGCCTGAG-1	P128P1	0	1	0	0	1	0	0
AATCCATGCAAGGGTG-1	P128P1	0	0	0	1	0	0	0
AATCGCCTCAGCGCCA-1	P128P1	0	0	0	0	0	0	0
AATCGCGCAGAGGACT-1	P128P1	0	0	0	1	0	0	0
AATCGGGACACTACGA-1	P128P1	0	0	0	0	0	0	0
AATCGGTATAGCCCTC-1	P128P1	0	0	0	0	0	0	0
AATCGTGAGCCGAGCA-1	P128P1	0	2	0	0	0	0	0
AATCTAGGTTTACTTG-1	P128P1	0	1	0	0	0	0	0
AATCTATGCCGGAGCC-1	P128P1	0	0	0	0	0	0	0
AATCTCTACTGTGGTT-1	P128P1	0	1	0	0	0	0	0
AATCTGCGTTGGGACG-1	P128P1	0	2	0	0	0	0	0
AATCTGGCTTTCTAGT-1	P128P1	0	1	0	1	0	1	0
AATCTGGGTAGACCCT-1	P128P1	0	0	0	0	0	0	0
AATGACAGCAATGTCT-1	P128P1	0	1	0	0	0	1	0
AATGACGTAGGATGTC-1	P128P1	0	0	0	0	0	0	0
AATGACTGTCAGCCGG-1	P128P1	0	0	0	0	1	0	0
AATGAGTTCGCATATG-1	P128P1	0	0	0	1	1	0	0
AATGATGATACGCTAT-1	P128P1	0	1	0	0	0	0	0
AATGATGCGACTCCTG-1	P128P1	0	0	0	0	0	0	0
AATGCAACCGGGTACC-1	P128P1	0	0	0	0	0	0	0
AATGCACCAAGCAATG-1	P128P1	0	1	0	0	0	0	0
AATGGTCCACCGTTCA-1	P128P1	0	0	0	1	1	0	0
AATGGTTCTCACAAGC-1	P128P1	0	1	0	0	2	0	0
AATGTGCCCGAGGTGT-1	P128P1	0	0	1	0	0	1	0
AATGTGCTAATCTGAG-1	P128P1	0	0	0	0	0	0	0
AATGTTGTCGTGAGAC-1	P128P1	0	0	0	0	2	0	0
AATTAAAGGTCGGCGT-1	P128P1	0	0	0	0	0	0	0
AATTAACGGATTTCCA-1	P128P1	0	0	0	0	0	0	0
AATTACGAGACCCATC-1	P128P1	0	0	0	0	0	1	0
AATTACTCGTACGCTC-1	P128P1	0	0	0	0	1	0	0
AATTAGCGCTGCAGCG-1	P128P1	0	0	0	0	0	0	0
AATTCATAAGGGATCT-1	P128P1	0	0	0	0	0	0	0
AATTCCAACTTGGTGA-1	P128P1	0	0	0	0	0	0	0
AATTCCAAGCATGTAC-1	P128P1	0	0	0	0	0	0	0
AATTCGATTCGAGGAT-1	P128P1	0	0	0	0	0	0	0
AATTCTAGAGTTAGGC-1	P128P1	0	1	0	0	0	0	0
AATTGAACGCTCTGGT-1	P128P1	0	1	0	0	0	0	0
AATTGCAGCAATCGAC-1	P128P1	0	0	0	0	0	0	0
AATTGTGGTTGCCAAA-1	P128P1	0	0	0	2	0	0	0
AATTTGGGACATAGTA-1	P128P1	1	0	0	0	0	0	0
AATTTGGTTCCAAAGA-1	P128P1	0	1	0	1	0	0	1
ACAAACCATGCGTCCT-1	P128P1	0	1	1	0	0	0	0
ACAAACCGACAAGGCG-1	P128P1	0	0	0	0	0	1	0
ACAAAGAAGGTAGGCC-1	P128P1	0	0	0	0	0	0	0
ACAAAGCATGACCTAG-1	P128P1	0	0	0	2	0	0	0
ACAAATCGCACCGAAT-1	P128P1	0	0	0	0	1	0	0
ACAAATGGTAGTGTTT-1	P128P1	0	1	0	0	1	1	1
ACAAATTCAGATCTGA-1	P128P1	0	0	0	1	0	0	0
ACAACAGCATGAGCTA-1	P128P1	0	0	0	0	0	0	0
ACAACGGTCCCTGCGA-1	P128P1	0	0	0	0	0	0	0
ACAAGCAGTGCCTAGC-1	P128P1	0	0	0	0	0	1	0
ACAAGCTATATGGAAG-1	P128P1	0	0	0	0	0	1	0
ACAAGGAAATCCGCCC-1	P128P1	0	0	0	0	1	0	1
ACAAGGACAAGAGGTT-1	P128P1	0	0	0	0	0	0	0
ACAAGGATGCTTTAGG-1	P128P1	0	1	0	0	0	0	0
ACAAGGCCTACCAGCC-1	P128P1	0	0	0	0	0	0	0
ACAAGGGCAGGCTCTG-1	P128P1	0	0	0	0	0	2	0
ACAATAGTCGTACGTT-1	P128P1	0	1	0	0	0	0	0
ACAATCCATTTAAACC-1	P128P1	0	0	0	0	0	0	0
ACAATCGATCTTTATA-1	P128P1	0	0	0	0	1	0	0
ACAATGAATACGGAGA-1	P128P1	0	1	0	0	0	0	0
ACAATGATTCTTCTAC-1	P128P1	0	0	0	0	0	0	0
ACAATTGTGTCTCTTT-1	P128P1	0	0	0	0	0	0	0
ACAATTTAGGAGGCTC-1	P128P1	0	0	0	0	0	0	0
ACAATTTGAGCAGTGG-1	P128P1	0	0	0	0	0	0	0
ACAATTTGGCCATATT-1	P128P1	0	0	0	0	0	0	0
ACACAAAGACGGGTGG-1	P128P1	0	0	0	0	0	0	0
ACACAAATATTCCTAG-1	P128P1	0	1	0	0	1	0	0
ACACACCAGGACCAGT-1	P128P1	0	0	0	0	0	1	0
ACACACTTTCTACACG-1	P128P1	0	2	0	0	0	1	0
ACACATGATCAAATCT-1	P128P1	0	1	0	0	0	0	0
ACACATTGACGCAACA-1	P128P1	0	0	0	0	1	0	0
ACACATTTCCGTAGAC-1	P128P1	0	0	0	0	0	0	0
ACACCACATAATTAGC-1	P128P1	1	0	0	0	0	1	0
ACACCCAGCATGCAGC-1	P128P1	0	0	0	0	1	0	0
ACACCCGAGAAATCCG-1	P128P1	0	0	0	0	0	0	0
ACACCGAGCGCTCTTT-1	P128P1	0	1	0	2	0	0	0
ACACCTTAAGTAGGGC-1	P128P1	0	0	0	0	0	0	0
ACACCTTACTACTTGC-1	P128P1	0	0	0	0	2	0	0
ACACGAGACTCCTTCT-1	P128P1	0	0	0	0	0	0	0
ACACGGCACTATGCAT-1	P128P1	0	1	0	0	0	1	0
ACACGGGAACTTAGGG-1	P128P1	0	0	0	0	0	0	0
ACACGTAGGCCACAAG-1	P128P1	0	0	0	0	0	0	0
ACACTCCAATGTCACT-1	P128P1	0	0	0	0	0	0	0
ACACTGATCAAGGTGT-1	P128P1	0	0	0	0	0	0	0
ACACTGGGACAGTCGT-1	P128P1	0	1	0	0	0	0	0
ACAGAACTGAGAACAA-1	P128P1	0	0	1	0	1	0	0
ACAGATTAGGTTAGTG-1	P128P1	0	0	0	1	1	1	0
ACAGCATAGAGCCAGT-1	P128P1	0	1	1	0	1	0	0
ACAGCGACATTCTCAT-1	P128P1	0	0	0	0	0	0	0
ACAGCGCACCCGCAGC-1	P128P1	0	1	0	0	0	0	0
ACAGGAGGCGCAGCCG-1	P128P1	0	2	0	0	0	0	0
ACAGGCACGGATCCTT-1	P128P1	0	0	0	0	0	0	0
ACAGGCTTGCCCGACT-1	P128P1	0	0	1	0	0	0	0
ACAGGTGGAGGTGAGG-1	P128P1	0	0	0	0	0	0	0
ACAGGTGTGTTGTTGC-1	P128P1	0	0	0	0	1	1	0
ACAGTAATACAACTTG-1	P128P1	0	0	0	0	0	0	0
ACAGTATACCGTGGGA-1	P128P1	0	0	0	2	0	0	0
ACATAAGTCGTGGTGA-1	P128P1	0	0	0	0	0	0	0
ACATAATAAGGCGGTG-1	P128P1	0	0	0	0	0	0	0
ACATCAGCTGGGACGC-1	P128P1	0	0	0	0	0	0	0
ACATCCCGGCCATACG-1	P128P1	0	0	0	1	0	0	0
ACATCCTGGTAACTGT-1	P128P1	0	0	0	0	0	0	0
ACATCGATCGTTTACC-1	P128P1	0	0	0	0	0	0	0
ACATCGGTCAGCCGCG-1	P128P1	0	0	0	1	0	1	0
ACATCGTATGCAATGG-1	P128P1	0	0	0	0	1	0	0
ACATCGTTAACCTAGT-1	P128P1	0	0	0	0	0	0	0
ACATCTCAACGCGTAA-1	P128P1	0	0	0	0	1	0	0
ACATGGCGCCAAAGTA-1	P128P1	0	0	0	0	0	0	0
ACATGGCTCAATTTAG-1	P128P1	0	0	0	1	1	1	0
ACATTAGTTTATATCC-1	P128P1	0	3	0	0	0	0	0
ACATTTGAAACCTAAC-1	P128P1	1	0	0	0	0	0	0
ACCAAACACCCAGCGA-1	P128P1	0	1	0	1	0	0	0
ACCAAACTAGAAATCC-1	P128P1	0	0	0	0	0	0	0
ACCAACACCACACACT-1	P128P1	0	0	0	1	0	0	0
ACCAACCGCACTCCAC-1	P128P1	0	2	0	0	0	0	0
ACCAACGCTTATTTAT-1	P128P1	0	0	0	0	0	0	0
ACCAAGAACGCGTGTC-1	P128P1	0	1	0	0	0	0	0
ACCAAGTCATCGGCAG-1	P128P1	0	0	0	0	0	0	0
ACCAATATGCAAGTTA-1	P128P1	0	0	0	0	0	0	0
ACCACAACTCAGAACA-1	P128P1	0	1	0	0	0	0	0
ACCACAAGTTTCTATC-1	P128P1	0	0	0	0	0	0	0
ACCACCAATGTAACAA-1	P128P1	0	0	0	0	0	0	0
ACCACCCTCTCTTCTA-1	P128P1	0	2	0	1	0	0	0
ACCACGTGCAGCTATA-1	P128P1	0	0	0	0	0	0	0
ACCACTGTTCAAGAAG-1	P128P1	0	0	0	0	0	0	0
ACCAGACCATAACAAC-1	P128P1	1	0	0	1	0	0	0
ACCAGCCCGGTCTTTG-1	P128P1	0	0	0	0	0	0	0
ACCAGGAGTGTGATCT-1	P128P1	0	1	1	0	0	1	0
ACCAGTGCCCGGTCAA-1	P128P1	0	0	0	0	0	1	0
ACCAGTGCGGGAGACG-1	P128P1	0	0	0	0	0	0	0
ACCATATCCGCAATAA-1	P128P1	0	1	0	0	0	0	0
ACCATCCGCCAACTAG-1	P128P1	0	1	0	0	0	0	0
ACCATCGTATATGGTA-1	P128P1	0	1	0	0	0	0	0
ACCATTAAGGGTGTCA-1	P128P1	0	0	0	0	0	0	0
ACCCAACGCCCGTGGC-1	P128P1	0	0	0	0	0	0	0
ACCCACCTACATGCTC-1	P128P1	0	1	0	0	0	0	0
ACCCATCTTGAGGGTA-1	P128P1	1	1	0	0	0	0	0
ACCCATTTGTCCCTCT-1	P128P1	0	2	0	0	0	0	0
ACCCGAGCGAAATTAC-1	P128P1	0	0	0	0	0	0	0
ACCCGGAAACTCCCAG-1	P128P1	0	0	0	0	0	0	0
ACCCGGAGCACCACAA-1	P128P1	0	0	0	0	0	0	0
ACCCGGATGACGCATC-1	P128P1	0	0	0	1	0	1	0
ACCCGGTTACACTTCC-1	P128P1	0	0	0	0	0	0	0
ACCCGTAGTCTAGTTG-1	P128P1	0	2	2	0	0	0	0
ACCCGTGTCATCAGTA-1	P128P1	0	1	0	0	1	0	0
ACCCTATAGGACTGAG-1	P128P1	0	0	0	0	0	0	0
ACCCTATGCCATATCG-1	P128P1	0	0	0	0	0	0	0
ACCCTCCCGTCAGGGC-1	P128P1	0	0	0	1	0	0	0
ACCCTCCCTTGCTATT-1	P128P1	0	1	0	0	0	0	0
ACCCTGGTAACGCCCT-1	P128P1	0	0	0	0	0	0	0
ACCCTTCATCTGCGAA-1	P128P1	0	0	0	1	0	0	0
ACCCTTGCCTGGGTCG-1	P128P1	0	1	0	0	0	0	0
ACCCTTTAGTTCTCCA-1	P128P1	0	0	0	0	1	0	0
ACCGAAAGGGCCCTGC-1	P128P1	0	0	0	0	0	0	0
ACCGAAGAGTCTGGTT-1	P128P1	0	1	0	0	0	0	0
ACCGACACATCTCCCA-1	P128P1	0	0	0	0	0	0	0
ACCGACTGAGTCCCAC-1	P128P1	0	0	0	0	0	0	0
ACCGAGTCTCCTTATT-1	P128P1	0	0	0	0	0	0	0
ACCGATAGGCATAACC-1	P128P1	0	1	0	1	0	0	0
ACCGATATTTAATCAT-1	P128P1	0	0	0	0	0	0	0
ACCGATGGTAGCATCG-1	P128P1	1	1	0	0	0	1	0
ACCGCAATAACTGCCT-1	P128P1	0	0	0	0	0	0	0
ACCGCGGTGGAAGTCG-1	P128P1	0	0	0	0	1	0	0
ACCGGGCCTTTGTTGA-1	P128P1	0	0	0	1	0	0	0
ACCGGTCAGGTACACC-1	P128P1	0	0	0	0	1	1	0
ACCGGTCTGAGTACGG-1	P128P1	0	0	0	0	0	0	0
ACCGTGACCACGTGGG-1	P128P1	0	0	0	0	0	0	0
ACCGTTCCCGCTCTGA-1	P128P1	0	0	0	0	0	0	0
ACCTAAGTACCTTTCA-1	P128P1	0	0	0	0	0	0	0
ACCTAATCGACTTCCT-1	P128P1	1	1	0	0	1	0	0
ACCTACAGTATGTGGT-1	P128P1	0	0	0	0	0	0	0
ACCTCCGCCCTCGCTG-1	P128P1	0	2	0	0	0	0	0
ACCTCCGTTATTCACC-1	P128P1	0	0	0	0	0	0	0
ACCTGCGTGTCATGTT-1	P128P1	0	0	0	0	0	1	0
ACCTTTCCTTTAGAAG-1	P128P1	0	1	0	0	0	0	0
ACGAAATGGGCGGCAC-1	P128P1	0	0	0	0	0	0	0
ACGACCCATGAGTTGC-1	P128P1	0	0	0	0	1	0	0
ACGACTCTAGGGCCGA-1	P128P1	0	0	0	0	0	0	0
ACGACTGGTCATACTC-1	P128P1	0	0	0	0	0	0	0
ACGAGAACCCATCACG-1	P128P1	0	1	0	1	0	0	0
ACGAGATATTTGCTTA-1	P128P1	0	1	0	0	0	0	0
ACGAGGATACCACTCT-1	P128P1	0	0	0	0	0	0	0
ACGAGGTTTACAACGT-1	P128P1	0	0	0	0	0	0	0
ACGAGTACGGATGCCC-1	P128P1	0	1	0	0	0	0	0
ACGAGTCGCCGGCGTT-1	P128P1	0	0	0	1	0	1	0
ACGATACATAGAACTA-1	P128P1	0	0	0	1	0	0	0
ACGATACCTATCCTGA-1	P128P1	0	0	0	0	0	0	0
ACGATCATACATAGAG-1	P128P1	0	0	0	0	0	0	0
ACGATCATCTTGTAAA-1	P128P1	0	0	0	0	1	0	0
ACGATGCATATGTTAT-1	P128P1	1	1	0	0	0	0	0
ACGATGGATCCGATGC-1	P128P1	0	0	0	0	0	0	0
ACGCAAACTAATAGAT-1	P128P1	0	0	0	0	0	0	0
ACGCAATCACTACAGC-1	P128P1	0	0	0	1	1	0	0
ACGCATAAATGACATG-1	P128P1	0	0	0	0	0	0	0
ACGCATACGTTTACTA-1	P128P1	0	0	0	0	0	0	0
ACGCATTCGTGAGTAC-1	P128P1	0	0	0	0	0	1	0
ACGCCAGATGATTTCT-1	P128P1	0	0	0	1	0	0	0
ACGCCAGTGCGTTTGC-1	P128P1	0	0	0	0	0	0	0
ACGCCCAGCTGTCGAT-1	P128P1	0	0	0	0	0	0	0
ACGCCGCTAGACGACC-1	P128P1	0	0	0	1	0	0	0
ACGCGAAGTCAGACGA-1	P128P1	0	1	0	0	0	0	0
ACGCGCTACACAGGGT-1	P128P1	0	1	0	0	1	0	0
ACGCGGGCCAAGGACA-1	P128P1	0	1	0	0	0	0	0
ACGCGTTTCTTAAGAG-1	P128P1	0	0	0	0	0	1	0
ACGCTAGTGATACACT-1	P128P1	0	0	1	0	0	0	0
ACGCTGTGAGGCGTAG-1	P128P1	0	0	0	0	0	0	0
ACGCTTAGTGTCTCTC-1	P128P1	0	0	0	1	0	0	0
ACGGAACACGAGTGCC-1	P128P1	1	0	0	0	0	0	0
ACGGAATTTAGCAAAT-1	P128P1	0	0	0	0	0	0	0
ACGGACTCTCAAAGCG-1	P128P1	0	0	0	0	0	0	0
ACGGAGCGCAAATTAC-1	P128P1	0	0	0	0	1	0	0
ACGGATGGTGCGGATA-1	P128P1	0	0	0	0	0	0	0
ACGGCACTTGCTTGGG-1	P128P1	0	0	0	0	1	0	0
ACGGCCAACATGGACT-1	P128P1	0	0	0	1	0	0	0
ACGGCGACGATGGGAA-1	P128P1	0	0	0	1	0	0	0
ACGGCGGGTTGCCCTG-1	P128P1	0	0	0	0	0	0	0
ACGGCTGGATGTAGAA-1	P128P1	1	0	0	1	0	1	0
ACGGGAGTGTCGGCCC-1	P128P1	0	0	0	0	0	0	0
ACGGGCGTATGCGACA-1	P128P1	0	0	0	0	1	0	0
ACGGGTCATGTGACTT-1	P128P1	0	0	0	0	0	0	0
ACGGTACAGTTCAATG-1	P128P1	0	0	0	0	0	0	0
ACGTACAGATTTCTCT-1	P128P1	0	1	0	0	0	0	0
ACGTAGATTGCTGATG-1	P128P1	0	0	0	1	0	0	0
ACGTAGGAGAGTCGCT-1	P128P1	0	1	0	0	1	0	0
ACGTATTACTCCGATC-1	P128P1	0	1	0	0	0	0	0
ACGTCCTAAACGAGAT-1	P128P1	0	0	0	1	0	0	0
ACGTCTCGTTCCGGGA-1	P128P1	0	0	0	0	0	1	0
ACGTGACAAAGTAAGT-1	P128P1	1	0	0	0	0	0	1
ACGTGCGCCTCGTGCA-1	P128P1	1	0	0	0	0	2	0
ACGTGGTCGAATGTGC-1	P128P1	0	0	0	0	1	0	0
ACGTTAATGTCGAAGA-1	P128P1	0	0	0	0	0	0	0
ACGTTAGATTTGCCCG-1	P128P1	0	0	0	0	0	0	0
ACGTTATTGGTCACTC-1	P128P1	0	0	0	1	1	0	0
ACGTTCCGCGCTCCGT-1	P128P1	0	0	0	1	0	0	0
ACGTTCGCAATCAATT-1	P128P1	0	0	0	0	0	0	0
ACGTTCGTTCAGGAAA-1	P128P1	0	0	0	0	0	0	0
ACGTTCTGTACAAGTC-1	P128P1	0	0	2	0	0	0	0
ACGTTTAGTTGTGATC-1	P128P1	0	0	0	0	0	0	0
ACTAAGGACGCACACC-1	P128P1	0	0	0	1	0	0	0
ACTAATACGTCAGGCG-1	P128P1	0	0	0	0	0	0	0
ACTACATCCCGACAAG-1	P128P1	0	0	0	0	0	0	0
ACTACCAGCTCTCTGG-1	P128P1	0	0	0	0	0	0	0
ACTACGCGTTAGAATT-1	P128P1	0	0	1	0	0	0	0
ACTAGTTGCGATCGTC-1	P128P1	0	0	0	0	0	0	0
ACTATATGCTGTGTTC-1	P128P1	0	0	0	0	0	0	0
ACTATCCAGGGCATGG-1	P128P1	0	0	0	1	1	0	0
ACTATCGCCGGCTAAA-1	P128P1	0	0	0	1	0	0	1
ACTATCTGCCCGCGTA-1	P128P1	0	0	0	0	0	0	0
ACTATGTCCAGCTGCC-1	P128P1	0	0	0	0	0	0	0
ACTATTCGTCCGTGGT-1	P128P1	0	0	0	0	0	0	0
ACTATTTCCGGGCCCA-1	P128P1	0	0	0	1	0	0	0
ACTCAACGAATGTATT-1	P128P1	0	0	0	1	0	1	0
ACTCAAGTGCAAGGCT-1	P128P1	0	0	0	0	0	0	0
ACTCAATAAAGGCACG-1	P128P1	0	0	0	0	0	0	0
ACTCAGACCTGCTTCT-1	P128P1	0	1	0	0	0	0	0
ACTCCAATATCATCAT-1	P128P1	0	0	0	1	0	0	0
ACTCCCATTCCTAAAG-1	P128P1	0	1	1	0	0	0	0
ACTCCCGAATTCGTTT-1	P128P1	0	0	0	0	0	0	0
ACTCCCGTAGACTAGG-1	P128P1	0	0	0	0	0	0	0
ACTCCCTAATGCTAAA-1	P128P1	0	0	0	0	0	0	0
ACTCCCTAGAATAGTA-1	P128P1	0	0	0	0	0	0	0
ACTCCGGCCGACCACT-1	P128P1	0	0	0	0	0	0	0
ACTCGATGTATTTCAT-1	P128P1	0	1	0	0	0	0	0
ACTCGCCGTTCGATAA-1	P128P1	0	0	0	0	0	0	0
ACTCGCGATCTGACGC-1	P128P1	0	0	0	0	0	0	0
ACTCGTAACCCGTCCT-1	P128P1	0	0	0	0	0	0	0
ACTCGTCAGTAATCCC-1	P128P1	1	2	0	0	0	2	0
ACTCTAAACCTGGGAT-1	P128P1	0	0	0	0	0	1	0
ACTCTCTGACTTAGGT-1	P128P1	0	1	0	0	0	0	0
ACTCTCTTATACACGA-1	P128P1	0	0	0	0	0	0	0
ACTCTGACCTAATAGA-1	P128P1	0	0	0	1	0	0	0
ACTCTTCAGCTCCCGC-1	P128P1	0	0	0	0	0	0	0
ACTCTTGTATAGTAAC-1	P128P1	0	0	0	0	1	0	0
ACTGAAACGCCGTTAG-1	P128P1	0	1	0	1	0	0	0
ACTGAATGGCGAAAGT-1	P128P1	0	0	0	0	0	0	0
ACTGATTTAGTGATTC-1	P128P1	0	0	0	0	0	0	1
ACTGCCGTCGTAACTC-1	P128P1	0	0	0	1	0	0	0
ACTGCGGACACACCGT-1	P128P1	0	0	0	0	0	0	0
ACTGCTCGGAAGGATG-1	P128P1	0	0	0	1	0	0	0
ACTGGCGAACCTGCGT-1	P128P1	0	0	0	0	0	1	0
ACTGTACGATACACAT-1	P128P1	0	0	0	0	3	0	0
ACTGTAGCACTTTGGA-1	P128P1	0	0	0	0	0	0	0
ACTGTATACGCGAGCA-1	P128P1	0	0	0	0	0	0	0
ACTGTCCAGGATTATA-1	P128P1	0	0	0	0	0	0	0
ACTGTCTTCTTTAGAA-1	P128P1	0	0	0	0	1	0	0
ACTGTGCTAGTAGATC-1	P128P1	0	0	0	0	0	0	0
ACTGTTTAGTGTAGGC-1	P128P1	0	0	0	0	0	0	0
ACTTACCGGGCGCGCA-1	P128P1	0	0	0	0	1	0	0
ACTTACGCATCCACGC-1	P128P1	0	0	0	1	0	0	0
ACTTAGTACGACAAGA-1	P128P1	0	0	0	0	0	0	0
ACTTATACTTACCCGG-1	P128P1	0	1	0	0	0	0	1
ACTTATCTGATCTATA-1	P128P1	0	0	0	0	1	0	0
ACTTATTAGGATCGGT-1	P128P1	0	0	0	0	0	0	0
ACTTATTTATGTGCCA-1	P128P1	0	0	0	0	0	0	0
ACTTCAGGCTGATCCC-1	P128P1	0	0	0	0	0	0	0
ACTTCCAGTGGAAGCT-1	P128P1	0	0	0	0	0	0	0
ACTTCCATGCGGGACA-1	P128P1	0	0	0	0	0	0	0
ACTTCGCCATACGCAC-1	P128P1	0	0	1	0	0	0	0
ACTTCGCTAGCGAGTG-1	P128P1	0	0	0	0	0	0	0
ACTTGACTCCCTCTTT-1	P128P1	0	0	0	0	0	0	0
ACTTGCCATATTGTAC-1	P128P1	0	0	0	0	0	0	0
ACTTGGGACCCGGTGG-1	P128P1	0	0	0	0	0	0	0
ACTTGTAGTCCCTTCA-1	P128P1	0	1	0	0	0	0	0
ACTTGTGGATGGAACG-1	P128P1	0	0	0	0	0	0	0
ACTTTACCCTCATGAA-1	P128P1	0	0	0	0	0	0	0
ACTTTCCTATAGCTTC-1	P128P1	0	0	0	0	0	0	0
ACTTTGACTGCATCCT-1	P128P1	0	0	0	1	0	1	0
ACTTTGGTCGTGCTCC-1	P128P1	0	0	0	0	0	0	0
ACTTTGTCGACGCACT-1	P128P1	0	0	0	0	0	0	0
AGAAATTATGACTCGC-1	P128P1	0	0	0	1	0	0	0
AGAACCCAGCGTGACA-1	P128P1	0	1	0	0	0	0	0
AGAACCCTCAATTGGG-1	P128P1	0	0	0	0	0	0	0
AGAACGTGGTACATTC-1	P128P1	0	0	0	0	0	0	0
AGAACTGTACTTTGTA-1	P128P1	0	0	0	0	0	0	0
AGAAGGTACACTTCAC-1	P128P1	0	1	0	0	0	0	0
AGAAGGTTGCCGAATT-1	P128P1	1	1	0	0	0	0	0
AGAAGGTTGTAGGTCG-1	P128P1	0	0	0	0	0	0	0
AGAAGTGATTCGTGAT-1	P128P1	1	0	0	0	0	0	0
AGAATAAATCTTCAGG-1	P128P1	0	0	1	0	0	0	0
AGAATGCGGGTTCGGA-1	P128P1	0	0	0	1	0	0	0
AGAATTATGGATTCGA-1	P128P1	0	0	0	0	0	1	0
AGAATTGTTTGACATA-1	P128P1	0	1	0	0	0	0	1
AGACAGCTCAGAATCC-1	P128P1	0	3	0	0	0	0	0
AGACAGGCATCTCAGC-1	P128P1	0	0	0	0	0	0	0
AGACATAGATCCTTCC-1	P128P1	0	0	0	0	1	0	0
AGACCAAACCACACCT-1	P128P1	0	0	0	0	0	0	0
AGACCATGGGATACAA-1	P128P1	0	0	0	0	0	0	0
AGACCCACCGCTGATC-1	P128P1	0	0	0	1	0	0	0
AGACCCGCCCTCCTCG-1	P128P1	0	0	0	0	0	0	0
AGACCGCTCCGCGGTT-1	P128P1	0	0	0	2	0	0	0
AGACCGGGAAACCCTG-1	P128P1	0	0	0	0	0	0	0
AGACGAAGTGCCGGTC-1	P128P1	0	0	0	0	0	0	0
AGACGACGATGCCGCT-1	P128P1	0	0	0	0	1	0	0
AGACGCCCACTTCGCC-1	P128P1	0	0	0	0	0	0	0
AGACGGGATTGGTATA-1	P128P1	0	0	0	1	0	0	0
AGACGGGCCGATTTAA-1	P128P1	0	0	0	0	0	0	0
AGACTAGCCTTCCAGA-1	P128P1	0	0	0	1	0	1	0
AGACTGTTACCGGGTC-1	P128P1	0	0	0	1	0	0	0
AGAGAACCGTCTAGGA-1	P128P1	0	1	0	0	0	0	0
AGAGAAGGAGTACAAT-1	P128P1	0	0	0	1	0	0	0
AGAGATCTCTAAAGCG-1	P128P1	0	0	0	0	0	0	0
AGAGCAGTTATGAGAC-1	P128P1	0	0	0	0	0	0	0
AGAGCCGCCGAGATTT-1	P128P1	0	0	0	0	0	0	0
AGAGCGCTTGTAACGG-1	P128P1	0	1	0	1	1	1	0
AGAGCGGGCTAATCAT-1	P128P1	1	0	0	1	0	0	0
AGAGCGTACAAGCTCG-1	P128P1	0	0	0	0	0	0	0
AGAGCTACGAAAGCAT-1	P128P1	1	0	0	1	0	0	0
AGAGGCTTCGGAAACC-1	P128P1	0	0	0	0	0	0	0
AGAGGGACAATTGTCC-1	P128P1	0	1	0	0	0	0	0
AGAGGTATCTCGGTCC-1	P128P1	0	0	0	0	1	0	0
AGAGTAAACTTCACTA-1	P128P1	0	0	0	0	0	0	0
AGAGTATAGTGTTACG-1	P128P1	0	2	0	0	0	0	0
AGAGTTAGAGACCGAT-1	P128P1	0	0	0	1	0	0	0
AGAGTTGCAGGCCTCC-1	P128P1	0	0	0	0	0	0	0
AGATAACTTCAGGGCC-1	P128P1	0	0	0	0	0	0	0
AGATACCAATAGAACC-1	P128P1	0	0	0	0	0	0	0
AGATACCAGCACTTCA-1	P128P1	0	0	0	0	0	0	0
AGATACCGGTGTTCAC-1	P128P1	0	0	1	0	0	0	0
AGATACGACTTCATAT-1	P128P1	0	0	0	0	0	1	0
AGATACTCAAGATCGA-1	P128P1	1	0	0	0	0	1	0
AGATATAATACGACTA-1	P128P1	1	0	0	0	0	0	0
AGATCGTGCATAAGAT-1	P128P1	0	0	0	0	0	0	0
AGATCTCAGGTGTGAT-1	P128P1	0	0	0	0	0	0	0
AGATGACTCGCCCACG-1	P128P1	0	0	0	0	0	0	0
AGATGAGGGTTGCGAT-1	P128P1	0	0	0	0	0	0	0
AGATGATGGAGTCTGG-1	P128P1	0	0	0	0	0	0	0
AGATGCAAGACGTGCA-1	P128P1	0	0	0	0	0	0	0
AGATGCATCCTGTGTC-1	P128P1	0	1	0	0	0	0	0
AGATGCTATAACGAGC-1	P128P1	0	0	0	0	0	0	0
AGATTATAGGACGTTT-1	P128P1	0	0	0	0	0	0	0
AGATTCAAGCGGGTCG-1	P128P1	0	0	0	1	0	0	0
AGATTCACAACCGATA-1	P128P1	0	0	0	0	0	0	0
AGCAAAGGCCGCTAGT-1	P128P1	1	0	0	0	0	0	0
AGCAACATATCTTATT-1	P128P1	0	1	0	0	0	0	0
AGCAACCGAAAGTAAT-1	P128P1	0	1	0	0	0	0	0
AGCACCAGTACTCACG-1	P128P1	0	0	0	0	0	0	0
AGCACTACCGGCCTGT-1	P128P1	0	0	0	0	0	0	0
AGCACTACCTCACCAG-1	P128P1	0	1	0	0	0	0	0
AGCACTTAAGGACGCC-1	P128P1	0	0	0	0	0	0	0
AGCAGAAGGAGAAAGA-1	P128P1	0	0	0	0	0	0	0
AGCAGCCAGATGAATA-1	P128P1	0	1	0	0	0	0	0
AGCAGTCGAAGCATGC-1	P128P1	0	0	0	0	0	0	0
AGCATATCAATATGCT-1	P128P1	0	0	0	0	0	0	0
AGCATCATTTCGAAAG-1	P128P1	0	0	0	1	1	0	0
AGCATCGTCGATAATT-1	P128P1	0	1	0	0	0	1	0
AGCATTACGAGGCAAG-1	P128P1	0	0	0	0	0	0	0
AGCCAAGCTTTGTGTC-1	P128P1	0	0	0	0	0	0	0
AGCCACAGGTTACCCG-1	P128P1	0	0	0	0	0	0	0
AGCCACTCCCGTGCTT-1	P128P1	0	0	0	0	0	0	0
AGCCATATAGTATGTG-1	P128P1	0	1	0	0	0	0	0
AGCCCATACATGTAAG-1	P128P1	0	0	0	0	0	0	0
AGCCCGCAACAAGCAG-1	P128P1	0	0	0	0	0	0	0
AGCCCGCACTACAATG-1	P128P1	0	0	1	0	2	0	0
AGCCCGGCATTAGAGG-1	P128P1	0	1	0	0	0	0	0
AGCCCGGTAGCCTGTA-1	P128P1	0	1	0	1	0	0	0
AGCCCTAAGCGAAGTT-1	P128P1	0	1	0	0	0	0	0
AGCCCTGTCGCACCGT-1	P128P1	0	0	0	0	0	0	0
AGCCCTTCTAATCCGA-1	P128P1	0	0	0	1	0	0	0
AGCCCTTGGACATCCC-1	P128P1	0	0	0	0	0	0	0
AGCCGCAAATTCAAAT-1	P128P1	0	0	0	0	0	0	0
AGCCGCTTGATTAGCG-1	P128P1	0	1	0	0	1	0	0
AGCCGTGGCTAAATGT-1	P128P1	0	1	0	0	0	0	0
AGCCTAATACCCACGT-1	P128P1	0	0	0	0	1	0	0
AGCCTTAAAGCGGAAG-1	P128P1	0	0	0	1	0	1	0
AGCGACAGGAACGGTC-1	P128P1	0	1	0	0	1	0	0
AGCGACATCCCATTCA-1	P128P1	0	0	0	0	0	0	0
AGCGACCAACGATATT-1	P128P1	0	0	0	0	0	0	0
AGCGATGCGCCTAATA-1	P128P1	0	2	0	0	0	0	0
AGCGCATAATGAATCG-1	P128P1	0	1	0	1	0	1	0
AGCGCGGGTGCCAATG-1	P128P1	0	0	0	1	2	0	0
AGCGCTAGAGCGATGT-1	P128P1	0	0	0	0	0	0	0
AGCGCTTATGGGCAAG-1	P128P1	0	0	0	2	0	0	0
AGCGGACACTTCGTAG-1	P128P1	0	0	0	0	0	0	0
AGCGGCGGTTAGCGGT-1	P128P1	0	0	0	0	1	0	0
AGCGGGAAGGGTCCAT-1	P128P1	0	0	0	0	0	0	0
AGCGGGTCTGACACTC-1	P128P1	0	1	0	0	0	0	0
AGCGGTTGAGATGTAC-1	P128P1	0	0	0	0	0	0	0
AGCGGTTGCCGCTCTG-1	P128P1	0	0	0	0	0	0	0
AGCGTACGAGAGCTAG-1	P128P1	0	0	0	0	0	0	0
AGCGTAGCGCTAGACC-1	P128P1	0	0	0	1	0	0	0
AGCGTCTGAACCCGCA-1	P128P1	0	0	0	0	0	0	0
AGCGTGGTATTCTACT-1	P128P1	0	0	0	0	0	0	0
AGCGTTCCGATTTAAA-1	P128P1	0	0	0	0	0	0	0
AGCTAACAAGCAATGT-1	P128P1	0	0	0	0	0	0	0
AGCTAAGTACGCAGGC-1	P128P1	0	0	0	0	0	0	0
AGCTAGAAGCAGAAGT-1	P128P1	0	0	0	0	1	0	0
AGCTATTTAATCCAAC-1	P128P1	0	0	0	0	0	0	0
AGCTCCATATATGTTC-1	P128P1	0	0	0	0	0	0	0
AGCTCCTTCGCACATC-1	P128P1	0	0	0	0	0	0	0
AGCTCGTTGATGGAAA-1	P128P1	0	0	0	0	0	0	0
AGCTCTAGACGTTCCA-1	P128P1	0	0	0	1	1	1	0
AGCTCTTCCCAGTGCA-1	P128P1	0	0	0	0	0	0	0
AGCTCTTCGTAACCTT-1	P128P1	0	0	0	0	0	0	0
AGCTCTTTACTCAGTT-1	P128P1	0	0	0	0	0	0	0
AGCTGAAGTAAACCAA-1	P128P1	0	0	0	0	0	0	0
AGCTGCATTTGAGGTG-1	P128P1	0	0	0	0	0	0	0
AGCTGTAACCTCAATC-1	P128P1	0	0	0	1	1	0	0
AGCTTATAGAGACCTG-1	P128P1	0	0	0	0	0	0	0
AGCTTCAATACTTTGA-1	P128P1	0	0	0	0	1	0	0
AGCTTCTTCTCGAGCA-1	P128P1	0	1	0	0	0	0	0
AGCTTGATCTTAACTT-1	P128P1	0	0	0	0	0	0	0
AGGAAAGCCTCTGATG-1	P128P1	0	1	0	0	1	0	0
AGGAACGAACGACTTC-1	P128P1	0	0	0	0	0	0	0
AGGAAGCTGTCCGCCG-1	P128P1	0	0	0	0	0	0	0
AGGACAGTCGAATCCC-1	P128P1	0	0	0	0	1	0	0
AGGACATCGCACGTCG-1	P128P1	0	0	1	0	0	0	0
AGGACATCGGCACACT-1	P128P1	0	0	0	0	0	0	0
AGGACGACCCATTAGA-1	P128P1	0	0	0	0	0	0	0
AGGACGCTCGATGTTG-1	P128P1	0	0	0	0	0	0	0
AGGACTTATAGGAGAA-1	P128P1	0	0	0	0	1	0	0
AGGAGACATCCACAGT-1	P128P1	0	0	0	0	0	0	0
AGGAGAGTCTGGCTAC-1	P128P1	0	0	0	0	0	0	0
AGGAGGCCTTCGCGCG-1	P128P1	0	0	0	0	0	0	0
AGGATAAAGTCGGGAT-1	P128P1	0	0	0	1	0	0	0
AGGATATAGGGATTTA-1	P128P1	0	0	0	0	0	0	0
AGGATATCCGACTGCA-1	P128P1	0	0	0	1	0	0	0
AGGATCACGCGATCTG-1	P128P1	0	0	0	0	0	0	0
AGGATTGCTTACGACA-1	P128P1	0	0	0	0	0	0	0
AGGCAAAGAGGAATCA-1	P128P1	0	0	0	0	0	0	0
AGGCAATACGGAGGAC-1	P128P1	0	0	0	0	0	0	0
AGGCACGTGACTGTCC-1	P128P1	0	0	0	0	1	0	0
AGGCAGATGCGTAAAC-1	P128P1	0	0	0	0	0	0	0
AGGCAGGGAGCGTACT-1	P128P1	0	0	0	0	0	0	0
AGGCATTGTCGTAGGG-1	P128P1	0	0	0	0	0	0	0
AGGCCACATTGGTTAC-1	P128P1	0	2	0	0	0	0	0
AGGCCACCCGTTATGA-1	P128P1	0	0	1	0	0	0	1
AGGCCCAGTGACTGGT-1	P128P1	0	0	0	0	1	0	0
AGGCCCATTGTACAGG-1	P128P1	0	0	0	0	0	0	0
AGGCCCTAGAACGCCA-1	P128P1	0	0	0	0	1	0	0
AGGCCTGAGAATCTCG-1	P128P1	0	0	0	0	0	0	0
AGGCGATAACTGGCGT-1	P128P1	0	1	0	0	0	0	0
AGGCGGTTTGTCCCGC-1	P128P1	0	0	0	0	0	0	0
AGGCGTCTATGGACGG-1	P128P1	0	1	0	0	0	0	0
AGGCTATGGTTAGCTT-1	P128P1	0	0	0	0	0	0	0
AGGCTTCCCGAAGAAG-1	P128P1	0	1	0	1	1	0	0
AGGCTTGCTAGACACC-1	P128P1	0	0	0	0	0	2	0
AGGGAAACGAGGTACT-1	P128P1	0	0	0	0	0	0	0
AGGGACAGCACGGCGG-1	P128P1	0	1	1	1	0	0	0
AGGGACCGGCTGCGTT-1	P128P1	0	0	0	0	0	0	0
AGGGACTCTACGCGAC-1	P128P1	0	0	0	0	0	0	0
AGGGAGACATACTTCG-1	P128P1	0	1	0	0	0	0	0
AGGGCAGCGGCGTGGT-1	P128P1	0	0	0	0	0	0	0
AGGGCCCTAATGTTCT-1	P128P1	0	0	0	1	0	0	0
AGGGCGAGCAGCTGAT-1	P128P1	0	0	0	0	0	0	0
AGGGCGTGATCGGCTA-1	P128P1	0	0	0	1	0	0	0
AGGGCTGCAGTTACAG-1	P128P1	0	0	0	1	0	0	0
AGGGTCAGAGCACTCG-1	P128P1	0	0	0	0	0	1	0
AGGGTCAGTAACCCTA-1	P128P1	0	0	0	0	0	0	0
AGGGTCGATGCGAACT-1	P128P1	0	0	0	0	0	0	0
AGGGTCTGGACGCAGT-1	P128P1	0	0	0	0	0	0	0
AGGGTGCCGTTCTTTA-1	P128P1	0	1	0	0	0	0	0
AGGGTGCTCTCGAGGG-1	P128P1	0	0	0	0	0	0	0
AGGGTGGATAGTGCAT-1	P128P1	0	0	0	1	0	0	0
AGGGTTCAGACGGTCC-1	P128P1	0	2	0	1	0	0	0
AGGGTTCCCTTTGGTT-1	P128P1	0	0	0	0	0	0	0
AGGGTTTAGTTCGGGA-1	P128P1	0	0	0	0	0	0	0
AGGTAACCTCCTATTC-1	P128P1	0	0	0	0	0	0	1
AGGTACGATATTGCCA-1	P128P1	0	1	0	0	0	0	0
AGGTAGATCGAGATAT-1	P128P1	0	1	0	1	0	1	0
AGGTAGGTACAAAGCT-1	P128P1	0	0	0	0	0	0	0
AGGTATAATTGATAGT-1	P128P1	0	0	0	1	0	0	0
AGGTATGCGGACATTA-1	P128P1	0	0	0	0	0	0	0
AGGTCAGGTGAGAGTG-1	P128P1	0	0	0	0	0	0	0
AGGTCGCCACTTCGGT-1	P128P1	0	1	0	0	0	0	0
AGGTCGCCTCCCAACA-1	P128P1	0	3	0	0	0	0	0
AGGTCGCGGAGTTACT-1	P128P1	0	0	0	1	0	0	0
AGGTGCACGTCCACAT-1	P128P1	0	0	0	0	0	0	0
AGGTGGTGACCTTCGC-1	P128P1	0	0	0	0	0	0	0
AGGTGTATCGCCATGA-1	P128P1	0	1	0	0	0	0	0
AGGTGTTGCCGACCAC-1	P128P1	0	0	0	0	0	0	0
AGGTTACACCATGCCG-1	P128P1	0	0	0	0	0	0	0
AGGTTGAGGCACGCTT-1	P128P1	0	0	0	0	0	1	0
AGGTTTCACACACCTT-1	P128P1	0	0	0	0	0	0	0
AGTAACGTTCATCCTG-1	P128P1	0	0	0	0	0	0	0
AGTAACTATAGCAGCC-1	P128P1	0	2	0	0	0	0	0
AGTAATCTAAGGGTGG-1	P128P1	0	0	0	0	0	0	0
AGTAATGTCTTGCCGC-1	P128P1	0	0	0	0	0	0	0
AGTACAGAAGCTTATA-1	P128P1	0	0	0	2	0	0	0
AGTACATCATTTATCA-1	P128P1	0	0	0	0	0	0	0
AGTACCTTCGAGTGCT-1	P128P1	0	0	0	0	0	0	0
AGTACGGCCCGTATCG-1	P128P1	1	0	0	0	1	0	0
AGTACGGGCACCTGGC-1	P128P1	0	0	0	0	0	0	0
AGTACGTGGCCTGTCT-1	P128P1	0	0	1	0	0	0	0
AGTACTCTTATGCCCA-1	P128P1	0	1	0	1	0	1	0
AGTAGAAGGCGCCTCA-1	P128P1	0	0	0	0	0	0	0
AGTAGCGTGAACGAAC-1	P128P1	0	1	0	0	0	0	0
AGTAGCTAGACGCCGA-1	P128P1	0	0	0	0	0	0	0
AGTAGGAAGGAAGTTG-1	P128P1	0	0	0	0	0	0	0
AGTAGGTAACATACAT-1	P128P1	0	0	0	2	2	0	0
AGTATAATACTAGGCA-1	P128P1	0	0	0	0	0	0	0
AGTATACACAGCGACA-1	P128P1	0	0	0	0	1	0	0
AGTATCCATAATAACG-1	P128P1	0	0	0	0	0	1	0
AGTATGCTGGAGACCA-1	P128P1	0	0	0	0	1	0	0
AGTATTTGGCACGACC-1	P128P1	0	0	0	0	0	0	0
AGTCAAATGATGTGAT-1	P128P1	0	0	0	0	1	1	0
AGTCAACACCACCATC-1	P128P1	0	0	0	0	0	0	0
AGTCAAGATGACACTT-1	P128P1	0	1	0	0	1	0	0
AGTCACTAGCTCTCGA-1	P128P1	0	0	0	0	0	0	0
AGTCACTCCGCCTCAT-1	P128P1	0	0	0	0	1	1	1
AGTCAGCCACCGCCTG-1	P128P1	0	1	1	0	0	0	0
AGTCCAGCGGGTACGT-1	P128P1	0	0	0	0	1	0	0
AGTCCATTGGCTGATG-1	P128P1	0	0	0	0	0	0	0
AGTCCCGCCTTTAATT-1	P128P1	0	1	1	1	1	0	0
AGTCCCTCGCAGAAAG-1	P128P1	0	1	0	0	0	0	0
AGTCGACGGTCTCAAG-1	P128P1	0	0	0	0	1	0	0
AGTCGGCCCAAACGAC-1	P128P1	0	1	0	0	0	0	0
AGTCGGCTCAACTTTA-1	P128P1	0	0	0	0	0	0	0
AGTCGGTTGCGTGAGA-1	P128P1	0	0	0	0	0	0	0
AGTCGTATAAAGCAGA-1	P128P1	0	1	0	0	0	0	0
AGTCGTCGACCACCAA-1	P128P1	0	0	0	0	0	0	0
AGTCGTGGGCATTACG-1	P128P1	0	0	0	0	0	0	0
AGTCTAAAGTATACTC-1	P128P1	0	0	0	0	0	0	0
AGTCTCACAAGACTAC-1	P128P1	0	0	0	0	0	0	0
AGTCTGGACATCCTTG-1	P128P1	0	0	0	2	0	0	0
AGTCTTCTCCTCAAAT-1	P128P1	0	0	0	0	0	0	0
AGTCTTTAAAGTGTCC-1	P128P1	0	0	0	0	0	0	0
AGTGAACAAACTTCTC-1	P128P1	0	1	0	0	0	0	0
AGTGAAGATGGTGTCC-1	P128P1	0	0	0	2	0	0	0
AGTGACCTACTTTACG-1	P128P1	0	2	0	0	0	0	0
AGTGACTGTGACACAA-1	P128P1	0	0	0	0	0	0	0
AGTGAGACTTCCAGTA-1	P128P1	0	0	0	0	0	0	0
AGTGAGCCTCGCCGCC-1	P128P1	0	1	0	1	0	0	0
AGTGAGGGTTTCTGAC-1	P128P1	0	0	0	0	1	0	0
AGTGAGTCGAATTAAC-1	P128P1	0	0	0	0	0	0	0
AGTGATAACCTGCGCG-1	P128P1	0	0	0	0	0	0	0
AGTGATATGAGTAGTT-1	P128P1	0	0	0	0	0	2	0
AGTGATTCAAGCAGGA-1	P128P1	0	0	0	0	0	0	0
AGTGCACGCTTAAGAA-1	P128P1	0	0	0	0	0	0	0
AGTGCGTAGCTCGTAA-1	P128P1	0	1	0	0	0	1	0
AGTGCTAAACACAGCA-1	P128P1	0	0	0	1	0	0	2
AGTGCTTGCACGAATA-1	P128P1	0	0	0	0	0	0	0
AGTGGCCCGCAAATGG-1	P128P1	0	1	0	0	0	1	0
AGTGGCGGCAATTTGA-1	P128P1	0	0	0	0	1	1	0
AGTGGCGTCTGAAGGT-1	P128P1	0	0	0	0	0	0	0
AGTGGCTCCGTCGGCC-1	P128P1	0	0	0	0	0	0	0
AGTGGGAGTATACACG-1	P128P1	0	1	0	0	0	1	0
AGTGGTGTTACCCGTG-1	P128P1	0	0	0	0	1	0	0
AGTGGTTGCGTATAGG-1	P128P1	0	0	0	0	1	0	0
AGTGTATTGCGCATTG-1	P128P1	0	0	0	0	1	0	0
AGTGTGCTAAGATCGC-1	P128P1	0	1	0	0	0	0	0
AGTGTGGTCTATTGTG-1	P128P1	0	1	0	0	0	0	0
AGTTAAACACTTGCGA-1	P128P1	0	0	0	1	0	0	0
AGTTAAGCGGTCCCGG-1	P128P1	0	0	0	0	0	0	0
AGTTAAGTCAACCGCT-1	P128P1	0	1	0	0	0	0	0
AGTTACCCTTAAGACT-1	P128P1	0	0	0	0	1	0	0
AGTTACCGCACATGGT-1	P128P1	0	1	0	0	0	0	0
AGTTACTCTATCGTGG-1	P128P1	0	0	0	0	0	0	0
AGTTATTGAAAGGTAA-1	P128P1	0	0	0	0	1	0	0
AGTTCACCGGTTGGAC-1	P128P1	0	0	0	1	0	0	0
AGTTCCTACAGAATTA-1	P128P1	1	0	0	0	1	0	0
AGTTCCTATTTATGTT-1	P128P1	0	0	0	0	0	0	0
AGTTCTGCGTTGTATC-1	P128P1	0	0	0	1	0	0	0
AGTTGACATCGGCTGG-1	P128P1	0	0	0	0	0	0	0
AGTTGACGGTCCTTGC-1	P128P1	0	0	0	0	0	0	0
AGTTGCTGACTGATAT-1	P128P1	0	1	0	0	0	0	0
AGTTGGCAAGGCTAGA-1	P128P1	0	0	0	0	0	0	0
AGTTTATGTAAAGACA-1	P128P1	0	0	0	0	0	0	0
AGTTTCGCAGGTCGGA-1	P128P1	0	1	0	0	0	0	0
AGTTTGCACCTGCCTC-1	P128P1	0	0	0	0	1	0	0
AGTTTGGCACGGGTTG-1	P128P1	0	0	0	0	2	0	0
AGTTTGGCCAGACCTA-1	P128P1	0	1	0	0	0	0	0
ATAAACCATTGGACGG-1	P128P1	0	0	0	1	0	0	0
ATAAACGGACCCGTAA-1	P128P1	0	0	0	0	0	0	0
ATAAACGTTGCACCAC-1	P128P1	0	0	0	0	0	0	0
ATAAAGGCTCGGTCGT-1	P128P1	0	0	0	1	0	0	0
ATAAAGGTCAAGTACG-1	P128P1	0	0	0	0	0	0	0
ATAAATATTAGCAGCT-1	P128P1	0	1	0	0	0	0	0
ATAACGCCGGAGGGTC-1	P128P1	0	0	0	0	0	0	0
ATAACGGAGTCCAACG-1	P128P1	0	0	0	0	0	0	0
ATAACGTTACCTCCAC-1	P128P1	0	0	0	1	0	0	0
ATAAGCAAACACCGAG-1	P128P1	0	2	0	0	0	0	0
ATAAGGTGGAGAACAT-1	P128P1	0	0	0	1	1	0	0
ATAAGTACCCGATTGT-1	P128P1	2	0	0	1	0	0	0
ATAAGTAGGATTCAGA-1	P128P1	0	0	0	0	0	0	0
ATAAGTAGGGCGACTC-1	P128P1	0	0	0	0	0	0	0
ATAAGTTACCGCGACG-1	P128P1	0	0	0	0	0	0	0
ATAATACCGTTAGCCG-1	P128P1	0	0	0	0	0	0	0
ATAATAGCTGTTGAAT-1	P128P1	0	0	0	0	0	0	0
ATAATAGTGTAGGGAC-1	P128P1	0	0	0	0	0	0	0
ATAATCTTGGAGAACC-1	P128P1	0	0	0	0	1	0	0
ATAATTAGCTAAGTAG-1	P128P1	0	0	0	0	0	0	0
ATACAGGCCCTCCAAT-1	P128P1	0	0	0	0	0	0	0
ATACCACGGGCAACTT-1	P128P1	0	0	0	0	0	0	0
ATACCAGCAAATTGCT-1	P128P1	0	0	0	0	0	0	0
ATACCAGGCTAATAGA-1	P128P1	0	1	0	0	0	0	0
ATACCAGGTGAGCGAT-1	P128P1	0	0	0	0	0	0	0
ATACCCTGGCTCAAAT-1	P128P1	0	0	0	1	0	0	0
ATACCGTCATCCATAA-1	P128P1	0	1	0	0	0	0	0
ATACCTAACCAAGAAA-1	P128P1	0	1	0	0	0	0	0
ATACGAAGGCTTTCCA-1	P128P1	0	0	0	0	0	1	0
ATACGCCGATCTACCG-1	P128P1	0	1	0	1	1	0	0
ATACGCCGGCGAAACC-1	P128P1	0	0	0	1	0	0	0
ATACGGAACGTCGTTT-1	P128P1	0	0	0	0	0	0	0
ATACGGGTTTCGATTG-1	P128P1	0	0	0	0	0	0	0
ATACGGTGAAGATGCA-1	P128P1	0	0	0	1	0	0	0
ATACGTACTTAGCCAC-1	P128P1	0	0	0	0	0	0	0
ATACGTCCACTCCTGT-1	P128P1	1	0	0	0	0	0	0
ATACGTTATGCACGGA-1	P128P1	0	0	0	0	0	0	0
ATACTACCCGTACCAC-1	P128P1	0	2	0	2	2	0	0
ATACTAGCATGACCCT-1	P128P1	0	0	0	1	0	0	0
ATACTCTCGCCACTCT-1	P128P1	0	0	0	0	0	0	0
ATACTGCCTTACACCG-1	P128P1	0	0	0	1	0	1	0
ATACTTGTTCTCGAGC-1	P128P1	0	0	0	0	0	0	0
ATAGACAACGGGACCT-1	P128P1	0	0	0	0	0	0	0
ATAGACGAAGAGAAAG-1	P128P1	0	1	0	0	0	0	0
ATAGAGTACTGGGACA-1	P128P1	0	0	0	0	0	0	0
ATAGAGTTATCAACTT-1	P128P1	0	0	0	0	0	0	0
ATAGATTTGCAGTCGG-1	P128P1	0	0	0	1	0	0	0
ATAGCAACTAGGGAAG-1	P128P1	0	0	0	1	0	0	0
ATAGCCATAACAGTCA-1	P128P1	0	0	0	1	0	1	0
ATAGCCTCAGTACCCA-1	P128P1	0	0	0	0	0	0	0
ATAGCTGCTCTTGTTA-1	P128P1	0	0	0	0	0	0	0
ATAGGAATCTAAGCTT-1	P128P1	0	0	0	0	1	0	0
ATAGGCGGCTATAGAA-1	P128P1	0	0	0	1	0	0	0
ATAGGCTAGCTTCGCA-1	P128P1	0	0	0	0	0	0	0
ATAGGGATATCCTTGA-1	P128P1	0	0	0	0	0	0	0
ATAGGTTGGGCAGATG-1	P128P1	0	0	0	0	0	0	0
ATAGTCTTTGACGTGC-1	P128P1	0	0	0	0	0	0	0
ATAGTGAAGCGTTCTC-1	P128P1	0	2	0	0	1	0	0
ATAGTTCCACCCACTC-1	P128P1	0	0	0	0	0	1	0
ATATAAAGCGCTCGTG-1	P128P1	0	0	0	0	0	0	0
ATATAAATGTAGCTGC-1	P128P1	0	0	0	0	0	0	0
ATATAACACGGGCGCA-1	P128P1	0	1	0	0	0	0	0
ATATACATGTATGGTA-1	P128P1	0	0	1	1	0	0	0
ATATACGCTCGTGACG-1	P128P1	0	0	0	0	0	0	0
ATATAGAGTATTGGTC-1	P128P1	0	0	0	0	0	0	0
ATATCAACCTACAGAG-1	P128P1	0	0	0	1	0	0	0
ATATCAATTCCAGCCT-1	P128P1	0	0	0	0	0	0	0
ATATCGGTAGGGAGAT-1	P128P1	0	0	0	0	1	0	0
ATATCGTGCCAGACCC-1	P128P1	0	0	0	0	0	0	0
ATATCGTTCCTCGAAC-1	P128P1	0	0	0	0	0	0	0
ATATCTCCCTCGTTAA-1	P128P1	1	1	0	0	0	0	0
ATATCTTAGGGCCTTC-1	P128P1	1	0	0	0	0	0	0
ATATGTCTCCCTAGCC-1	P128P1	0	0	0	2	0	0	0
ATATGTGCACAAACCA-1	P128P1	0	0	0	0	0	0	0
ATATTATCCCGTATTT-1	P128P1	0	0	0	0	0	0	0
ATATTCAGTTAAACCT-1	P128P1	0	0	0	0	0	0	0
ATATTCCACATAGTGA-1	P128P1	0	0	0	0	0	0	0
ATATTCCCACAGGTCA-1	P128P1	0	0	0	0	1	0	0
ATATTGCTGTCAAAGT-1	P128P1	0	0	0	0	0	0	0
ATATTGGAGAGGCCTT-1	P128P1	0	0	0	0	0	0	0
ATATTTAACCCTCAAG-1	P128P1	1	0	0	0	0	0	0
ATCAAACACTGTTCCA-1	P128P1	0	1	0	0	0	0	0
ATCAAACGAAGGTTTG-1	P128P1	0	0	0	0	0	0	0
ATCAATCTGGGCTGCA-1	P128P1	0	0	0	0	0	0	0
ATCAATGCCGTGGCTG-1	P128P1	0	0	0	1	0	0	0
ATCACATTAGAATATC-1	P128P1	0	0	0	1	1	0	0
ATCACGTGCTAATTAA-1	P128P1	0	1	0	0	0	0	0
ATCACTTCATCCTCGC-1	P128P1	0	0	0	0	3	0	0
ATCAGACGGCACGCCG-1	P128P1	0	0	0	0	0	1	0
ATCAGCCTCATGCTGC-1	P128P1	0	0	0	0	1	0	1
ATCAGCTCGTCCACTA-1	P128P1	0	0	0	1	0	0	0
ATCAGGTAGCTGACAG-1	P128P1	0	1	0	0	2	0	0
ATCAGGTCGCCATTGC-1	P128P1	1	0	0	0	0	0	0
ATCAGTAGGCAGGGAT-1	P128P1	0	0	0	0	0	0	0
ATCATAGCCCTATGTA-1	P128P1	0	0	0	0	0	0	0
ATCATCCAATATTTGT-1	P128P1	0	0	0	0	0	0	0
ATCATCTGCCCAGTGT-1	P128P1	0	1	0	0	0	0	0
ATCATGGACTACCGAC-1	P128P1	0	0	0	0	0	0	0
ATCCAACGCAGTCATA-1	P128P1	0	2	0	0	0	0	0
ATCCAATGGAGGGTCC-1	P128P1	0	0	0	1	0	0	0
ATCCAATGGTACCGAA-1	P128P1	0	0	0	0	0	0	0
ATCCACATCGACAGAA-1	P128P1	0	0	0	0	0	1	0
ATCCACGCTAAATGTT-1	P128P1	0	1	0	0	0	0	0
ATCCACTTTCAGACTA-1	P128P1	1	0	0	0	0	0	0
ATCCAGAGCAACAACC-1	P128P1	0	0	0	0	0	0	0
ATCCAGGATTCGTGAA-1	P128P1	0	0	0	0	0	0	0
ATCCCATCCACAGCGC-1	P128P1	0	0	0	0	0	1	0
ATCCGGACCAGCCTGA-1	P128P1	0	0	0	1	0	0	0
ATCCTACCTAAGCTCT-1	P128P1	0	0	0	0	0	0	0
ATCCTGAATCGCTGCG-1	P128P1	0	0	0	1	0	0	0
ATCCTGCGTGGAATGG-1	P128P1	0	1	0	0	0	0	0
ATCCTGCTGCAGATAG-1	P128P1	0	0	0	0	0	0	0
ATCCTTCTGAAAGAAC-1	P128P1	0	0	0	0	1	0	0
ATCGACCCAATACAGA-1	P128P1	0	0	0	1	0	0	0
ATCGACTCTTTCCGTT-1	P128P1	0	0	0	0	0	3	0
ATCGCACGATTGTTCA-1	P128P1	0	0	0	0	0	0	0
ATCGCACGCCGGGAGA-1	P128P1	0	0	0	0	0	0	0
ATCGCCAGTCAACATT-1	P128P1	0	0	0	1	1	0	0
ATCGCCGTGGTTCATG-1	P128P1	0	0	1	1	0	0	0
ATCGCTGCGTGCAGCA-1	P128P1	1	0	0	0	0	0	0
ATCGCTTTACGTCTCA-1	P128P1	0	0	0	0	0	0	0
ATCGGAGACAGACGGC-1	P128P1	0	0	0	1	0	0	0
ATCGGCAAGCAGTCCA-1	P128P1	0	0	0	0	0	0	0
ATCGGTTACCTAGTAA-1	P128P1	0	1	0	0	1	1	0
ATCGTATTCCGAGAAC-1	P128P1	0	0	0	1	0	0	0
ATCGTCCAATCGAGTC-1	P128P1	0	1	0	0	0	0	0
ATCGTGGAAAGTCTGG-1	P128P1	0	0	0	0	0	0	0
ATCGTTAGCTAGCGGA-1	P128P1	0	0	0	0	0	0	0
ATCGTTCACTTTCGCC-1	P128P1	0	0	0	0	0	0	0
ATCTAACGTCCCTATG-1	P128P1	0	0	0	1	1	1	0
ATCTAATATCCTACGG-1	P128P1	0	0	0	0	0	0	0
ATCTACCATCTGCTCC-1	P128P1	0	0	0	0	0	0	0
ATCTAGCTTGTGAGGG-1	P128P1	0	0	0	0	0	0	0
ATCTATCGATGATCAA-1	P128P1	1	1	1	0	0	0	0
ATCTCCCACGGAATAT-1	P128P1	1	2	0	0	0	0	0
ATCTCCCTGCAATCTA-1	P128P1	0	1	0	0	0	0	0
ATCTCGTGAGCGAAAC-1	P128P1	0	1	0	0	0	0	0
ATCTGACATGGAAGGA-1	P128P1	0	1	0	1	0	0	0
ATCTGATAGTGTCTTA-1	P128P1	1	0	0	1	0	0	0
ATCTGCACCTCTGCGA-1	P128P1	1	1	0	0	0	0	0
ATCTGCTGTTATCGCC-1	P128P1	0	0	0	1	0	2	0
ATCTGGGCTGTTCTTG-1	P128P1	0	0	0	0	0	0	0
ATCTGGTTAAGACTGT-1	P128P1	0	0	0	0	1	0	0
ATCTGTAATTGTACCC-1	P128P1	0	0	0	0	0	0	0
ATCTTATCGCACACCC-1	P128P1	0	0	0	0	0	0	0
ATCTTGACCTGCAACG-1	P128P1	0	0	1	0	0	0	0
ATCTTGACTTGTCCAA-1	P128P1	0	0	0	0	0	0	0
ATCTTTCGTATAACCA-1	P128P1	0	0	0	0	0	0	0
ATGAAGCCAAGGAGCC-1	P128P1	0	0	0	0	0	0	0
ATGAAGTGGACCCAGC-1	P128P1	0	1	0	0	0	0	0
ATGACGCCGGCTCTAA-1	P128P1	0	0	0	1	0	0	0
ATGACGCGTTCTATCC-1	P128P1	0	1	0	0	0	0	0
ATGACTATCAGCTGTG-1	P128P1	1	0	0	0	0	0	0
ATGACTATGCGACATT-1	P128P1	0	0	0	0	0	1	0
ATGAGGAGTGTTAATC-1	P128P1	0	0	0	0	2	0	0
ATGAGGGCAGCGGCTA-1	P128P1	0	0	0	0	0	0	0
ATGATCGGGAATAGAC-1	P128P1	0	1	0	1	0	0	0
ATGATGCAATGGTACA-1	P128P1	0	0	0	0	0	0	0
ATGCACCTTCCTTAAT-1	P128P1	0	3	0	0	0	0	0
ATGCACGCGCTGTTCA-1	P128P1	0	1	0	2	0	0	0
ATGCACTACCGCATTG-1	P128P1	0	0	0	0	0	0	0
ATGCATGATCCAGGAT-1	P128P1	0	0	0	0	0	0	0
ATGCATTCCGTGATGG-1	P128P1	0	1	0	0	1	1	0
ATGCCAATCGCTCTGC-1	P128P1	0	1	0	1	0	0	0
ATGCCATTTGCGACCA-1	P128P1	0	0	0	1	0	0	0
ATGCCGGTCTTGCATA-1	P128P1	0	0	0	0	0	0	0
ATGCCGGTTGATGGGA-1	P128P1	0	0	0	0	1	0	0
ATGCGACAATTGGTCC-1	P128P1	0	0	0	1	0	0	0
ATGCGACAGTCCCATT-1	P128P1	0	0	0	0	0	0	0
ATGCGAGTCCCACCAC-1	P128P1	0	1	0	0	0	0	0
ATGCTCAGTGTTGCAT-1	P128P1	1	1	0	0	0	0	1
ATGCTCTGGCGCGGTA-1	P128P1	1	0	0	0	0	0	0
ATGCTTAGGAGTTGAT-1	P128P1	0	0	0	0	0	0	0
ATGGAAATTTAAGGAG-1	P128P1	0	0	0	0	0	0	0
ATGGAACCTTTGCACA-1	P128P1	0	0	0	0	0	0	0
ATGGAGCAGGCCGTGA-1	P128P1	0	0	0	0	0	0	0
ATGGATCCGGCGTCCG-1	P128P1	0	1	0	1	0	0	0
ATGGATTGACCAAACG-1	P128P1	0	0	0	0	0	1	0
ATGGCAGCATTACGAT-1	P128P1	0	0	0	1	0	0	0
ATGGCAGCCGAGAAAC-1	P128P1	0	0	0	0	1	0	0
ATGGCGGAATAGTCGC-1	P128P1	0	0	0	0	0	0	0
ATGGCTGGAAATGGCC-1	P128P1	1	0	0	1	0	0	0
ATGGGAACGGAAGCGG-1	P128P1	0	0	0	0	0	0	0
ATGGGACCTGCTGAAC-1	P128P1	0	1	0	0	0	0	0
ATGGGCCTCGGCCTCT-1	P128P1	0	1	0	0	0	0	0
ATGGGTGTATACCTCC-1	P128P1	0	0	0	0	0	1	0
ATGGTCGCGTGGTTTC-1	P128P1	0	3	0	1	0	0	0
ATGGTGCTCAAAGCCA-1	P128P1	0	0	0	0	1	0	0
ATGGTTACGAAACATG-1	P128P1	0	1	0	0	1	0	0
ATGTAAGGCTGCTCTT-1	P128P1	0	0	0	0	0	0	0
ATGTACATGCGGTGAG-1	P128P1	0	0	0	0	0	0	0
ATGTACGATGACGTCG-1	P128P1	0	0	0	0	0	0	0
ATGTAGCGCGCGTAGG-1	P128P1	0	2	0	2	0	0	0
ATGTCATTTCCCATTG-1	P128P1	0	0	0	0	0	0	0
ATGTGAAAGCCTAATG-1	P128P1	0	0	0	0	0	0	0
ATGTGCATCCGACGCA-1	P128P1	0	0	1	0	0	0	0
ATGTGGACATCTTGAT-1	P128P1	0	0	0	0	0	0	0
ATGTGTAGTTTAGTCA-1	P128P1	1	1	0	0	1	0	0
ATGTTACGAGCAATAC-1	P128P1	0	2	0	1	0	0	0
ATGTTCCTGCCCACCT-1	P128P1	0	1	0	0	0	0	0
ATGTTCGTCGACCCAC-1	P128P1	0	0	0	1	0	0	0
ATGTTGATTAGAGACT-1	P128P1	0	0	0	0	0	0	0
ATGTTGTAGTCTGTTT-1	P128P1	0	0	0	0	1	1	0
ATGTTTCGGCCCGGAG-1	P128P1	0	0	0	0	0	0	0
ATGTTTGTAAGATCAT-1	P128P1	0	2	0	0	0	0	0
ATTAAACATGCGGACC-1	P128P1	0	0	0	0	0	0	0
ATTAAAGCGGACGAGC-1	P128P1	0	0	0	0	0	0	0
ATTAACACCTGAGATA-1	P128P1	0	0	0	0	0	0	0
ATTAATACTACGCGGG-1	P128P1	0	0	0	0	0	0	0
ATTAATGAACCAGTCG-1	P128P1	0	0	0	1	0	0	0
ATTAATTCGGTCACTC-1	P128P1	0	1	0	1	0	0	0
ATTACAACTACCGGCC-1	P128P1	0	0	0	1	1	0	0
ATTACATGTCAGTCTT-1	P128P1	0	0	0	0	0	0	0
ATTACCACACTGCCTG-1	P128P1	0	0	0	0	0	0	0
ATTACGACTCCACAGT-1	P128P1	0	0	0	3	0	0	0
ATTACGCGCTGGCAGG-1	P128P1	1	0	0	0	1	0	0
ATTACTAGCCTCTTGC-1	P128P1	0	0	0	0	0	0	0
ATTACTTACTGGGCAT-1	P128P1	0	0	0	0	0	0	0
ATTAGATTCCTCAGCA-1	P128P1	1	0	0	0	1	0	0
ATTAGATTGATAGCGG-1	P128P1	0	1	1	0	0	1	0
ATTAGGCGATGCTTTC-1	P128P1	1	0	0	0	1	0	0
ATTATACTTTGCTCGT-1	P128P1	0	0	0	0	0	0	0
ATTATAGCTACTTTAC-1	P128P1	0	1	0	0	0	0	0
ATTATCTCGACAGATC-1	P128P1	0	0	0	1	1	1	0
ATTATGCCATAGGGAG-1	P128P1	0	0	0	0	0	0	0
ATTATTATGTCCGTCA-1	P128P1	0	0	0	0	0	0	0
ATTATTCAGAGTCACT-1	P128P1	0	0	0	0	0	0	0
ATTCAAAGTACCTGTT-1	P128P1	0	0	0	0	1	1	0
ATTCAACCATTTAAGG-1	P128P1	0	0	0	0	2	0	0
ATTCACTGATGTTGGA-1	P128P1	0	0	0	0	0	0	0
ATTCAGGACCTATTTC-1	P128P1	0	1	0	0	1	0	0
ATTCAGGATCGCCTCT-1	P128P1	0	0	0	0	0	0	0
ATTCAGTAGCAGGGTC-1	P128P1	0	0	0	0	0	0	0
ATTCATATACTGTCCA-1	P128P1	0	0	0	0	0	0	0
ATTCATCGTTGAGGCA-1	P128P1	0	1	0	0	1	0	0
ATTCCCACATAAACAA-1	P128P1	1	0	0	0	0	0	0
ATTCCCGAAGGTACAG-1	P128P1	0	0	0	1	0	0	0
ATTCCTAAGACGTGGA-1	P128P1	0	1	0	0	0	0	0
ATTCCTCCGCCAGTGC-1	P128P1	0	1	0	0	0	0	0
ATTCCTTCCAGGCGGT-1	P128P1	0	0	0	0	0	0	0
ATTCGACGCCGGGCCT-1	P128P1	0	0	0	1	0	0	0
ATTCGCAGAGGACACT-1	P128P1	0	0	0	0	0	0	0
ATTCGCGCCTTGAGAG-1	P128P1	0	0	0	0	0	0	0
ATTCGTGCTATCTCTT-1	P128P1	0	0	0	0	0	0	0
ATTCTCGTCTCTTTAG-1	P128P1	0	0	0	0	0	1	0
ATTCTGAGTATGAACT-1	P128P1	0	2	0	0	0	0	0
ATTCTTCGTACTTATG-1	P128P1	0	1	0	0	1	0	0
ATTGAAGATCTTAGTG-1	P128P1	0	0	0	1	0	0	0
ATTGACCGGCGATGAC-1	P128P1	0	0	0	0	0	0	0
ATTGACGTAACTCGGT-1	P128P1	0	0	1	1	0	0	0
ATTGATAGCAACGAGA-1	P128P1	0	0	0	0	0	0	0
ATTGATCACCACATTT-1	P128P1	0	0	0	0	1	0	0
ATTGATGAGTCCTAAC-1	P128P1	0	0	0	0	0	0	0
ATTGCCTTTATGTTTG-1	P128P1	0	0	0	0	0	0	1
ATTGCGATCAGTAACT-1	P128P1	0	0	0	0	0	0	0
ATTGCTGCTCCTCCAT-1	P128P1	0	0	0	0	0	0	0
ATTGGATTACAGCGTA-1	P128P1	0	0	0	0	0	2	0
ATTGGGAATATCTTGG-1	P128P1	0	0	0	0	0	0	0
ATTGGGAGTTCTGTAA-1	P128P1	1	1	0	0	0	0	0
ATTGGTAGGATCCGCT-1	P128P1	0	1	0	0	0	0	0
ATTGGTTGTGCATTAC-1	P128P1	0	0	0	0	0	0	0
ATTGTACAACTCGGCT-1	P128P1	0	0	0	0	0	0	0
ATTGTCGCAATACCTT-1	P128P1	0	0	0	0	1	0	0
ATTGTGACTTCGCTGC-1	P128P1	0	0	0	0	0	0	0
ATTGTTCAACGATCCG-1	P128P1	0	0	0	0	0	0	0
ATTTAACTCGTATTAC-1	P128P1	0	1	0	0	0	0	0
ATTTACAGTTTACTGG-1	P128P1	0	0	0	0	0	0	0
ATTTACTAAGTCCATT-1	P128P1	0	0	0	0	0	0	0
ATTTCATTATTTCGCG-1	P128P1	0	0	0	0	0	0	0
ATTTCCGGGTTCTGCG-1	P128P1	0	0	0	0	0	0	0
ATTTGCCTAGTTACGA-1	P128P1	0	1	0	0	1	0	0
ATTTGCGCGAGTAGCT-1	P128P1	0	0	0	0	0	0	0
ATTTGGAGATTGCGGT-1	P128P1	0	1	0	0	0	0	0
ATTTGTCTTGGGAGCT-1	P128P1	0	0	0	0	0	0	0
ATTTGTTCCAGGGCTC-1	P128P1	0	0	0	0	0	0	0
CAAACCAGGTCTGCAT-1	P128P1	0	1	0	1	0	0	0
CAAACCCTCCGGCGGG-1	P128P1	0	0	0	0	0	1	0
CAAACGAGTATCGCAG-1	P128P1	0	0	0	0	0	0	0
CAAACGGTCGCACTTT-1	P128P1	0	0	0	0	1	0	0
CAAACGTGGTCTTGCG-1	P128P1	0	1	0	0	0	0	0
CAAACTACGATAGAGA-1	P128P1	0	1	0	1	1	0	0
CAAACTATTGAGCTTC-1	P128P1	0	1	0	0	1	0	0
CAAACTCGCGACGCCG-1	P128P1	0	0	0	0	0	0	0
CAAAGATTATTGGGCC-1	P128P1	0	2	0	0	0	0	0
CAAAGGTCATCTGAAA-1	P128P1	0	0	0	0	0	0	0
CAAAGGTTAAATTCAG-1	P128P1	0	0	0	0	0	0	1
CAAAGTCAGGTTAGCT-1	P128P1	0	0	0	0	0	1	0
CAAATCTCTCACAAGG-1	P128P1	0	0	0	0	0	1	0
CAAATGCGGAGTGTTC-1	P128P1	0	1	0	0	0	0	0
CAAATGTCCTTCCGTG-1	P128P1	0	0	0	0	0	1	0
CAAATTGGATTATGCC-1	P128P1	0	1	1	0	0	0	0
CAAATTGTCAGCAAGC-1	P128P1	0	0	0	0	0	0	0
CAACACATCTCCTGCC-1	P128P1	0	2	0	0	0	0	0
CAACAGAATAACGCTA-1	P128P1	0	0	0	0	0	0	0
CAACAGTGCCAAACGG-1	P128P1	0	0	0	1	0	0	0
CAACATGGCCTGATAA-1	P128P1	0	1	0	2	0	0	0
CAACCAGTGGCCTACC-1	P128P1	0	1	0	0	1	0	0
CAACCGCACCTAGACA-1	P128P1	0	0	0	0	0	0	0
CAACCTACCGAGCAGT-1	P128P1	0	0	0	0	1	0	0
CAACCTGAACCTGCCA-1	P128P1	0	0	0	0	0	0	0
CAACGACCCGTTTACA-1	P128P1	0	0	0	0	0	0	0
CAACGGTTCTTGATAC-1	P128P1	0	1	0	0	0	0	0
CAACGTGGTGGAGTCT-1	P128P1	1	0	0	0	0	1	0
CAACTATATCGAATGC-1	P128P1	0	0	0	0	1	0	0
CAACTCCAACGTTTAG-1	P128P1	0	0	0	0	0	0	0
CAACTCCGTAACTTGC-1	P128P1	0	0	0	2	0	0	0
CAACTCCTTGATCCCG-1	P128P1	0	0	0	1	0	0	0
CAACTGAGGGTATGAC-1	P128P1	0	0	0	1	0	0	0
CAACTGCTCATCCGAT-1	P128P1	0	0	0	0	0	0	0
CAACTTGTAGTGGGCA-1	P128P1	0	1	0	0	0	0	0
CAAGAAACCCTAAACT-1	P128P1	0	0	0	0	0	0	0
CAAGACTCAGAAGCGC-1	P128P1	0	0	0	0	0	1	0
CAAGAGGGCGGAGTAC-1	P128P1	0	0	0	0	0	0	0
CAAGATATTATAACGT-1	P128P1	0	0	0	1	0	0	0
CAAGCAACGTCGGAGT-1	P128P1	0	0	0	0	0	0	0
CAAGCACCAAATGCCT-1	P128P1	0	0	0	1	1	0	0
CAAGCGGCACATAATT-1	P128P1	0	0	0	0	0	0	0
CAAGGATCGCATGTTC-1	P128P1	0	0	0	0	0	1	0
CAAGGCCAGTGGTGCA-1	P128P1	0	0	0	0	0	0	0
CAAGGGAGTGTATTTG-1	P128P1	0	0	0	0	0	0	0
CAAGGTCCTATAGGCT-1	P128P1	1	0	0	0	0	0	0
CAAGTAAGTGATAGAC-1	P128P1	0	0	0	1	0	0	0
CAAGTGAACTTTGGTT-1	P128P1	0	0	0	0	0	0	0
CAAGTGTGGTTGCAAA-1	P128P1	0	2	0	1	1	1	0
CAATAAACCTTGGCCC-1	P128P1	0	0	0	0	0	0	0
CAATACGAGAGTCTGA-1	P128P1	0	0	0	0	0	0	0
CAATACGCTCTGAGGC-1	P128P1	0	0	0	0	0	0	0
CAATATGTAGATTTAC-1	P128P1	0	0	0	0	0	0	0
CAATATTCTTGACCTA-1	P128P1	0	0	1	0	0	1	0
CAATATTGGACTAGTG-1	P128P1	0	0	0	0	0	0	0
CAATCCATTATCCGTT-1	P128P1	0	0	0	0	0	0	1
CAATCCCTATACCAGC-1	P128P1	0	0	0	1	0	0	0
CAATCCTGCCGTGGAG-1	P128P1	0	1	0	0	0	0	0
CAATGAGGTTCGACTA-1	P128P1	0	0	0	0	0	0	0
CAATGCGAGAAGTATC-1	P128P1	0	0	0	0	0	0	0
CAATGGAATCTACATA-1	P128P1	0	0	0	0	1	0	0
CAATGGATCTCTACCA-1	P128P1	0	0	0	0	0	0	0
CAATGGTCGGCCTGGG-1	P128P1	0	0	0	0	0	0	0
CAATGTGCCAACCCTT-1	P128P1	0	1	0	0	0	0	0
CAATTAAGGGTGATGA-1	P128P1	0	1	0	0	0	0	0
CAATTGGGCCGCACTC-1	P128P1	1	0	0	0	0	0	0
CAATTTCGTATAAGGG-1	P128P1	0	1	0	1	0	0	0
CAATTTGACCGGGAAG-1	P128P1	0	0	0	1	0	0	0
CACAAACCGCAGAACT-1	P128P1	0	0	0	0	0	0	0
CACAAGAAAGATATTA-1	P128P1	0	1	0	0	1	0	0
CACAATGAGCTGCTAT-1	P128P1	0	0	0	0	0	0	0
CACACACGCTAACGAG-1	P128P1	0	0	0	0	0	0	0
CACACAGCTTGCGCTC-1	P128P1	0	0	0	1	0	0	0
CACACAGGGATAGATT-1	P128P1	0	0	1	0	1	0	0
CACACGCGCTGTCTTA-1	P128P1	0	0	0	0	0	0	0
CACACGTTTCAATGGG-1	P128P1	0	0	0	0	0	0	0
CACACTTGTATTGCGA-1	P128P1	1	1	0	0	0	0	0
CACAGAGACGAGGACG-1	P128P1	1	0	0	0	0	0	0
CACAGCACCCACGGCA-1	P128P1	0	0	0	1	0	0	0
CACAGCTAGGGAGTGA-1	P128P1	0	0	0	0	0	0	0
CACAGGGCCATATAGT-1	P128P1	0	0	0	0	0	0	0
CACAGGGCCGTTGTCA-1	P128P1	0	0	0	0	0	0	0
CACAGTCCCGCTTCGC-1	P128P1	0	0	0	0	0	1	0
CACAGTTCGCTTCCCA-1	P128P1	0	0	0	0	0	2	0
CACATAAGGCGACCGT-1	P128P1	1	0	0	0	0	0	0
CACATATTAGCAGGAT-1	P128P1	0	0	0	0	1	0	0
CACATCGTGCACGCGC-1	P128P1	0	0	0	0	0	0	0
CACATCTCACCGACGA-1	P128P1	0	0	0	0	0	0	0
CACATGATTCAGCAAC-1	P128P1	0	0	0	0	0	0	0
CACATGTTTGGACATG-1	P128P1	0	0	1	0	0	0	0
CACATTCTTTCGATGG-1	P128P1	0	0	0	0	1	0	0
CACATTTCTTGTCAGA-1	P128P1	0	0	1	0	0	0	0
CACCAATCATCCGTCT-1	P128P1	0	1	0	1	1	0	0
CACCACGCCACACAGA-1	P128P1	0	1	0	0	1	1	0
CACCAGTCAGCATGCA-1	P128P1	0	0	1	1	0	0	0
CACCATCGGAGGAGAC-1	P128P1	0	0	0	0	0	0	0
CACCATGATCGCAAAG-1	P128P1	0	0	0	0	0	0	0
CACCCAAATCTTATGT-1	P128P1	0	1	0	1	0	1	0
CACCCACACGTCACCC-1	P128P1	0	0	0	0	0	0	0
CACCCACGAGGCAATT-1	P128P1	0	1	0	0	0	0	0
CACCCGCGTTTGACAC-1	P128P1	0	0	0	0	0	0	0
CACCCGGTTTGTGACT-1	P128P1	0	0	0	0	0	0	0
CACCCTAACAAGATCT-1	P128P1	0	0	0	1	0	0	0
CACCCTTGGTGAGACC-1	P128P1	0	0	0	0	0	0	0
CACCCTTTCCTCGCTC-1	P128P1	1	0	0	1	0	0	0
CACCGATACACCGAGC-1	P128P1	0	0	0	0	0	0	0
CACCGATGATGGGTAC-1	P128P1	0	0	0	0	0	0	0
CACCGCCAGAAGGTTT-1	P128P1	0	0	0	0	0	0	0
CACCGCCGACCAGCGA-1	P128P1	0	0	0	0	0	0	0
CACCGCGTCCACTCTA-1	P128P1	0	0	0	0	0	0	0
CACCGGAGATATCTCC-1	P128P1	0	0	0	0	0	1	0
CACCGGGCATCACAAG-1	P128P1	0	1	0	2	1	0	0
CACCGTATCCCATCCG-1	P128P1	0	0	0	0	0	0	0
CACCGTTAGGGATCAC-1	P128P1	0	0	0	0	0	0	0
CACCGTTGCGCGATAT-1	P128P1	0	0	0	0	0	0	0
CACCTAATAGAGTCGT-1	P128P1	0	0	0	0	0	0	0
CACCTAATCAGTTTAC-1	P128P1	0	0	0	0	0	0	0
CACCTCGATGGTGGAC-1	P128P1	0	0	0	0	0	0	0
CACCTTGCGAAACTCG-1	P128P1	0	0	0	0	0	0	0
CACCTTGGCGCCTTTG-1	P128P1	0	0	0	0	0	0	0
CACGAAAGTTAGTCCC-1	P128P1	0	2	0	0	0	0	0
CACGACCACAGACTTT-1	P128P1	0	0	0	0	0	0	0
CACGACGTAATAGTAA-1	P128P1	0	0	0	1	0	0	0
CACGACTAAAGTTCTG-1	P128P1	0	0	0	0	0	1	0
CACGATTGGTCGTTAA-1	P128P1	0	0	0	0	0	0	0
CACGCACAGCGCAGCT-1	P128P1	0	0	0	0	0	0	0
CACGCAGCGAGGCTTT-1	P128P1	0	0	0	0	0	0	0
CACGCGGAACTGTTGC-1	P128P1	0	0	0	0	0	0	0
CACGGACGTGGATGGC-1	P128P1	0	0	0	0	0	0	0
CACGGCGCGCCAAAGG-1	P128P1	0	0	0	1	0	1	0
CACGGGATTGAGGGTT-1	P128P1	0	0	0	0	0	1	0
CACGTCAATCAATGGA-1	P128P1	0	0	0	0	0	0	0
CACGTCGGCAACCTCT-1	P128P1	0	0	0	0	0	0	0
CACGTCGGGTTCTAGA-1	P128P1	0	0	0	0	0	0	0
CACGTCTATGATGTGG-1	P128P1	0	0	0	0	0	1	0
CACGTTCGTGCTCTAG-1	P128P1	0	0	0	0	0	0	0
CACGTTTCGTACACAC-1	P128P1	0	0	0	0	0	1	0
CACTAAAGTTGCCTAT-1	P128P1	0	0	0	0	0	0	0
CACTACGGGAGCTGCC-1	P128P1	0	0	0	0	0	0	0
CACTACTCAGTTCTGT-1	P128P1	0	1	0	1	0	0	0
CACTCAAGAGCTATGG-1	P128P1	0	1	0	0	0	0	0
CACTCAGCTCTTGAGG-1	P128P1	0	1	0	0	0	0	0
CACTCCTATGTAAGAT-1	P128P1	0	0	0	0	0	0	0
CACTCCTCTCGGTCGG-1	P128P1	0	0	0	1	0	0	0
CACTCGAGCTGAACAA-1	P128P1	0	1	0	1	1	0	0
CACTCGGTTAGGAGGA-1	P128P1	0	0	0	0	0	0	0
CACTCTCAAGCATCGA-1	P128P1	0	0	0	0	0	0	0
CACTCTTCTGCTAGCC-1	P128P1	0	0	0	0	0	0	0
CACTGACGATTGTGGA-1	P128P1	0	1	0	0	0	1	0
CACTGTCCAAGTGAGA-1	P128P1	0	2	0	0	0	1	0
CACTTAATCAGACGGA-1	P128P1	0	0	0	0	0	0	0
CACTTCGCCACAGGCT-1	P128P1	0	0	0	0	0	0	0
CACTTCGTCTTATCTC-1	P128P1	1	0	0	1	0	0	0
CAGAACTTAGCCCTCT-1	P128P1	0	0	0	1	0	0	0
CAGAATAACACACGGA-1	P128P1	0	0	0	0	0	0	0
CAGAATATTCGTTATC-1	P128P1	0	0	0	0	0	0	0
CAGACACCGATCGCTG-1	P128P1	0	0	0	0	0	0	0
CAGACCTGTAAGTGTT-1	P128P1	0	0	1	0	0	0	0
CAGACGAACCTGATAC-1	P128P1	0	0	0	0	0	0	0
CAGAGACGGTCACCCA-1	P128P1	0	0	0	0	0	0	0
CAGAGCATGAGCTTGC-1	P128P1	0	0	0	0	0	0	0
CAGAGCGATGGATGCT-1	P128P1	0	0	0	0	1	0	0
CAGAGGCGATGCATGA-1	P128P1	0	0	0	0	0	0	0
CAGAGTGATTTAACGT-1	P128P1	0	0	0	0	0	0	0
CAGATAATGGGCGGGT-1	P128P1	0	0	0	0	0	0	0
CAGATACTAACATAGT-1	P128P1	0	0	0	0	0	0	0
CAGATCATTTAAAGTC-1	P128P1	0	0	0	0	1	0	0
CAGATCCTGGTTTGAA-1	P128P1	0	1	0	0	1	0	0
CAGATGTTTGTCCCAA-1	P128P1	0	0	0	0	0	0	0
CAGCAGCCCGTTCCTT-1	P128P1	0	0	0	0	0	0	0
CAGCAGTCCAGACTAT-1	P128P1	0	0	0	0	0	0	0
CAGCAGTCTGTGCTGC-1	P128P1	0	0	0	0	0	0	0
CAGCCCTCACAGGCAG-1	P128P1	1	0	0	0	0	0	0
CAGCCGGGCCCTCTAT-1	P128P1	1	1	0	0	0	0	0
CAGCCTCCTGCAGAGG-1	P128P1	0	0	0	0	0	0	0
CAGCCTCGATAGCGGT-1	P128P1	0	0	0	0	0	0	0
CAGCCTCTCCTCAAGA-1	P128P1	0	1	0	0	0	0	0
CAGCGATTCCCTTCAA-1	P128P1	0	1	0	0	1	0	0
CAGCGCCAACACGATA-1	P128P1	0	1	0	0	1	0	0
CAGCTCACTGAGACAT-1	P128P1	0	0	0	0	0	0	0
CAGCTCGACAAGTTAA-1	P128P1	0	0	0	0	0	0	0
CAGCTCGTGCTTGTGT-1	P128P1	0	1	0	0	0	0	0
CAGCTGGCGTAACCGT-1	P128P1	0	1	0	0	0	0	0
CAGCTTAGTAGGTAGC-1	P128P1	0	0	0	0	0	0	1
CAGGAAGACTTTATAT-1	P128P1	0	0	0	1	0	0	0
CAGGACAGCTGCCCTT-1	P128P1	0	0	2	0	0	0	0
CAGGATATATCGTTGT-1	P128P1	0	0	0	0	0	0	0
CAGGATCCGCCCGACC-1	P128P1	0	0	0	1	0	0	0
CAGGCAGTCTTACCAG-1	P128P1	0	1	0	0	0	0	0
CAGGCCGTTTGGGTGT-1	P128P1	0	0	0	0	1	0	0
CAGGCGCACGGTGGTC-1	P128P1	0	0	0	0	0	0	0
CAGGCGCCATGCTAGG-1	P128P1	0	0	0	1	0	0	0
CAGGGCTAACGAAACC-1	P128P1	0	1	0	0	0	1	0
CAGGTTTAGTACTACA-1	P128P1	0	0	0	0	0	0	1
CAGTAACTATTTATTG-1	P128P1	0	0	0	0	0	0	0
CAGTAATCCCTCCCAG-1	P128P1	0	0	0	0	0	0	0
CAGTACATTCTCTAAA-1	P128P1	0	0	0	2	0	1	0
CAGTACCAGTTTACGT-1	P128P1	0	0	1	0	0	0	2
CAGTAGATGATGTCCG-1	P128P1	0	0	0	1	1	0	0
CAGTAGCCCACGCGGT-1	P128P1	0	0	0	0	0	0	0
CAGTAGCGAGGTAGTA-1	P128P1	0	0	0	0	0	0	0
CAGTCCAACGCCTTCT-1	P128P1	0	0	0	0	0	0	0
CAGTCGAGGATGCAAT-1	P128P1	0	0	0	0	0	0	0
CAGTCGGCCTAGATAT-1	P128P1	0	0	1	0	0	1	0
CAGTCTCTCGGCTAAT-1	P128P1	0	1	0	0	0	0	0
CAGTCTGTATACTGGG-1	P128P1	0	0	0	1	0	0	0
CAGTGAATAAATGACT-1	P128P1	0	0	0	0	0	0	0
CAGTGGTTGCACATGA-1	P128P1	0	0	0	1	1	1	1
CAGTGTCCGCAGAATG-1	P128P1	0	0	0	0	0	0	0
CAGTGTCGGCTGGCCC-1	P128P1	0	1	0	0	0	0	0
CAGTTCAAATTGACAC-1	P128P1	0	1	0	0	0	0	0
CAGTTCCGCGGGTCGA-1	P128P1	0	0	0	0	0	0	0
CAGTTCGAGGACCCGA-1	P128P1	0	0	0	1	0	0	0
CATAACGGACAGTCGT-1	P128P1	0	0	0	1	0	0	0
CATAAGAAGCTTGGCT-1	P128P1	0	0	0	0	0	0	0
CATAAGCTCTCCGTCT-1	P128P1	0	1	0	0	1	1	0
CATAATGAGCGGGCGA-1	P128P1	0	1	0	0	0	0	0
CATACAAAGCCGAACC-1	P128P1	0	0	0	0	0	0	1
CATACACAAAGTCAGC-1	P128P1	0	0	1	0	0	1	0
CATACACGGTTCCCAC-1	P128P1	0	0	0	0	0	0	0
CATACCCGTACCCAGT-1	P128P1	0	1	0	0	1	0	0
CATACGAACTAGCTGG-1	P128P1	0	0	0	0	0	0	0
CATACGGCGTCTGGGC-1	P128P1	0	0	0	0	0	0	0
CATACGGGTGCATGAT-1	P128P1	1	1	0	0	0	0	0
CATACTATGTAATTGT-1	P128P1	0	1	0	0	0	0	0
CATACTTAGGCAATAC-1	P128P1	0	0	0	0	0	1	0
CATACTTCTTTCTCCG-1	P128P1	0	2	0	0	1	0	0
CATAGAGGAGATACTA-1	P128P1	0	0	0	0	0	0	0
CATAGCCGCCCGGGAT-1	P128P1	0	0	0	0	0	0	0
CATAGCGTTGCCCACC-1	P128P1	0	0	0	1	0	0	1
CATAGTACATTGAGAG-1	P128P1	0	0	0	0	1	0	0
CATAGTAGCATAGTAG-1	P128P1	0	0	0	0	0	0	0
CATAGTCAAATACATA-1	P128P1	0	1	0	0	0	0	0
CATAGTCCACAAGAAC-1	P128P1	0	1	0	0	0	1	0
CATAGTGGGCACGCCT-1	P128P1	0	0	0	0	1	0	0
CATATACTACTGATAA-1	P128P1	0	0	0	0	0	0	0
CATATAGGTACAGTCA-1	P128P1	0	2	0	0	0	0	0
CATATGTCAGGCTACG-1	P128P1	0	0	0	0	0	0	0
CATATTATTTGCCCTA-1	P128P1	1	0	0	0	0	0	0
CATCAAACTGGCGCCC-1	P128P1	0	0	0	0	0	0	0
CATCAACACCTACTAA-1	P128P1	0	1	0	0	0	0	0
CATCATCTACCCGGAC-1	P128P1	0	1	0	1	0	1	0
CATCATTACCCTGAGG-1	P128P1	0	0	0	0	0	0	0
CATCCCGAGATTCATA-1	P128P1	0	0	0	0	0	0	0
CATCCGCAGGCCCGAA-1	P128P1	0	0	0	0	0	0	0
CATCCTCTCAAAGATC-1	P128P1	0	0	0	0	0	0	0
CATCGAATGGATCTCT-1	P128P1	0	0	0	0	1	0	0
CATCGCCCGCGGCCAA-1	P128P1	0	0	1	0	0	0	0
CATCGGACGGGTTAAT-1	P128P1	0	0	0	0	4	0	0
CATCGTCCGGTTACTA-1	P128P1	0	0	0	0	0	0	0
CATCTACCCGAGAACG-1	P128P1	0	2	0	1	0	0	1
CATCTAGTGAAGGGAA-1	P128P1	0	0	0	0	0	0	0
CATCTATCCCGTGTCT-1	P128P1	0	0	0	0	0	0	0
CATCTGCAGGATCATT-1	P128P1	0	0	0	0	0	1	0
CATCTTACACCACCTC-1	P128P1	0	1	0	0	0	0	0
CATGAACCGACATTTG-1	P128P1	0	0	0	0	0	0	1
CATGAACCTCTTATCA-1	P128P1	0	0	0	1	1	0	0
CATGACTTCGCTGAAT-1	P128P1	0	0	0	0	0	0	0
CATGAGATGCACTCTC-1	P128P1	0	1	0	0	0	0	0
CATGATCGCTTTGAGA-1	P128P1	0	0	0	0	0	0	0
CATGATGCACAATTCT-1	P128P1	0	0	0	0	0	0	0
CATGATGGAAGTTAGC-1	P128P1	0	2	0	0	0	0	0
CATGCACGTGTTACTG-1	P128P1	0	0	0	0	0	0	0
CATGCATGGAGACCCT-1	P128P1	0	1	0	0	0	0	0
CATGCCAACTCGCAAA-1	P128P1	0	0	0	0	0	0	0
CATGCGACCAGTTTAA-1	P128P1	0	0	1	0	0	0	0
CATGCGTTAGACAGAA-1	P128P1	0	0	0	1	0	0	0
CATGCTGGCTCCAATT-1	P128P1	0	0	0	0	0	1	0
CATGGAAATGGGACCA-1	P128P1	0	0	0	0	0	0	0
CATGGATTGTCTTCCG-1	P128P1	0	2	0	0	0	0	0
CATGGCAGGAAGATCG-1	P128P1	0	1	0	0	0	0	0
CATGGCTCCCTATGTC-1	P128P1	0	0	0	0	0	0	0
CATGGGTATGCCTTAT-1	P128P1	0	0	0	0	2	0	0
CATGGGTCGGGTGTGG-1	P128P1	0	0	0	0	0	1	0
CATGGTAAGTAGCGTT-1	P128P1	0	0	0	0	0	0	0
CATGGTATTAGTTTGT-1	P128P1	0	0	0	0	0	0	0
CATGGTCTAGATACCG-1	P128P1	0	0	0	0	0	0	0
CATGGTTTATTAATCA-1	P128P1	0	0	0	0	0	0	0
CATGTAAGAGACATTT-1	P128P1	0	1	0	0	0	1	0
CATGTAGGAGCGCCAA-1	P128P1	0	0	0	0	0	0	0
CATGTCTCATTTATGG-1	P128P1	0	0	0	2	0	0	0
CATTACATAGATTGTG-1	P128P1	0	2	0	0	0	0	0
CATTACGCAGGAAGGG-1	P128P1	0	0	0	0	0	0	0
CATTACGTCGGCCCGT-1	P128P1	0	0	0	0	0	0	0
CATTATAACAGGGTCC-1	P128P1	0	0	0	1	0	0	0
CATTATCCCATTAACG-1	P128P1	0	1	0	0	0	0	0
CATTATGCTTGTTGTG-1	P128P1	0	0	0	0	0	0	1
CATTCACTGACAGCTA-1	P128P1	0	0	0	0	0	0	1
CATTCAGGTCAGTGCG-1	P128P1	0	0	0	0	0	0	1
CATTCCCATTCCGTCG-1	P128P1	0	0	0	0	0	0	0
CATTCCCTAAGTACAA-1	P128P1	0	1	0	2	0	0	0
CATTCGTCGTAGCGGT-1	P128P1	0	0	0	0	0	0	0
CATTGATGAACACGCC-1	P128P1	0	0	1	0	0	0	0
CATTGCAAAGCATAAT-1	P128P1	0	0	0	0	0	0	0
CATTGCGAAATGGGCG-1	P128P1	0	0	0	0	0	0	0
CATTGCGGGTCAATTC-1	P128P1	0	0	0	0	0	0	0
CATTGTGTGCTAGATC-1	P128P1	0	1	0	0	0	0	0
CATTTAGCGGACCATG-1	P128P1	0	0	0	0	0	0	0
CATTTATCGTTCAAGA-1	P128P1	0	1	0	0	1	0	0
CATTTCTAGCAGACTA-1	P128P1	0	0	0	0	0	0	0
CATTTGAGTGGTACGT-1	P128P1	1	0	0	0	0	0	0
CCAAACAGAACCCTCG-1	P128P1	0	2	0	0	0	0	0
CCAAAGCAGTTGGTTG-1	P128P1	0	0	0	0	0	0	0
CCAAAGTCCCGCTAAC-1	P128P1	0	1	0	0	2	0	0
CCAAATAACAAGATTC-1	P128P1	0	0	0	1	0	0	1
CCAACCTTATGTAACT-1	P128P1	1	1	0	0	0	0	0
CCAACGATGCACTGAT-1	P128P1	0	0	0	0	0	0	0
CCAACGCTTGCCAGGG-1	P128P1	0	0	0	0	0	0	0
CCAACTTGATAGATCC-1	P128P1	0	0	0	0	0	0	0
CCAAGAAAGTGGGCGA-1	P128P1	0	0	0	0	1	1	0
CCAAGACTTCTGCGAA-1	P128P1	0	0	0	0	0	0	0
CCAAGCGTAACTCGTA-1	P128P1	0	1	0	0	0	0	0
CCAAGCTTGATCTCCT-1	P128P1	0	0	0	0	0	0	0
CCAAGGAACAGAGAGG-1	P128P1	0	1	0	0	0	0	0
CCAAGGTTGCCCTTTC-1	P128P1	0	0	0	0	0	0	0
CCAAGTTTCTACAGAT-1	P128P1	0	0	0	1	0	0	0
CCAATAGATTTCATCT-1	P128P1	0	0	0	0	0	0	0
CCAATAGTGCCGTCGA-1	P128P1	0	0	0	0	0	0	0
CCAATCGGTAGATCGA-1	P128P1	0	0	0	0	0	0	0
CCAATGTCACAGCAAG-1	P128P1	0	0	0	0	1	0	0
CCAATTACGGGTCGAG-1	P128P1	0	0	0	0	0	0	0
CCAATTGAATGTTAAT-1	P128P1	0	0	0	1	0	0	0
CCACAATGTACGTCTT-1	P128P1	0	0	0	0	0	0	0
CCACACTGAGATATTA-1	P128P1	0	0	0	0	0	0	0
CCACAGCTGAAATCAT-1	P128P1	1	0	0	1	1	0	0
CCACAGTACCCATCCT-1	P128P1	0	0	0	0	0	0	0
CCACATACTGCACCCA-1	P128P1	0	1	0	0	0	0	0
CCACATGGCTCTTTAT-1	P128P1	0	0	0	1	0	0	0
CCACCAACTTTACTGT-1	P128P1	0	0	0	0	0	0	0
CCACCCAAGGAAAGTG-1	P128P1	0	0	0	0	0	0	1
CCACCTGTATGGAATA-1	P128P1	0	0	0	0	0	0	0
CCACGAATTTAACCTC-1	P128P1	0	0	0	0	0	0	0
CCACGAGAAGAGAATC-1	P128P1	1	0	0	0	0	0	0
CCACGGAGCCATAAGA-1	P128P1	0	0	0	0	0	0	0
CCACGGTGCCCGGTAG-1	P128P1	0	0	0	1	0	0	0
CCACGTAAATTAGACT-1	P128P1	0	0	0	0	0	0	0
CCACTAAACTGAATCG-1	P128P1	0	0	0	0	0	0	0
CCACTATCCGGGTCAC-1	P128P1	0	0	0	0	0	0	0
CCACTCAGATCCGCAA-1	P128P1	0	0	0	0	0	0	0
CCACTGGTGGCTGGTT-1	P128P1	0	1	0	0	0	0	0
CCACTGTTTGGATTAA-1	P128P1	0	2	0	0	0	0	0
CCAGAAACTGATGCGA-1	P128P1	0	0	0	0	2	0	0
CCAGAAAGCAACTCAT-1	P128P1	0	0	0	1	0	0	0
CCAGAGACAAAGCCGG-1	P128P1	0	1	0	1	0	0	0
CCAGATAGTTGAGTGA-1	P128P1	0	0	0	0	0	0	0
CCAGATGTAAATGGGT-1	P128P1	0	0	0	0	0	0	0
CCAGCCTGGACCAATA-1	P128P1	0	0	0	0	0	0	0
CCAGCGGGATCACCAG-1	P128P1	0	1	0	0	0	1	0
CCAGCTACGCCTCATA-1	P128P1	0	1	0	1	0	0	0
CCAGCTCGAACGCATT-1	P128P1	0	0	0	0	3	0	0
CCAGCTGATGGTACTT-1	P128P1	0	0	0	0	0	0	0
CCAGCTTCCGCCCGCA-1	P128P1	0	1	0	1	0	0	0
CCAGGCTGGCGTCTGA-1	P128P1	0	2	0	0	0	0	0
CCAGGGACGTGGCCTC-1	P128P1	0	0	0	0	0	0	0
CCAGTAGTCTGATCCA-1	P128P1	0	0	0	0	0	0	0
CCAGTCAAATCTCTTA-1	P128P1	0	0	0	0	0	0	0
CCAGTCCATTATTCGA-1	P128P1	0	0	0	0	0	0	0
CCAGTCTAGACGGCGC-1	P128P1	0	1	0	0	0	0	0
CCAGTCTTGTCATAGA-1	P128P1	0	0	0	0	0	0	0
CCAGTGAGCTCCTTGT-1	P128P1	0	1	1	0	1	0	0
CCAGTTCGGTAACTCA-1	P128P1	0	0	0	0	0	0	0
CCATAAACAACCCGAC-1	P128P1	0	0	1	0	0	0	0
CCATAACCTGTGCAGT-1	P128P1	0	0	0	1	0	0	0
CCATACCTTTACTTGT-1	P128P1	0	0	0	0	0	0	0
CCATACTCGCCTCTCC-1	P128P1	0	1	0	0	0	0	0
CCATAGAGGCTGCCAG-1	P128P1	1	0	0	0	0	0	0
CCATAGGTTGGCGTGG-1	P128P1	0	0	0	0	0	0	0
CCATAGTCAGTAACCC-1	P128P1	0	0	0	0	0	0	0
CCATATGGAAACTATA-1	P128P1	0	0	0	0	0	0	0
CCATATTGGATCATGA-1	P128P1	0	0	0	0	0	0	0
CCATCCATACCAAGTC-1	P128P1	0	1	0	1	0	0	0
CCATCGCAGTTAAACT-1	P128P1	0	0	0	0	0	0	0
CCATCTCACCAGTGAA-1	P128P1	0	0	0	0	1	0	0
CCATCTTGTTCACAAT-1	P128P1	0	0	0	1	0	0	0
CCATGCCCTAGATTTC-1	P128P1	0	0	0	0	0	0	0
CCATGCCTGTTTAGTA-1	P128P1	0	0	0	0	0	0	0
CCATGCTCTGCAGGAA-1	P128P1	0	0	0	0	0	0	0
CCATGGCCCTTGTACC-1	P128P1	0	1	0	0	0	0	0
CCATTAGCGATAATCC-1	P128P1	0	0	0	0	0	0	0
CCATTCCCTGCCCACA-1	P128P1	0	0	0	0	0	0	0
CCATTGTTTCCTCCAT-1	P128P1	0	0	0	1	0	0	0
CCATTTCTACCTATTA-1	P128P1	0	0	0	0	0	0	0
CCCAAACATGCTGCTC-1	P128P1	0	1	0	1	0	1	0
CCCAACATACGTCGCG-1	P128P1	0	0	0	0	0	0	0
CCCAACCACACTAACA-1	P128P1	0	0	0	0	1	0	0
CCCAAGAATGCACGGT-1	P128P1	0	0	0	0	0	0	0
CCCAAGACAGAGTATG-1	P128P1	0	0	0	1	0	0	0
CCCAAGTCATTACACT-1	P128P1	0	0	0	0	0	0	0
CCCAATGAGATTTGCA-1	P128P1	1	0	0	0	0	0	0
CCCAATTTCACAACTT-1	P128P1	0	0	0	0	0	0	0
CCCACTCCACGGTATC-1	P128P1	0	0	0	1	0	0	0
CCCAGAGGAGGGCGTA-1	P128P1	0	0	0	0	0	0	0
CCCAGGTCTGAAGGCT-1	P128P1	0	2	0	0	0	1	0
CCCAGTAAACTTGGGA-1	P128P1	1	2	0	0	0	0	0
CCCAGTTAAGGCGCCG-1	P128P1	0	0	0	0	0	0	0
CCCATATAGGTCGATT-1	P128P1	0	0	0	0	2	0	0
CCCATTATTGTATCCT-1	P128P1	0	0	0	0	1	0	0
CCCGAAGTTTCGCGAA-1	P128P1	0	1	0	1	0	0	0
CCCGACCATAGTCCGC-1	P128P1	0	0	0	0	0	0	0
CCCGAGTTTCTCCGTA-1	P128P1	0	0	0	0	0	0	0
CCCGATAGCCTCGCCT-1	P128P1	0	0	0	0	0	0	0
CCCGCAGCGCGAACTA-1	P128P1	0	0	0	0	0	0	0
CCCGCAGGGCCCAAAG-1	P128P1	0	0	0	0	0	0	0
CCCGCCATGCTCCCGT-1	P128P1	0	0	1	0	1	1	0
CCCGCGCAATGCACCC-1	P128P1	0	1	0	0	0	0	0
CCCGCTAGAGGGTTAA-1	P128P1	0	1	0	0	0	0	0
CCCGCTTGCCCTCGTC-1	P128P1	0	0	0	0	0	0	0
CCCGGCTAGGTGAGAA-1	P128P1	0	0	0	0	0	0	0
CCCGGGTCGTTCAGGG-1	P128P1	0	0	0	0	1	0	0
CCCGGTGGAAGAACCT-1	P128P1	0	1	0	0	0	0	0
CCCGGTGTATCGGAAT-1	P128P1	0	0	0	0	0	0	0
CCCGTAAGTCTAGGCC-1	P128P1	0	1	0	0	0	0	0
CCCGTAGCTGGGAAGA-1	P128P1	0	0	0	0	0	0	0
CCCGTCAGCGTCTGAC-1	P128P1	0	0	0	0	0	0	0
CCCGTGAGGGCGGTGA-1	P128P1	0	1	0	0	0	0	0
CCCGTGGGTTAATTGA-1	P128P1	0	0	0	0	0	0	0
CCCGTTTCGCAGATGT-1	P128P1	0	1	0	0	0	0	0
CCCTACCCACACCCAG-1	P128P1	0	0	0	0	0	0	0
CCCTACTTGAACAATG-1	P128P1	0	0	0	0	0	0	0
CCCTAGGCAACAAGAG-1	P128P1	0	0	0	0	0	0	0
CCCTAGTGTCAGGTGT-1	P128P1	0	1	0	0	1	0	0
CCCTATGTAGAGCAGA-1	P128P1	0	0	0	0	1	0	0
CCCTCAAGCTCTTAGT-1	P128P1	0	1	0	0	0	0	0
CCCTCATTCTGGAATT-1	P128P1	0	1	0	0	0	1	0
CCCTCCTCGCTCGTAT-1	P128P1	0	0	0	0	0	0	0
CCCTCGGGAGCCTTGT-1	P128P1	0	0	0	1	0	0	0
CCCTGAAATGAGTTGA-1	P128P1	0	0	0	0	0	0	0
CCCTGACTAACAAATT-1	P128P1	0	1	0	0	0	0	0
CCCTGATGTAACTCGT-1	P128P1	0	1	1	0	0	0	0
CCCTGCCCAATCCGCT-1	P128P1	0	0	0	0	0	0	0
CCCTGCGCTACGCATA-1	P128P1	0	0	0	0	0	0	0
CCCTGGCTGTTCCTTC-1	P128P1	0	1	0	1	0	0	0
CCCTGGTATGGGCGGC-1	P128P1	0	0	0	0	0	0	0
CCCTGTTGGCAAAGAC-1	P128P1	0	0	1	0	0	0	0
CCCTTCTCGTACGCGA-1	P128P1	0	0	0	0	0	0	0
CCCTTTAATGGAGTTC-1	P128P1	0	0	0	0	0	0	0
CCCTTTGACAGGTCTT-1	P128P1	0	0	0	0	0	0	0
CCGAAAGTGGTGAGCA-1	P128P1	0	0	0	1	0	0	0
CCGAACACTGGGCCTC-1	P128P1	0	0	0	1	0	0	0
CCGAACCTTCCCGGCC-1	P128P1	0	0	0	0	0	0	0
CCGAAGCATTGACCAA-1	P128P1	0	0	0	0	1	0	0
CCGAAGGGCGTACCGC-1	P128P1	0	0	0	0	0	0	0
CCGAAGTATATTGTTC-1	P128P1	0	0	0	0	0	1	0
CCGACAAACACATGAG-1	P128P1	0	1	0	0	0	0	0
CCGACAAAGGGAGTGC-1	P128P1	0	0	0	0	0	0	0
CCGACAATAGGCCGCC-1	P128P1	0	0	0	0	0	0	0
CCGACGGGCATGAGGT-1	P128P1	0	0	0	0	0	0	0
CCGACGTAAACACAAC-1	P128P1	0	1	1	0	0	0	0
CCGACTCGCATAGTCT-1	P128P1	0	0	0	0	0	0	0
CCGAGAAGTCGCATAA-1	P128P1	0	0	0	0	0	0	0
CCGAGCTGTGCTTGTC-1	P128P1	0	0	0	0	0	0	0
CCGAGGGATGTTAGGC-1	P128P1	0	0	0	0	0	1	0
CCGATATGACGTAAGG-1	P128P1	0	0	0	0	0	0	0
CCGATCTCAACCTTAT-1	P128P1	0	0	0	0	0	0	0
CCGATCTTAAGAGGCT-1	P128P1	0	0	0	0	1	0	0
CCGATTCGAGGGACCC-1	P128P1	0	0	0	0	0	0	0
CCGATTGGTCAATGAA-1	P128P1	0	1	0	0	0	0	0
CCGCACAAAGACCAAC-1	P128P1	0	0	0	0	0	0	0
CCGCACACGAACGTGT-1	P128P1	0	0	0	0	0	0	0
CCGCACGTGACCTCGG-1	P128P1	0	0	0	0	0	0	0
CCGCACTTGCAATGAC-1	P128P1	0	0	0	0	0	0	0
CCGCATGTGGTACGAT-1	P128P1	0	0	0	0	0	0	0
CCGCCACCACAATCCA-1	P128P1	0	0	0	1	1	0	0
CCGCCGGAACTTCTCG-1	P128P1	0	0	0	1	0	1	0
CCGCCGGTCAACACAC-1	P128P1	0	2	0	0	0	1	0
CCGCCGTTGAGGATAA-1	P128P1	0	0	0	1	0	0	0
CCGCCTGCGAATTGGT-1	P128P1	0	0	0	0	0	0	0
CCGCCTTGCGATGTCG-1	P128P1	0	0	0	0	0	0	0
CCGCGATTTGGTAGGT-1	P128P1	0	0	0	0	0	0	0
CCGCGGAATGCGTCAC-1	P128P1	0	1	0	0	0	0	0
CCGCGGGTACGAAGAA-1	P128P1	0	1	0	1	0	0	0
CCGCGTAGGTAAGGGC-1	P128P1	2	0	2	0	0	0	0
CCGCTATCAGCACCAG-1	P128P1	0	0	0	0	0	0	0
CCGCTCCAGGGCGATC-1	P128P1	0	0	0	0	0	0	0
CCGCTCTTCCGAACTA-1	P128P1	0	0	0	0	0	0	0
CCGCTGGTGCCATTCA-1	P128P1	1	1	0	0	0	0	0
CCGCTTACCTCACTCT-1	P128P1	0	1	0	0	1	0	0
CCGCTTCGCGGTTAAC-1	P128P1	0	0	0	0	0	0	0
CCGCTTGCTGACATGG-1	P128P1	0	0	0	0	0	0	0
CCGGAAGTTATCAGTC-1	P128P1	0	0	0	0	0	0	0
CCGGAATGGTTTCAGT-1	P128P1	0	0	0	1	0	0	0
CCGGAGCGTACTTTCT-1	P128P1	0	0	0	0	0	1	0
CCGGAGGTCTTATGGT-1	P128P1	0	2	0	0	0	0	0
CCGGCACGACCGTTTC-1	P128P1	0	0	0	0	0	0	0
CCGGCCGCGAGCATAT-1	P128P1	0	1	1	0	0	0	0
CCGGCGCATATTGGAT-1	P128P1	0	0	0	0	0	0	0
CCGGCGTGAGACTCTG-1	P128P1	0	0	0	0	0	0	0
CCGGGACCCGCAGAGA-1	P128P1	0	0	0	0	0	1	1
CCGGGCGGTCTCGTCA-1	P128P1	0	0	0	0	0	0	0
CCGGGCTGCTCCATAC-1	P128P1	0	0	0	0	0	0	0
CCGGGTTCGAGGTTAC-1	P128P1	0	0	0	0	0	0	0
CCGGTAATGGCTAGTC-1	P128P1	0	0	0	0	0	0	0
CCGGTGCGAGTGATAG-1	P128P1	0	0	0	0	0	1	0
CCGGTTTGTAATTGTG-1	P128P1	0	0	0	0	0	0	0
CCGTAAGTTGGTCCCA-1	P128P1	0	0	0	0	0	0	0
CCGTACCCAAGCGCCA-1	P128P1	1	0	0	1	0	0	0
CCGTAGGAAATCCCTG-1	P128P1	0	0	0	0	0	0	0
CCGTAGGGTTGTTTAC-1	P128P1	0	0	0	0	0	0	0
CCGTATCTCGTCGTAG-1	P128P1	0	1	0	0	0	0	0
CCGTATTAGCGCAGTT-1	P128P1	0	0	0	0	0	0	0
CCGTGAGGCATTCATG-1	P128P1	0	3	0	0	0	0	0
CCGTGCCCATGACGGC-1	P128P1	0	0	0	0	0	0	0
CCGTGGAACGATCCAA-1	P128P1	0	0	0	0	0	0	0
CCGTGTTAAATTCCAT-1	P128P1	0	0	0	0	1	0	0
CCGTTACGTTAGAACA-1	P128P1	0	0	0	0	2	0	0
CCGTTCCGAATCTCGG-1	P128P1	0	1	0	0	0	0	0
CCTAAACAGGGTCCGT-1	P128P1	0	0	0	0	0	0	0
CCTAAAGGCTGACGCT-1	P128P1	0	1	0	0	0	1	0
CCTAAATTAACGGTTC-1	P128P1	0	1	0	1	0	0	0
CCTAAATTGTATCCTA-1	P128P1	0	0	0	0	0	1	0
CCTAACCCAAACAAGT-1	P128P1	0	1	0	0	0	1	0
CCTAACTAAGGCTCTA-1	P128P1	0	1	0	0	1	1	0
CCTAAGTGTCTAACCG-1	P128P1	0	1	0	0	2	0	0
CCTACAAGTCCGGAAT-1	P128P1	0	0	0	0	0	0	0
CCTACATTCACAGACG-1	P128P1	0	0	0	0	0	0	1
CCTACGCGACCTTACA-1	P128P1	1	0	0	0	0	0	0
CCTACGGCTCAGTCGA-1	P128P1	1	1	0	0	0	0	0
CCTACTCAACACGATT-1	P128P1	0	0	0	1	0	0	0
CCTACTGCGGCGGCCA-1	P128P1	0	1	0	0	0	0	0
CCTACTGCTTACACTT-1	P128P1	0	0	0	0	0	0	0
CCTAGGCGTAGCGATC-1	P128P1	0	1	0	1	0	0	0
CCTAGGTAAAGGTAGC-1	P128P1	0	0	0	0	0	0	0
CCTAGTTAGTCGCATG-1	P128P1	0	0	1	0	2	0	0
CCTATAATGAGTGCCC-1	P128P1	0	0	0	0	0	0	0
CCTATACCGTCCTGTC-1	P128P1	0	0	1	0	0	0	0
CCTATATCGTGTCACG-1	P128P1	0	1	0	1	1	0	0
CCTATATTTGTCCTGG-1	P128P1	0	0	0	1	0	0	0
CCTATCTATATCGGAA-1	P128P1	0	0	0	0	0	0	0
CCTATGAAGTGGTGCC-1	P128P1	0	0	0	0	0	0	0
CCTATGGCTCCTAGTG-1	P128P1	0	1	1	0	1	0	0
CCTATGGGTTACCGTC-1	P128P1	0	0	0	0	0	0	0
CCTATGGTCAAAGCTG-1	P128P1	0	0	0	0	1	0	0
CCTATGTCCACTCCAC-1	P128P1	0	2	0	0	0	0	0
CCTCAACGATCGCTGT-1	P128P1	0	2	1	0	0	0	0
CCTCACCAATCTTGAC-1	P128P1	0	1	0	0	0	0	0
CCTCACCTGAGGGAGC-1	P128P1	0	0	0	0	0	0	0
CCTCACCTTAGCATCG-1	P128P1	0	0	0	0	0	0	0
CCTCACGTCAGCTAAT-1	P128P1	0	0	0	0	1	1	0
CCTCATGCAGCTACGA-1	P128P1	1	0	0	0	0	0	0
CCTCCCGACAATCCCT-1	P128P1	0	1	0	0	0	1	0
CCTCCGACAATTCAAG-1	P128P1	0	0	0	0	1	0	0
CCTCCTGAGCCCACAT-1	P128P1	0	0	0	0	0	0	0
CCTCCTGTTGTGTCGT-1	P128P1	0	0	0	0	0	0	0
CCTCGAAGTGGACGGG-1	P128P1	0	2	0	0	1	0	0
CCTCGACCCACTGCCT-1	P128P1	0	0	0	0	0	0	0
CCTCGCCAGCAAATTA-1	P128P1	0	0	0	0	0	0	0
CCTCGCGCGATATAGG-1	P128P1	0	0	0	0	0	0	0
CCTCGCGCTGTGCGAT-1	P128P1	0	0	0	0	0	1	0
CCTCGGACCGGGATAG-1	P128P1	0	0	0	0	0	0	0
CCTCGGATGCTACCTG-1	P128P1	0	0	0	0	0	0	0
CCTCGTTACGCCTGTT-1	P128P1	0	0	0	2	0	1	0
CCTCTAATCTGCCAAG-1	P128P1	0	0	0	0	0	0	0
CCTCTATCGATTAGCA-1	P128P1	0	1	0	0	0	0	0
CCTCTCTCCCATCTAG-1	P128P1	0	0	0	0	0	1	0
CCTCTGGCCTAGACGG-1	P128P1	0	0	0	0	0	0	0
CCTCTGTACTATTCTA-1	P128P1	0	1	0	0	0	0	0
CCTGAACGATATATTC-1	P128P1	0	0	0	0	0	0	0
CCTGAATATTTACATA-1	P128P1	0	0	0	0	0	0	0
CCTGACAAACTCGCGC-1	P128P1	0	0	0	0	0	1	0
CCTGACCACCGATGGT-1	P128P1	0	0	0	0	0	0	0
CCTGACGCAACCTTTA-1	P128P1	0	1	0	0	0	0	0
CCTGCCCGTTGTCTAG-1	P128P1	0	1	0	0	0	0	0
CCTGCGATAGAACTGT-1	P128P1	0	0	0	0	0	0	0
CCTGCGTTCTACGCTT-1	P128P1	0	0	0	0	0	0	0
CCTGCTATTTGAGAAG-1	P128P1	0	0	0	0	0	0	0
CCTGGAAACGTTCTGC-1	P128P1	0	0	0	0	0	0	0
CCTGGCTAGACCCGCC-1	P128P1	0	1	0	0	0	0	0
CCTGGTCGAATGTGGG-1	P128P1	0	0	0	0	0	0	0
CCTGTAAGACATGATA-1	P128P1	0	0	0	0	0	1	0
CCTGTACTCACGCCCA-1	P128P1	0	0	0	0	0	0	0
CCTGTCACCCGGGCTC-1	P128P1	0	0	0	0	0	0	0
CCTGTCCCTCACGTTA-1	P128P1	0	0	0	0	0	0	0
CCTGTCGCCCGTAAAT-1	P128P1	1	0	0	0	0	0	0
CCTGTGAAACCGTAAC-1	P128P1	0	1	0	0	0	1	0
CCTGTGCATAGGAGAC-1	P128P1	0	0	0	0	0	0	0
CCTGTGCGGATTGTAA-1	P128P1	0	0	0	0	0	0	0
CCTGTTCAACCTCGGG-1	P128P1	0	0	0	0	0	0	0
CCTGTTTGAAGACACG-1	P128P1	0	0	0	0	0	0	0
CCTTCAGTTAAAGTGA-1	P128P1	0	0	0	0	0	0	0
CCTTCTCAGCGTTCCT-1	P128P1	1	0	0	0	0	0	0
CCTTCTTGATCCAGTG-1	P128P1	0	0	0	0	0	0	0
CCTTGACCACTTTATT-1	P128P1	0	0	0	0	0	0	0
CCTTTAAGGGAGCACT-1	P128P1	0	0	0	1	0	0	0
CCTTTCAATGAAGAAA-1	P128P1	0	0	0	0	1	0	0
CCTTTGAATTATGGCT-1	P128P1	0	0	0	0	1	0	0
CGAAACATAGATGGCA-1	P128P1	0	0	0	0	0	0	0
CGAAACGCAATTCATG-1	P128P1	0	1	0	0	0	0	0
CGAACAGTATGGGCGT-1	P128P1	0	0	0	0	0	0	0
CGAACATAGTCAGAAA-1	P128P1	0	1	0	0	0	0	0
CGAACCCGCATGCGTC-1	P128P1	0	1	0	0	0	0	0
CGAACGCCCAGTGCCG-1	P128P1	1	1	0	0	0	0	0
CGAACGGCCGGACAAC-1	P128P1	0	0	0	0	0	0	0
CGAAGACGGTGAGTGC-1	P128P1	0	0	0	0	0	0	0
CGAAGACTGCCCGGGA-1	P128P1	0	0	0	0	0	0	0
CGAAGCTATAAATTCA-1	P128P1	0	1	0	0	1	0	0
CGAAGTTGCTCTGTGT-1	P128P1	0	0	0	0	0	1	0
CGAATCTGCTCGACGC-1	P128P1	0	0	0	0	0	0	0
CGAATGAAGTCATTGC-1	P128P1	0	2	0	0	1	0	0
CGAATGACGCATAATG-1	P128P1	0	1	1	0	0	1	0
CGAATTACATGGTGTT-1	P128P1	0	0	0	0	0	0	0
CGAATTCCCGGTTCAA-1	P128P1	0	0	0	0	0	0	0
CGACAATTTGATCTAA-1	P128P1	0	1	0	0	0	0	0
CGACACCGCTTAAGGA-1	P128P1	0	0	0	0	0	0	0
CGACACGCTCCGACAG-1	P128P1	0	0	0	1	0	0	0
CGACACGGATGCCCAC-1	P128P1	0	0	0	1	0	0	0
CGACAGTTCGCGTTAT-1	P128P1	0	0	0	1	0	0	0
CGACATGCGATCTTCT-1	P128P1	2	0	0	1	0	0	0
CGACCCTTAACGCCGG-1	P128P1	0	0	0	0	0	0	0
CGACCTACTAGACAAT-1	P128P1	0	0	0	1	0	0	0
CGACGCATCCGTACCT-1	P128P1	1	0	0	0	0	0	0
CGACTCAGGATGTTAT-1	P128P1	1	0	0	0	0	0	0
CGACTCGGTACACGGT-1	P128P1	0	0	0	1	1	0	1
CGACTTTGTATAGCCT-1	P128P1	0	0	0	0	0	0	0
CGAGACCCTAGAGTGT-1	P128P1	0	0	0	0	0	0	0
CGAGACTACTGCTGCT-1	P128P1	0	0	0	0	0	0	0
CGAGAGATGTGAACCT-1	P128P1	0	0	0	0	0	0	0
CGAGAGCGCGTAGATA-1	P128P1	0	1	0	1	0	1	0
CGAGAGCTTTCACTAC-1	P128P1	0	1	0	0	0	0	0
CGAGAGGGTAGCCGCG-1	P128P1	0	2	0	0	0	0	0
CGAGATGTTGCCTATA-1	P128P1	0	0	0	0	0	0	0
CGAGATTTCGCTCGGG-1	P128P1	0	0	0	0	0	0	0
CGAGCACTTCAAGTTT-1	P128P1	0	0	0	0	0	1	0
CGAGCCGAGCACTCGA-1	P128P1	0	1	0	0	1	0	0
CGAGCGTTGATCAGCC-1	P128P1	1	0	0	0	0	0	0
CGAGCTGGGCTTTAGG-1	P128P1	0	0	0	0	0	0	0
CGAGGAGCTTCCATAT-1	P128P1	0	1	0	0	0	0	0
CGAGGATCGGGAACGA-1	P128P1	0	0	0	0	0	0	0
CGAGGCCAGGCATTGG-1	P128P1	0	0	0	1	0	1	0
CGAGGCTAAATATGGC-1	P128P1	0	0	0	0	0	0	0
CGAGGGACTGCGGTCG-1	P128P1	0	1	0	1	0	0	0
CGAGGGTATCCAGGTG-1	P128P1	0	0	0	0	0	0	0
CGAGTACTAAAGAGGA-1	P128P1	0	1	0	0	0	0	0
CGAGTGAAGGTACCAG-1	P128P1	0	0	0	0	0	0	0
CGAGTGCTATAGTTCG-1	P128P1	0	1	0	0	0	0	0
CGAGTTCTGTCCCACC-1	P128P1	0	0	0	0	2	0	0
CGAGTTTATCGGACTG-1	P128P1	0	0	0	0	0	1	0
CGATAACCAATTTGAG-1	P128P1	1	0	0	0	0	0	0
CGATAATACTCAGGTT-1	P128P1	0	0	0	0	0	0	0
CGATACCTCGCGGACA-1	P128P1	0	0	0	0	0	0	0
CGATAGTCGTACTGCA-1	P128P1	0	0	0	0	0	0	0
CGATATTAGCCGCAGG-1	P128P1	0	0	0	1	0	0	0
CGATCATTAGAGGCAC-1	P128P1	0	1	0	0	2	0	0
CGATCCGACCCAGTGC-1	P128P1	0	0	0	1	0	0	2
CGATCCTCGCAACATA-1	P128P1	0	0	0	0	0	0	0
CGATCTGTTGGAGGAC-1	P128P1	0	0	0	0	0	0	0
CGATGGACCCTACGCC-1	P128P1	0	1	0	0	0	0	0
CGATGTTGTTATCTAC-1	P128P1	0	1	0	0	0	0	0
CGATTAAATATCTCCT-1	P128P1	0	1	0	0	1	0	0
CGATTCGCCTGGCTGC-1	P128P1	0	2	0	0	0	0	0
CGCAAACACGAGTTAC-1	P128P1	0	0	0	0	0	0	0
CGCAATCGATCATTAG-1	P128P1	0	3	0	2	0	0	0
CGCAATTACTTTCGGT-1	P128P1	0	0	0	0	0	0	0
CGCAATTAGGGTAATA-1	P128P1	0	0	0	0	0	0	0
CGCAATTCTACAATAA-1	P128P1	0	0	0	0	0	0	0
CGCACATGTCCACTAC-1	P128P1	0	0	0	0	0	0	0
CGCACGTGCGCTATCA-1	P128P1	0	0	0	0	1	0	0
CGCAGAAACATTTGCG-1	P128P1	0	0	0	2	0	2	0
CGCAGATCTTCACCCG-1	P128P1	0	0	0	0	0	0	0
CGCAGGCGATCCAAAC-1	P128P1	0	0	0	0	1	0	0
CGCATCATGGCTTCAG-1	P128P1	0	0	0	0	0	0	0
CGCATCCATCAGCCAG-1	P128P1	0	0	0	0	0	1	0
CGCATGCCGAATGCGT-1	P128P1	0	0	0	0	0	0	0
CGCATGGTGCGATGCT-1	P128P1	1	1	0	1	0	0	0
CGCATTAGCTAATAGG-1	P128P1	0	0	0	0	0	0	0
CGCCAAGAAGCCGAGT-1	P128P1	0	0	0	0	0	0	0
CGCCAATTATTGCGTT-1	P128P1	0	0	0	0	0	0	0
CGCCACAGGTCGCGAT-1	P128P1	0	0	0	0	0	0	1
CGCCACCCGCATTAAC-1	P128P1	0	0	0	0	1	0	0
CGCCATCCGATTATGA-1	P128P1	0	0	0	0	0	0	0
CGCCCAGCACGCCTAG-1	P128P1	0	0	1	0	0	2	0
CGCCCAGCGTTTCACG-1	P128P1	0	0	0	0	0	0	0
CGCCCGCTTCCGTACA-1	P128P1	0	0	0	0	0	0	0
CGCCCTTACATCCACC-1	P128P1	0	0	0	0	0	0	0
CGCCCTTGAAGGCTGA-1	P128P1	0	0	0	0	0	0	0
CGCCGACTATTCGCTA-1	P128P1	0	0	0	0	0	0	0
CGCCGCCCATGCCTGT-1	P128P1	0	1	0	0	0	0	0
CGCCGGTGTCGCAGTA-1	P128P1	0	0	1	0	0	0	0
CGCCGTCTACCCATCG-1	P128P1	0	0	0	0	0	0	0
CGCCGTTCAGCATAGT-1	P128P1	0	0	0	0	2	0	0
CGCCTCCCTCCTCTAT-1	P128P1	0	1	0	0	0	0	0
CGCCTGGCCTACGTAA-1	P128P1	0	0	0	1	0	0	0
CGCCTTTAGCATGCTC-1	P128P1	0	0	0	1	0	0	0
CGCGAAGTGGCATACT-1	P128P1	0	0	0	0	0	0	0
CGCGACACTGCGCAGC-1	P128P1	0	0	0	0	0	0	0
CGCGACCGCGACAGAT-1	P128P1	0	0	0	0	1	0	0
CGCGAGAGGGACTTGT-1	P128P1	0	0	0	0	0	0	0
CGCGAGTCTGCCGGGT-1	P128P1	0	1	0	0	0	0	0
CGCGCAAATGTCCAGA-1	P128P1	0	0	0	0	0	0	0
CGCGCAAGGAACTACA-1	P128P1	0	0	0	0	0	0	0
CGCGCATGTTTGATTG-1	P128P1	0	0	0	0	0	0	0
CGCGCCCGACTTAATA-1	P128P1	0	0	0	0	0	0	0
CGCGGCAGTATTACGG-1	P128P1	0	0	0	0	1	0	0
CGCGGCTCAACTTGAA-1	P128P1	0	1	0	0	0	0	0
CGCGGGAATTAGGCAG-1	P128P1	0	0	0	0	0	0	0
CGCGGGAATTCCTTTC-1	P128P1	0	0	0	0	0	0	0
CGCGGTAAGTCTAGCT-1	P128P1	0	0	0	1	0	0	0
CGCGGTACGGTATACA-1	P128P1	0	0	0	0	0	0	0
CGCGGTCACAAACCAA-1	P128P1	0	0	0	0	0	0	0
CGCGTACATTCTGGAA-1	P128P1	1	0	0	1	0	0	0
CGCGTCATATTAAACC-1	P128P1	0	0	0	0	0	0	0
CGCGTGCTATCAACGA-1	P128P1	0	0	0	0	0	0	0
CGCGTTCATGAAATAC-1	P128P1	0	1	0	0	0	0	0
CGCTACCGCCCTATGA-1	P128P1	0	1	0	0	0	0	0
CGCTACGGGACATTTA-1	P128P1	0	0	0	0	0	0	0
CGCTAGAGACCGCTGC-1	P128P1	0	0	0	0	0	1	0
CGCTATACCGCCCACT-1	P128P1	0	0	0	0	0	0	0
CGCTATTCAATGTATG-1	P128P1	0	0	0	0	0	0	0
CGCTATTCTTAGGCTC-1	P128P1	0	0	0	0	1	0	0
CGCTCGACATAATGAT-1	P128P1	0	0	0	0	1	0	0
CGCTCTCCGTAGATTA-1	P128P1	0	1	0	0	0	0	0
CGCTGAGGACGTCCAA-1	P128P1	0	1	0	1	0	0	1
CGCTGGTGACTACCCT-1	P128P1	0	2	0	0	0	0	0
CGCTGTGACGCCGCAC-1	P128P1	0	0	0	0	0	0	0
CGCTGTGTGGATGTTG-1	P128P1	0	1	0	0	0	0	0
CGCTTAGTATTGATAC-1	P128P1	0	1	0	1	0	0	0
CGCTTATTCCCGGTCG-1	P128P1	0	0	0	0	0	0	0
CGCTTCCACTGAAATC-1	P128P1	0	0	0	0	0	0	0
CGCTTCGGTCTAAGAC-1	P128P1	0	0	0	0	0	0	0
CGCTTGGACGGATAGA-1	P128P1	0	0	0	0	0	0	0
CGCTTTCATACCGGTG-1	P128P1	0	0	0	0	0	0	0
CGCTTTCCGCCAAGGT-1	P128P1	0	0	0	0	2	0	0
CGCTTTCTTGCATTCG-1	P128P1	0	1	0	2	1	0	0
CGGAAAGAATCAAACG-1	P128P1	0	1	0	0	0	0	0
CGGAAAGCAAATGTGC-1	P128P1	0	0	0	0	0	0	0
CGGAAATTTCACATCC-1	P128P1	0	1	0	1	0	0	0
CGGAACGTAAACATAG-1	P128P1	0	0	0	0	0	0	0
CGGACCTTTACGTCCC-1	P128P1	0	0	0	0	0	0	0
CGGACGTTACTTGAAG-1	P128P1	0	0	0	0	1	2	0
CGGAGCAATTTAATCG-1	P128P1	0	1	0	1	0	0	0
CGGAGCATGGCGATCC-1	P128P1	0	1	0	0	0	0	0
CGGAGCTTATAACACC-1	P128P1	0	0	0	0	0	0	0
CGGAGTTTGAGAGACA-1	P128P1	0	0	0	0	0	0	0
CGGATAAGCGGACATG-1	P128P1	0	0	0	0	0	1	0
CGGATCCTCAAGGACT-1	P128P1	0	0	0	0	0	0	0
CGGCAAACATCGTGCG-1	P128P1	0	0	0	0	0	0	0
CGGCAATAAGATCGCC-1	P128P1	0	0	0	0	0	0	0
CGGCACCGTTAGCGCC-1	P128P1	0	0	0	0	0	0	0
CGGCACTCAAGAAAGT-1	P128P1	0	0	0	0	0	0	0
CGGCAGGGTCGGGTTG-1	P128P1	0	0	0	1	0	0	0
CGGCCACGCACAAAGT-1	P128P1	0	0	0	0	0	0	0
CGGCCAGAGCGACCAT-1	P128P1	0	1	0	0	0	0	0
CGGCCCAACCTGTAGT-1	P128P1	0	0	0	0	1	0	0
CGGCCCAGGTATATCC-1	P128P1	0	2	0	0	0	0	0
CGGCGCCATCAATCCC-1	P128P1	2	2	0	2	0	0	0
CGGCTCTAAAGCTGCA-1	P128P1	1	0	0	0	0	0	0
CGGCTCTTCGTCGAAC-1	P128P1	1	1	0	0	0	0	0
CGGCTGCAAGATTAAG-1	P128P1	0	0	0	1	0	1	0
CGGCTTTGTATGATAA-1	P128P1	0	0	0	0	0	0	1
CGGGAATATAGTATAC-1	P128P1	0	0	0	0	1	0	0
CGGGAATTTATGTAAA-1	P128P1	0	0	0	0	0	0	0
CGGGAGCTTCAGTGTA-1	P128P1	0	1	0	0	0	0	0
CGGGAGTATACCGCCG-1	P128P1	0	0	0	0	0	0	0
CGGGATCAATGTAAGA-1	P128P1	0	0	0	0	1	0	0
CGGGCAGCTAAACCGC-1	P128P1	0	0	0	1	0	0	0
CGGGCCATAGCCGCAC-1	P128P1	0	0	1	0	0	0	0
CGGGCCTTCTTTGTAA-1	P128P1	0	0	0	0	0	0	0
CGGGCGATGGATCACG-1	P128P1	0	0	0	0	0	0	0
CGGGCTACTTAAATTG-1	P128P1	0	0	0	0	0	0	0
CGGGTGTACCCATTTA-1	P128P1	0	1	0	1	1	0	0
CGGGTTCGGCACGTAT-1	P128P1	0	0	0	0	0	0	0
CGGGTTGTAGCTTTGG-1	P128P1	0	0	1	0	0	0	0
CGGGTTTGTTAGGGCT-1	P128P1	0	0	0	0	0	0	0
CGGTAACAAGATACAT-1	P128P1	0	0	0	0	0	0	0
CGGTACGGCAAACCCA-1	P128P1	0	1	0	0	0	0	0
CGGTACTAGAATCAAA-1	P128P1	0	2	0	0	0	0	0
CGGTAGAGGTGCAGGT-1	P128P1	0	0	0	0	0	0	0
CGGTATAGGTATTAGC-1	P128P1	0	0	0	1	0	0	0
CGGTCAAGTGGGAACC-1	P128P1	0	0	0	0	0	0	0
CGGTCAGTCCATATTT-1	P128P1	0	1	0	0	0	0	0
CGGTCCATGAGACTCC-1	P128P1	0	2	0	0	1	0	0
CGGTCCGTCGCAAGCC-1	P128P1	0	0	0	0	0	0	0
CGGTCTATCAACCCGT-1	P128P1	0	0	0	0	0	0	0
CGGTGAAGACTAAAGT-1	P128P1	0	0	0	0	1	1	1
CGGTGCAGATAGAACG-1	P128P1	0	1	0	0	0	1	0
CGGTGCGCGTTGGTCC-1	P128P1	0	0	0	0	0	0	0
CGGTGGGCTCCAGCCT-1	P128P1	0	1	0	1	0	0	0
CGGTGTACTTGATCCC-1	P128P1	1	0	0	0	0	0	0
CGGTTATCCAACAGTG-1	P128P1	0	0	0	0	0	0	0
CGGTTCAAGTAGGTGT-1	P128P1	0	0	0	0	0	0	0
CGGTTCCGGCTTCTTG-1	P128P1	0	1	0	1	0	0	0
CGGTTGACCTGGCATA-1	P128P1	0	0	0	0	0	0	0
CGGTTGAGTATCCTTC-1	P128P1	0	0	0	0	0	0	0
CGGTTGGGCAGGGTCC-1	P128P1	0	0	0	0	0	0	0
CGGTTGGGTTCAAGTT-1	P128P1	0	1	0	1	0	0	0
CGGTTTATGAAGGAAC-1	P128P1	0	0	0	0	0	0	0
CGTAAACGCTTGAGTG-1	P128P1	0	0	0	0	1	0	0
CGTAACTTCGACACTT-1	P128P1	0	0	0	0	0	0	0
CGTAATAATTACGAGT-1	P128P1	0	0	0	0	0	0	0
CGTACCGAAAGTCTAG-1	P128P1	0	3	0	0	1	1	0
CGTACCTGATAGGCCT-1	P128P1	0	0	0	0	0	0	0
CGTAGAGAGTAATTAT-1	P128P1	0	2	0	0	0	0	0
CGTAGCGAATTGTCAG-1	P128P1	1	0	0	1	0	0	0
CGTAGCGCCGACGTTG-1	P128P1	0	0	0	2	0	0	1
CGTATCTAGAACTAAG-1	P128P1	0	0	0	0	0	0	0
CGTATTAAGAGATCTA-1	P128P1	0	0	0	0	0	0	0
CGTATTGTTTCCTAAT-1	P128P1	0	0	0	0	0	0	0
CGTCAAATGGTCGCAG-1	P128P1	0	1	0	0	1	0	1
CGTCAAGGCTATAAAT-1	P128P1	0	0	0	0	1	0	0
CGTCAATCTTTAACAT-1	P128P1	0	0	0	1	0	0	0
CGTCACGTCCATTGGT-1	P128P1	0	0	0	2	0	0	0
CGTCAGCTATTTACTC-1	P128P1	0	1	0	0	0	0	0
CGTCAGTGCGCACAAG-1	P128P1	0	0	0	1	0	0	0
CGTCAGTTTATCGTCT-1	P128P1	0	0	0	0	0	0	0
CGTCATACCATATCCA-1	P128P1	0	0	0	0	1	1	0
CGTCCAGATGGCTCCA-1	P128P1	0	1	0	0	2	1	0
CGTCCTCATCGCGTGC-1	P128P1	0	0	1	0	0	0	0
CGTCGCATGTGAGCCA-1	P128P1	0	0	0	0	0	0	0
CGTCGCGGCGGGATTT-1	P128P1	0	0	0	0	0	1	0
CGTCGCTTGGTTATAC-1	P128P1	0	0	0	0	0	0	0
CGTCGGATAGTGTTGA-1	P128P1	0	0	0	0	0	0	0
CGTCGGGTCTAAGCGC-1	P128P1	0	1	0	0	0	0	0
CGTCGTCCTTCGCGAA-1	P128P1	0	1	0	0	0	0	0
CGTCTGGAAGGGCCCG-1	P128P1	0	0	0	0	0	0	0
CGTCTTGAGTGTGACG-1	P128P1	0	0	0	0	0	0	0
CGTGAAGTTAATTCAC-1	P128P1	0	0	0	0	1	0	0
CGTGACATTGGGTCGT-1	P128P1	0	0	0	0	0	0	0
CGTGACCAGTCCTCTG-1	P128P1	0	0	0	0	0	0	0
CGTGCACACCACTGTA-1	P128P1	0	0	0	0	0	0	0
CGTGCAGACTGGGACA-1	P128P1	0	0	2	0	0	0	0
CGTGCATTGTCGACGC-1	P128P1	0	0	0	1	0	0	0
CGTGCCCGACATTTGT-1	P128P1	0	0	1	0	0	0	0
CGTGCCCTCCCGAAGA-1	P128P1	0	0	0	0	0	0	0
CGTGCTGGCCTAGTCG-1	P128P1	0	0	0	0	0	0	0
CGTGCTTCTACCTAAA-1	P128P1	0	0	0	1	0	0	0
CGTGGAAGCCTCGTAC-1	P128P1	0	0	0	0	0	0	0
CGTGGCCGAATATCTA-1	P128P1	0	0	0	0	0	0	0
CGTGGTACCCAAAGGC-1	P128P1	0	0	0	0	1	0	0
CGTGTCCCATTCGCGA-1	P128P1	0	0	0	0	1	0	0
CGTGTCTCGTTACGAC-1	P128P1	0	0	0	0	0	0	0
CGTGTGTTAAACCCTG-1	P128P1	0	0	0	0	2	0	2
CGTTAAACTAGTTAGG-1	P128P1	0	0	0	1	0	0	0
CGTTAATGTCCCGACG-1	P128P1	0	2	0	0	0	0	0
CGTTAGCTCACAACTG-1	P128P1	0	1	0	1	0	0	0
CGTTATCATACTTCCA-1	P128P1	0	1	0	0	0	0	0
CGTTCAGACCCGCGAA-1	P128P1	0	0	0	0	0	0	0
CGTTCATGGTGCGCGT-1	P128P1	0	1	0	0	0	0	0
CGTTCTTCGCACACCT-1	P128P1	0	0	0	0	0	0	0
CGTTGAATACCGCGCT-1	P128P1	0	0	0	0	0	0	0
CGTTGAGCGACCGTCG-1	P128P1	0	0	0	0	0	0	0
CGTTGAGTAATTGCGT-1	P128P1	0	0	1	1	0	0	0
CGTTGCCCGCGTGGGA-1	P128P1	0	0	0	0	0	0	0
CGTTGTAAACGTCAGG-1	P128P1	0	1	0	0	0	0	0
CGTTGTAAGATTGATT-1	P128P1	0	0	0	0	0	0	0
CGTTGTCGGCAATTGA-1	P128P1	0	0	0	1	1	0	0
CGTTGTTTCAATTCCC-1	P128P1	0	0	0	0	0	0	0
CGTTTAAGCGGAGCAC-1	P128P1	0	0	0	0	0	0	0
CGTTTACAAGGCAGCT-1	P128P1	0	0	0	0	0	0	0
CGTTTCACTTCGGGCG-1	P128P1	0	0	0	0	0	0	0
CGTTTCGCTCATTACA-1	P128P1	0	0	0	1	0	0	0
CGTTTCGGTTATATGC-1	P128P1	0	0	0	0	0	0	0
CGTTTGGTGTTGTGGG-1	P128P1	0	0	0	0	0	0	0
CGTTTGTGTAGAGGGT-1	P128P1	0	1	0	0	1	1	0
CTAAACGGGTGTAATC-1	P128P1	0	0	0	0	0	0	0
CTAAAGAATGCCTACT-1	P128P1	0	0	1	0	0	0	0
CTAAAGGGAAATAGGA-1	P128P1	0	0	0	0	0	0	0
CTAAAGTCCGAAGCTA-1	P128P1	0	0	1	0	0	0	0
CTAAATCCGGTGTACA-1	P128P1	0	2	0	1	0	0	0
CTAAATCCTATTCCGG-1	P128P1	1	0	0	0	0	0	0
CTAACAGCACAATAAC-1	P128P1	0	1	0	0	0	0	0
CTAACCGCGCGCCCGT-1	P128P1	0	0	0	0	0	0	0
CTAACGAAACTTGCTG-1	P128P1	0	0	0	0	0	0	0
CTAACTGATAATCGCC-1	P128P1	0	1	0	0	0	0	0
CTAACTGGTCCGGTTC-1	P128P1	0	1	0	0	0	0	0
CTAAGGGAATGATTGG-1	P128P1	0	1	0	0	0	0	0
CTAAGTACAGGGCTAC-1	P128P1	0	0	0	0	0	0	0
CTAATGCGCCCAACAA-1	P128P1	0	0	0	1	0	0	0
CTAATTATGAAGCGTA-1	P128P1	0	0	0	0	0	0	0
CTAATTCGCACGCGCT-1	P128P1	0	3	0	0	1	0	0
CTAATTCTCAGATATT-1	P128P1	0	0	0	0	0	0	0
CTAATTTCAACAACAC-1	P128P1	0	0	0	0	0	0	0
CTACAAGAAATAACCC-1	P128P1	0	2	0	0	0	0	1
CTACACTAGCTTGTTC-1	P128P1	0	0	0	1	0	0	0
CTACACTCGCAGATGG-1	P128P1	0	0	0	0	0	2	0
CTACCCTAAGGTCATA-1	P128P1	0	0	0	0	0	0	0
CTACGAACTAGGTCGA-1	P128P1	0	1	0	0	0	0	0
CTACGACTAGCTATAA-1	P128P1	1	1	1	1	0	0	0
CTACGCACGGAGTACC-1	P128P1	0	0	0	0	0	0	0
CTACGCCATTTCCGAT-1	P128P1	0	0	0	0	1	0	0
CTACGTGTTGCCACCA-1	P128P1	0	0	0	0	0	0	0
CTACTATCATAGGTTT-1	P128P1	0	0	0	0	0	1	0
CTACTATCTTTCAGAG-1	P128P1	0	0	0	0	0	0	0
CTACTCAAGGTATAGT-1	P128P1	0	0	1	0	0	0	0
CTACTCTAGGCCCGGC-1	P128P1	0	1	0	0	0	1	0
CTACTGCCACCTGACC-1	P128P1	0	0	0	0	0	0	0
CTAGACATATATGTAG-1	P128P1	0	0	0	0	0	0	0
CTAGACTGCATTTCGT-1	P128P1	0	1	0	0	1	0	0
CTAGATAAACTCCTCG-1	P128P1	0	0	0	0	0	0	0
CTAGATGTGAGTGTAA-1	P128P1	1	1	0	0	0	0	0
CTAGATTTACGACGGC-1	P128P1	0	0	0	0	0	0	1
CTAGCAACTAATTTAC-1	P128P1	0	0	0	0	0	0	0
CTAGCATAGTATAATG-1	P128P1	0	0	0	0	0	0	0
CTAGCCACAGGCGAGC-1	P128P1	0	1	0	0	0	0	0
CTAGCCGATGTTATGA-1	P128P1	0	0	0	0	0	0	0
CTAGCTTAATGGTCCC-1	P128P1	0	0	0	0	0	0	0
CTAGGCGCCCTATCAG-1	P128P1	0	0	0	0	0	0	0
CTAGGCGGCAGAGAAT-1	P128P1	1	0	0	1	0	0	0
CTAGGTCTGAAGGAAT-1	P128P1	0	0	0	0	0	0	0
CTAGGTTCGGACGTGA-1	P128P1	0	0	0	1	0	0	0
CTAGTAGAAAGGGATT-1	P128P1	0	0	0	0	0	0	0
CTAGTATTCGGAATTA-1	P128P1	0	0	0	0	1	0	0
[truncated: 10,339 more rows]

## Sheet: Figure 3b
Supra_cluster	Cell_cycle	Freq
M1	G1	17050
M2	G1	6
M3	G1	2271
M1	S	7227
M2	S	2442
M3	S	524
M1	G2M	4643
M2	G2M	4275
M3	G2M	191

## Sheet: Figure 4b
	Cluster	PTP4A3	MYH11	COL10A1	VEGFA	APOA2	FABP1	EFEMP1	FBLN1	CCL5	GDF2	TMEM56	RAMP2	AKR1B10	IL6	COL1A1	COL1A2	COL3A1	ACTA2	SPARC	TAGLN
AAGACCTCATTTGCCC-1	6	0	0	0	0	0	0	0	0	5	0	0	0	0	0	0	0	0	0	4	0
ACTTGTTTCCAGTATG-1	6	0	0	0	0	0	0	0	0	45	0	0	0	0	0	0	0	0	0	9	0
ATTGGACTCCACGTGG-1	6	0	0	0	0	0	0	0	0	7	0	0	0	0	0	0	0	0	0	5	0
CACATTTAGCGATCCC-1	6	0	0	0	0	0	0	0	0	7	0	0	0	0	0	0	0	0	0	2	0
CCTTACGAGCACGCCT-1	6	0	0	0	0	0	0	0	0	4	0	0	0	0	0	0	0	0	0	0	0
CATATGGGTGTGTGCC-2	7	0	0	0	0	0	0	0	0	2	0	0	0	0	0	0	0	0	0	0	0
CCTACACGTAAACACA-2	1	7	8	0	0	0	0	0	0	0	0	0	0	0	0	0	3	3	77	13	81
CGATCGGAGGGAGTAA-2	2	0	0	0	0	0	0	0	0	0	0	0	0	0	0	3	11	8	2	4	3
CTCCTAGTCCACTCCA-2	1	0	4	0	0	0	0	0	0	0	0	0	0	0	0	0	2	0	6	1	19
GTAGTCACAATAGCGG-2	1	1	7	0	0	0	0	0	0	0	0	0	0	0	0	2	2	1	17	3	10
AACACGTCACGAGAGT-3	3	0	0	0	1	0	0	0	1	0	0	0	0	0	0	1	0	0	0	0	383
AACCATGTCACGAAGG-3	1	7	0	0	0	0	0	0	2	0	0	0	0	0	0	17	19	5	3	48	8
AACCGCGAGAGCTGCA-3	3	0	0	0	6	0	0	0	0	0	0	0	0	0	0	4	13	5	2	5	15
AACTGGTTCTCACATT-3	3	0	0	0	5	0	0	0	0	0	0	0	0	0	0	1	1	3	0	1	0
AACTTTCCATCTGGTA-3	3	0	0	0	0	0	0	0	0	0	0	0	0	0	0	9	3	12	0	4	0
AAGCCGCAGTAAGTAC-3	3	0	0	0	0	0	0	0	0	0	0	0	0	0	0	1	1	1	1	4	1
AAGCCGCGTCCAGTTA-3	3	0	1	6	0	0	0	6	0	0	0	1	0	0	0	891	526	229	180	573	418
AAGCCGCTCATTGCGA-3	3	0	0	0	0	0	0	0	0	0	0	0	0	0	0	27	36	27	16	27	40
AAGGAGCTCTGAGTGT-3	3	1	0	1	6	0	0	0	1	0	0	0	0	0	0	6	10	17	0	36	3
AAGGCAGAGCTAGGCA-3	5	0	0	6	0	0	0	11	1	0	0	0	0	0	0	356	242	198	4	91	16
AAGGCAGGTGACCAAG-3	3	0	0	0	5	0	0	0	0	0	0	0	0	0	0	6	4	2	5	1	2
AAGGTTCTCCGCGCAA-3	2	0	1	7	3	0	0	0	7	0	0	0	0	0	0	398	274	239	20	148	45
ACACCAATCTCACATT-3	2	0	0	2	0	0	0	0	9	0	0	0	0	0	0	174	155	136	1	53	5
ACACCCTCATACAGCT-3	3	0	1	0	3	0	0	0	0	0	0	0	0	0	0	11	3	2	27	18	84
ACCCACTCACCTTGTC-3	3	0	6	0	15	0	0	0	0	1	0	1	0	0	0	301	202	120	130	203	188
ACGAGGACACATAACC-3	3	1	0	0	1	0	0	0	0	0	0	0	0	0	0	30	20	15	17	10	40
ACGCAGCAGTGTCCAT-3	3	0	0	1	0	0	0	0	0	0	0	0	0	0	0	23	6	0	0	8	12
ACGCAGCGTGAAGGCT-3	2	1	2	0	1	0	0	0	1	0	0	0	0	0	0	78	65	85	23	32	66
ACGCAGCTCCTACAGA-3	3	0	0	0	9	0	0	0	0	0	0	0	0	0	0	5	18	7	6	4	2
ACGCCAGAGAGGTACC-3	2	0	0	11	0	0	0	4	9	0	0	0	2	0	0	382	179	116	20	64	70
ACGCCAGGTTGCGCAC-3	2	0	3	12	0	0	0	2	4	0	0	0	0	0	0	308	224	142	44	214	131
ACGCCAGTCCATGAGT-3	6	1	0	0	2	0	0	0	0	2	0	0	0	0	0	104	78	28	0	19	0
ACGCCAGTCCGTAGTA-3	3	0	0	2	12	0	0	0	2	0	0	0	0	0	0	71	34	46	0	7	3
ACGGCCAAGACTACAA-3	3	0	0	0	5	0	0	0	0	0	0	0	0	0	0	500	261	144	10	216	85
ACGGGCTAGTGACATA-3	2	0	0	0	3	0	0	0	0	0	0	0	0	0	0	5	7	5	0	2	0
ACTGAGTAGGACCACA-3	3	0	0	0	3	0	0	0	0	0	0	0	0	0	0	11	10	6	3	10	13
ACTGATGGTTTGGGCC-3	5	1	0	2	1	0	0	2	0	0	0	0	0	0	0	133	126	94	3	111	31
ACTGATGTCATGGTCA-3	3	0	0	0	1	0	0	1	0	0	0	0	0	0	0	14	8	18	0	15	1
ACTTACTAGATATACG-3	2	0	0	0	0	0	0	0	0	0	0	0	0	0	0	9	8	1	3	73	6
AGAATAGTCAAGGCTT-3	3	0	0	0	6	0	0	0	0	0	0	0	0	0	0	2	4	5	9	1	0
AGAATAGTCTGGAGCC-3	2	0	0	1	0	0	0	2	0	0	0	0	0	0	0	29	34	47	2	24	7
AGAGCGAAGGCTAGCA-3	2	0	0	2	0	0	0	2	5	0	0	0	0	0	0	70	67	41	0	28	4
AGAGCTTAGCACACAG-3	1	7	4	0	0	0	0	0	0	0	0	0	0	0	0	0	5	9	7	32	1
AGATTGCCATGTCGAT-3	1	15	2	0	0	0	0	0	0	0	0	0	0	0	0	39	18	24	37	173	62
AGCCTAACAGTCTTCC-3	3	0	0	0	6	0	0	0	0	0	0	0	0	0	0	2	4	2	2	6	5
AGCCTAAGTAAGGATT-3	3	0	2	5	1	0	0	4	2	0	0	0	0	0	0	333	213	96	41	190	124
AGCCTAATCCTAGTGA-3	3	0	0	7	2	0	0	0	0	0	0	0	0	0	0	312	153	101	4	90	9
AGCGTCGCATCCGCGA-3	5	0	0	0	1	0	0	2	4	0	0	0	0	0	0	17	30	15	1	27	4
AGGCCGTAGGATGGTC-3	3	0	0	0	1	0	0	0	0	0	0	0	0	0	0	29	19	5	2	11	23
AGTCTTTAGTAGCGGT-3	2	3	0	0	0	0	0	0	0	0	0	0	0	0	0	120	74	109	1	187	2
AGTGAGGGTGATAAAC-3	3	0	0	0	5	0	0	0	0	0	0	0	0	0	0	2	1	1	0	0	0
AGTGAGGTCTTAACCT-3	3	0	5	1	1	0	0	1	0	0	0	0	0	0	0	93	98	60	44	65	94
AGTGTCACATCCAACA-3	3	0	0	0	0	0	0	0	0	0	0	0	0	0	0	2	3	4	0	3	0
ATAAGAGCAGGATCGA-3	3	0	0	0	5	0	0	1	0	0	0	0	0	0	0	0	1	1	12	8	65
ATAGACCCAATGAAAC-3	3	0	0	0	1	0	0	0	0	0	0	0	0	0	0	0	1	3	2	0	2
ATAGACCGTAAGTAGT-3	3	0	0	0	4	0	0	0	0	0	0	0	0	0	0	24	23	9	2	25	19
ATCCACCTCCAAATGC-3	3	0	0	0	4	0	0	0	0	0	0	0	0	0	0	2	11	15	7	20	3
ATGAGGGGTCACTTCC-3	3	0	0	0	3	0	0	0	0	0	0	0	0	0	0	11	17	0	0	6	1
ATGCGATTCGATCCCT-3	2	0	9	1	2	0	0	4	0	0	0	0	0	0	0	151	112	56	72	95	228
ATTACTCCATAGTAAG-3	3	0	0	0	1	0	0	0	0	0	0	0	0	0	0	24	15	13	0	0	0
ATTGGTGAGACTCGGA-3	3	0	0	0	4	0	0	0	0	0	0	0	0	0	0	5	5	1	0	1	0
ATTTCTGGTTACCGAT-3	3	0	0	0	4	0	0	0	0	0	0	0	0	0	0	290	113	38	2	47	25
CAACTAGAGAAACGAG-3	3	0	0	0	2	0	0	1	0	0	0	0	0	0	0	286	113	39	33	100	114
CAAGGCCAGTGTTTGC-3	1	8	0	0	2	0	0	0	0	0	0	0	0	0	0	8	6	17	2	20	2
CACAAACCACGAAGCA-3	3	0	0	0	1	0	0	0	0	0	0	0	0	0	0	27	14	7	9	8	25
CACAGTACATCGATGT-3	3	0	0	0	1	0	0	0	0	0	0	0	0	0	0	31	28	9	2	6	2
CACAGTATCATCATTC-3	2	0	0	1	1	0	0	0	0	0	0	0	0	0	0	248	139	99	64	207	161
CACATAGGTTATTCTC-3	3	0	0	0	4	0	0	0	0	0	0	0	0	0	0	12	10	6	3	9	0
CACCACTAGCGTCTAT-3	3	0	0	3	0	0	0	1	0	0	0	0	0	0	0	27	18	9	2	10	6
CACCACTTCAGTACGT-3	3	0	0	0	8	0	0	0	0	0	0	0	0	0	0	61	27	10	0	4	1
CACCAGGCAGCATACT-3	1	8	0	0	0	0	0	0	0	0	0	0	0	0	0	2	3	2	0	2	7
CACCAGGTCTTGAGGT-3	3	0	0	0	9	0	0	0	0	0	0	0	0	0	0	8	10	8	2	3	6
CAGATCAAGTGGAGTC-3	3	0	0	0	2	0	0	0	0	0	0	0	0	0	0	3	6	8	4	7	1
CAGCTGGAGTACCGGA-3	3	2	0	0	5	0	0	1	0	1	0	0	0	0	0	12	12	43	1	20	39
CAGGTGCTCACAGGCC-3	3	0	0	0	0	0	0	0	0	1	0	0	0	0	0	84	37	26	2	26	7
CAGTCCTCAGCATGAG-3	3	0	0	0	0	0	0	0	0	0	0	0	0	0	1	49	29	9	23	80	228
CAGTCCTGTCTCCCTA-3	3	0	0	0	2	0	0	0	0	0	0	0	0	0	0	5	1	5	6	7	4
CATATTCCAAACCCAT-3	2	0	0	0	0	0	0	0	0	0	0	0	0	0	0	8	13	2	2	1	2
CATATTCTCCACGCAG-3	3	0	0	0	1	0	0	2	0	0	0	0	0	0	0	160	95	31	34	38	123
CATCAAGGTTTGTTGG-3	3	0	0	0	3	0	0	0	0	0	0	0	0	0	0	28	31	4	0	7	0
CATCAGAAGTTACGGG-3	1	14	1	0	0	0	0	0	0	0	0	0	0	0	0	6	9	16	8	31	10
CATCAGATCCTACAGA-3	3	0	0	0	14	0	0	0	1	0	0	0	0	0	0	24	44	41	0	1	4
CATCGGGCAGGTCTCG-3	3	0	0	0	5	0	0	0	0	0	0	0	0	0	0	93	43	14	3	9	1
CATGACAGTCAGTGGA-3	3	0	0	0	8	0	0	0	0	0	0	0	1	0	0	17	12	17	1	6	1
CATTATCCACTGTTAG-3	2	0	0	8	0	0	0	3	5	0	0	0	0	0	0	504	284	276	54	214	152
CCAATCCCACTCTGTC-3	2	0	1	2	0	0	0	1	6	0	0	0	0	0	0	139	105	127	20	52	56
CCAATCCCAGATCGGA-3	5	0	0	1	0	0	0	0	1	0	0	0	0	0	0	38	22	39	3	19	8
CCACCTATCCACGACG-3	2	0	0	0	0	0	0	2	2	0	0	0	0	0	0	18	13	18	2	8	0
CCACTACCATTTGCTT-3	3	0	1	0	2	0	0	0	0	0	0	0	0	0	0	32	14	15	2	15	26
CCAGCGAAGTACATGA-3	1	12	0	0	0	0	0	0	0	0	0	0	0	0	0	98	61	53	20	117	21
CCCAATCGTAAATGAC-3	3	1	3	2	1	0	0	1	0	0	0	0	0	0	0	324	174	63	76	219	286
CCCAGTTAGCGTGAGT-3	2	0	1	1	0	0	0	0	0	0	0	0	0	0	0	89	94	56	2	13	5
CCCAGTTTCTTATCTG-3	2	0	0	0	0	0	0	0	0	0	0	0	0	0	0	12	4	15	1	3	0
CCGTTCATCCTGCCAT-3	3	0	0	0	0	0	0	0	0	0	0	0	0	0	0	55	92	21	37	54	49
CCTACACAGCAAATCA-3	2	0	0	10	1	0	0	0	0	0	0	0	0	0	0	45	31	34	0	19	1
CCTACACGTGCACTTA-3	1	12	12	0	0	0	0	0	0	0	0	0	0	0	0	7	2	3	126	17	138
CCTAGCTGTTCGCGAC-3	2	0	0	4	1	0	0	0	0	0	0	0	0	0	0	78	64	55	4	25	3
CCTCTGAAGCTGAACG-3	3	0	3	2	1	0	0	3	0	0	0	0	0	0	2	64	52	23	36	20	65
CCTTACGAGCTGTCTA-3	3	1	3	0	0	0	0	0	0	0	0	0	0	0	0	61	39	15	32	34	188
CCTTACGGTCCAGTGC-3	3	0	0	0	10	0	0	0	0	0	0	0	0	0	0	318	113	60	68	170	381
CCTTCCCCAAACTGTC-3	3	0	0	0	1	0	0	0	0	0	0	0	0	0	0	1	0	1	1	2	12
CCTTTCTTCAGTACGT-3	2	0	1	4	0	0	0	2	7	0	0	0	0	0	0	140	74	78	7	53	21
CGAATGTAGCAATCTC-3	3	0	0	0	9	0	0	0	1	0	0	0	0	0	0	114	74	32	2	110	6
CGAATGTTCATCATTC-3	1	0	6	0	0	0	0	0	1	0	0	0	0	0	0	35	19	15	80	43	187
CGAGCACTCTCTGAGA-3	2	1	10	0	0	0	0	1	0	0	0	0	0	0	0	362	248	122	408	406	564
CGAGCCAGTAGGGACT-3	2	0	0	1	0	0	0	0	0	0	0	0	0	0	0	189	162	68	9	20	63
CGATCGGTCAGAGCTT-3	5	0	0	2	0	0	0	3	0	0	0	0	0	0	0	131	115	127	4	57	31
CGCCAAGCACTACAGT-3	2	0	0	0	0	0	0	0	0	0	0	0	0	0	0	7	2	1	0	4	0
CGCCAAGTCCAGTAGT-3	3	0	0	0	2	0	0	1	0	0	0	0	0	0	0	59	34	29	3	12	2
CGCGGTACAGGATCGA-3	3	0	5	1	20	0	0	1	0	0	0	0	0	0	0	228	129	88	22	83	62
CGCGTTTCAGATTGCT-3	3	0	3	0	3	0	0	0	1	0	0	0	0	1	0	111	45	32	29	96	65
CGCGTTTGTTATCACG-3	2	0	0	0	0	0	0	0	0	0	0	0	0	0	0	25	21	29	1	9	8
CGCTATCCATGCAACT-3	2	0	2	1	1	0	0	0	0	0	0	0	0	0	0	256	213	114	13	66	15
CGGACTGTCGGTCTAA-3	3	0	0	0	3	0	0	0	1	0	0	0	0	0	0	19	18	2	5	8	6
CGGAGCTAGCGATAGC-3	3	0	0	1	2	0	0	0	0	0	0	0	0	0	0	98	82	35	3	54	18
CGGAGTCCACTTAACG-3	3	0	0	0	1	0	0	0	0	0	0	0	0	0	0	3	5	1	4	4	1
CGGGTCAGTGAAGGCT-3	3	0	0	0	4	0	0	0	0	0	0	0	0	0	0	101	41	26	1	14	4
CGGTTAAGTGTTGAGG-3	3	0	0	1	1	0	0	0	0	0	0	0	0	0	0	106	72	40	3	35	35
CGTAGCGAGTATCTCG-3	3	2	0	0	4	0	0	0	1	0	0	0	0	0	0	13	22	12	21	88	115
CGTGAGCTCTCGAGTA-3	2	0	0	0	0	0	0	0	0	0	0	0	0	0	0	7	2	3	0	2	2
CGTGTAACATCGGTTA-3	2	1	0	0	0	0	0	7	0	0	0	0	0	0	0	615	298	218	17	237	31
CGTTAGAAGGCATGGT-3	1	4	0	0	0	0	0	0	0	0	0	0	0	0	0	44	58	33	1	162	14
CGTTCTGAGCTGAACG-3	3	0	0	0	1	0	0	0	0	0	0	0	0	0	0	63	29	8	3	5	4
CTAACTTCAAACCCAT-3	3	0	0	1	0	0	0	1	3	0	0	0	0	0	0	79	44	33	27	78	51
CTACATTAGATGAGAG-3	3	1	3	0	4	0	0	0	0	0	0	0	0	0	0	17	29	21	5	13	49
CTAGAGTCAATTGCTG-3	3	0	0	0	31	0	0	0	0	0	0	0	0	0	0	99	76	65	9	63	14
CTAGCCTAGTCCGGTC-3	3	1	0	0	1	0	0	0	0	0	0	0	0	0	0	4	10	0	0	0	2
CTCAGAACATGTAGTC-3	3	0	0	0	0	0	0	0	0	0	0	0	0	0	0	132	37	12	5	22	5
CTCATTATCAGGTTCA-3	3	0	0	8	1	0	0	0	0	0	0	0	0	0	0	157	99	49	23	72	50
CTCCTAGTCGAATGCT-3	3	1	0	0	8	0	0	2	0	0	0	0	0	0	0	15	31	12	13	29	27
CTCGGGAAGCAATATG-3	3	0	1	1	5	0	0	0	0	0	0	0	0	0	0	178	102	110	14	46	28
CTCGTACTCCCATTAT-3	3	0	1	0	0	0	0	0	0	0	0	0	0	0	0	13	11	23	6	7	17
CTCTACGAGGTTCCTA-3	3	0	0	0	1	0	0	0	0	0	0	0	0	0	0	4	4	2	0	0	2
CTCTGGTTCGTGGGAA-3	3	0	0	0	8	0	0	0	0	0	0	0	0	0	0	32	21	12	5	9	6
CTGAAGTTCCCAAGTA-3	3	0	0	0	14	0	0	0	0	0	0	0	0	0	0	213	72	27	4	26	8
CTGATAGCACAGGTTT-3	6	0	0	0	0	0	0	0	0	1	0	0	0	0	0	5	3	1	1	1	2
CTGCCTAGTGGACGAT-3	3	0	0	0	3	0	0	0	1	0	0	0	0	0	0	21	29	0	0	0	1
CTGGTCTTCGTACGGC-3	2	0	0	3	0	0	0	0	8	0	0	0	0	0	0	92	63	59	3	33	16
CTTAGGAAGATCCCGC-3	3	0	0	0	9	0	0	0	0	0	0	0	0	0	0	22	24	24	2	6	10
CTTAGGAGTTCACCTC-3	3	0	0	0	0	0	0	0	0	0	0	0	0	0	0	2	1	2	0	1	1
CTTCTCTAGAACAACT-3	2	0	0	0	0	0	0	0	0	0	0	0	0	0	0	0	1	0	0	7	3
CTTCTCTAGAGGTAGA-3	3	0	0	0	0	0	0	0	0	0	0	0	0	0	0	144	78	12	6	27	17
CTTGGCTTCACCGGGT-3	2	1	3	2	0	0	0	1	4	0	0	0	0	0	0	116	95	68	27	66	59
GAAACTCAGAACTGTA-3	3	0	0	0	0	0	0	0	0	0	0	0	0	0	0	0	1	4	3	0	3
GAAATGAAGAGTGAGA-3	3	0	0	0	2	0	0	0	0	0	0	0	0	0	0	19	9	4	3	1	18
GAACGGAGTCACCCAG-3	3	0	0	0	1	0	0	0	0	0	0	0	0	0	0	8	8	11	5	38	12
GAACGGAGTGCAACGA-3	3	1	0	0	5	0	0	0	0	0	0	0	0	0	0	0	7	0	0	0	108
GAATAAGAGCACCGCT-3	3	0	0	0	2	0	0	0	0	0	0	0	0	0	0	4	7	1	3	1	2
GAATAAGGTCTAGTGT-3	3	0	0	0	0	0	0	0	0	0	0	0	0	0	0	9	2	0	1	0	7
GAATAAGGTGTGACGA-3	2	0	1	0	0	0	0	0	0	0	0	0	0	0	0	4	1	1	2	40	32
GAATAAGTCTCTAGGA-3	1	1	0	0	0	0	0	0	3	0	0	0	0	0	0	16	15	17	22	53	4
GACACGCTCCAAAGTC-3	3	0	0	0	1	0	0	0	0	0	0	0	0	0	0	4	10	0	0	3	0
GACCAATTCGAGCCCA-3	3	0	0	0	2	0	0	1	0	0	0	0	0	0	0	17	8	3	0	9	0
GACGTGCAGATGTGTA-3	3	0	6	0	2	0	0	1	0	0	0	0	0	0	0	261	168	54	63	246	170
GACGTTACAATCGAAA-3	3	0	0	0	3	0	0	0	0	0	0	0	0	0	0	2	2	1	0	0	0
GACGTTACACATTAGC-3	3	1	0	2	1	0	0	0	0	0	0	0	0	0	0	197	154	1	2	8	76
GAGCAGAGTATAGGGC-3	2	0	0	0	0	0	0	0	0	0	0	0	0	0	0	6	13	11	7	7	6
GATCGATTCCCATTTA-3	2	0	1	0	0	0	0	0	0	0	0	0	0	0	0	1	0	0	0	6	3
GATCGTAAGAGCCCAA-3	3	0	0	0	0	0	0	0	0	0	0	0	0	0	0	4	1	0	0	2	0
GATCGTACACATTTCT-3	3	0	0	0	3	0	0	0	0	0	0	0	0	0	0	17	26	22	9	7	29
GATCTAGTCACGCGGT-3	2	0	0	1	0	0	0	8	2	0	0	0	0	0	0	155	72	133	11	77	28
GATGAAAGTACAGTGG-3	2	0	0	1	0	0	0	0	1	0	0	0	0	0	0	49	25	46	0	7	0
GATGCTACACGTCAGC-3	3	2	8	1	1	0	0	0	0	0	0	0	0	0	0	172	201	89	71	111	198
GATTCAGAGCGTTGCC-3	5	0	0	2	0	0	0	7	2	0	0	0	0	0	0	40	41	62	9	29	6
GCAAACTGTCGCTTTC-3	2	0	0	1	0	0	0	0	0	0	0	0	0	0	0	100	60	44	18	26	19
GCACTCTGTATAAACG-3	2	0	1	0	7	0	0	0	0	0	0	0	0	0	0	23	11	2	0	0	0
GCAGTTACAACACCCG-3	2	0	0	2	0	0	0	0	1	0	0	0	0	0	0	53	39	39	2	11	6
GCATACACAAGCCTAT-3	1	16	8	0	0	0	0	0	0	0	0	0	0	0	0	21	20	8	80	49	58
GCATACATCGTTACGA-3	2	0	0	11	0	0	0	0	4	0	0	0	0	0	0	112	126	136	0	41	1
GCATGATTCGCTTGTC-3	2	0	3	4	0	0	0	1	17	0	0	0	0	0	0	148	109	117	4	72	46
GCATGTATCGCATGAT-3	1	38	1	0	0	0	0	0	0	0	0	1	0	0	0	20	24	24	62	127	39
GCGAGAACATTGTGCA-3	3	0	0	0	1	0	0	0	0	0	0	0	0	0	0	46	20	12	1	8	17
GCGCAGTCATCCGTGG-3	3	0	0	0	7	0	0	4	1	1	0	0	0	0	0	354	224	346	5	134	2
GCGCAGTCATTCTCAT-3	3	0	0	2	0	0	0	0	0	0	0	0	0	0	0	165	138	96	3	59	0
GCGCAGTGTATAGGGC-3	3	0	0	0	0	0	0	0	0	0	0	0	0	0	0	7	17	2	2	7	0
GCGCAGTGTCGACTAT-3	2	2	0	0	0	0	0	0	1	0	0	0	0	0	0	123	107	67	31	127	29
GCGCAGTTCTTGTCAT-3	3	0	0	0	0	0	0	0	0	0	0	0	0	0	0	2	1	5	3	5	0
GCGCCAAAGAAACCTA-3	2	0	2	0	1	0	0	0	0	0	0	0	0	0	0	270	124	54	88	103	182
GCGCGATTCTTAGAGC-3	5	0	0	1	2	0	0	6	4	0	0	0	0	0	0	371	202	295	1	156	18
GCTGCTTGTACAGCAG-3	2	0	0	0	0	0	0	0	0	0	0	0	0	0	0	0	0	0	1	6	2
GCTTCCACAACTTGAC-3	2	0	0	7	0	0	0	0	2	0	0	0	1	0	0	153	163	71	6	81	21
GCTTCCACACCAGGCT-3	1	4	0	0	0	0	0	0	0	0	0	0	0	0	0	12	15	23	0	30	0
GCTTCCAGTGCGGTAA-3	2	0	1	0	0	0	0	0	0	0	0	0	0	0	0	0	0	0	3	17	28
GCTTCCATCTACCTGC-3	3	0	0	0	2	0	0	0	0	0	0	0	0	0	0	12	8	8	0	0	2
GGAACTTCAATGAAAC-3	2	0	0	1	0	0	0	0	0	0	0	0	0	0	0	13	26	16	5	4	8
GGAATAAGTAAGTTCC-3	2	0	0	0	0	0	0	0	0	0	0	0	0	0	0	19	15	12	0	7	1
GGACAAGTCGAGAACG-3	3	0	2	0	1	0	0	2	0	3	0	0	0	1	0	25	22	54	53	29	144
GGACGTCCAAACGCGA-3	3	0	0	0	2	0	0	2	0	0	0	0	0	0	1	152	111	57	20	162	78
GGCCGATGTAGCGTCC-3	2	0	0	0	0	0	0	0	0	0	0	0	0	0	0	5	5	4	0	49	3
GGCCGATTCGGCTTGG-3	3	0	0	0	1	0	0	0	0	0	0	0	0	0	0	23	15	8	0	18	0
GGCTCGACACGGTAAG-3	3	0	0	0	0	0	0	0	0	0	0	0	0	0	0	16	13	6	3	18	10
GGGACCTCAAACCCAT-3	3	0	6	0	16	0	0	0	1	0	0	0	0	2	0	74	69	62	29	85	44
GGGCACTGTCCTCTTG-3	1	15	1	0	0	0	0	0	0	0	0	0	0	0	0	18	32	9	20	80	2
GGGTTGCGTCTAAACC-3	2	0	8	5	0	0	0	5	1	0	0	0	0	0	0	291	219	183	48	102	143
GGTGAAGTCACCAGGC-3	2	0	0	0	0	0	0	0	1	0	0	0	0	0	0	1	5	2	1	21	2
GGTGCGTAGCCAGGAT-3	3	0	0	2	4	0	0	2	0	0	0	0	0	0	0	147	75	69	11	47	47
GTACGTAAGTGCGTGA-3	1	9	1	0	0	0	0	0	0	0	0	0	0	0	0	20	21	13	43	102	46
GTAGTCAAGATCCCGC-3	3	0	1	3	1	0	0	4	0	0	0	0	0	0	0	15	19	14	24	11	40
GTCAAGTAGTTTCCTT-3	3	0	0	1	3	0	0	0	0	0	0	0	0	0	0	29	16	9	7	5	17
GTCACAACAGTCAGCC-3	3	0	0	0	0	0	0	0	0	0	0	0	0	0	0	6	3	8	2	1	0
GTCACGGTCCCTCTTT-3	2	0	0	2	0	0	0	1	0	0	0	0	0	0	0	19	34	41	0	24	3
GTCATTTAGAGCTGCA-3	3	0	0	0	0	0	0	0	1	0	0	0	0	0	0	192	90	0	0	0	458
GTCATTTCAGGGATTG-3	3	0	0	0	0	0	0	0	0	0	0	0	0	0	0	17	19	2	0	10	1
GTCCTCACAATCACAC-3	2	0	0	0	0	0	0	2	1	0	0	0	0	0	0	389	246	189	4	248	14
GTCCTCATCCGCATAA-3	1	10	0	0	0	0	0	0	0	0	0	0	0	0	0	1	6	4	8	12	2
GTCGGGTGTTACGGAG-3	3	0	0	0	1	0	0	0	0	0	0	0	0	0	0	2	2	4	2	0	0
GTCGGGTTCGGATGTT-3	2	0	2	0	2	0	0	0	0	0	0	0	0	0	0	0	1	0	12	6	13
GTCGTAATCAATACCG-3	5	0	0	0	0	0	0	18	19	0	0	0	0	0	0	177	137	157	7	121	4
GTCGTAATCTCGTTTA-3	3	0	0	0	7	0	0	2	0	0	0	0	1	0	0	57	21	12	12	27	19
GTCGTAATCTGAAAGA-3	2	0	0	3	0	0	0	2	4	0	0	0	0	0	0	192	118	91	26	138	42
GTCTCGTAGAGGTAGA-3	3	0	0	0	1	0	0	0	0	0	0	0	0	0	0	0	4	1	2	1	4
GTCTTCGAGGGTTTCT-3	3	0	0	0	0	0	0	0	0	0	0	0	0	0	0	3	5	2	0	0	4
GTGCAGCTCTCTTGAT-3	3	0	0	1	2	0	0	0	0	0	0	0	0	0	0	48	30	24	1	10	3
GTGCTTCCAATCGAAA-3	1	3	0	0	0	0	0	0	1	0	0	0	0	0	0	5	8	10	6	50	3
GTTACAGAGCTAAACA-3	3	0	0	0	1	0	0	0	0	0	0	0	0	0	0	8	7	4	7	7	18
GTTCTCGTCTTGAGGT-3	3	0	0	0	2	0	0	0	0	0	0	0	0	0	0	10	9	5	5	6	10
TAAACCGGTGCTTCTC-3	3	0	0	0	6	0	0	0	0	0	0	0	0	0	0	10	14	10	4	20	5
TACAGTGTCATCATTC-3	3	0	0	0	3	0	0	0	0	0	0	0	0	0	0	33	15	6	5	6	6
TACCTATGTCTAGAGG-3	3	0	0	0	6	0	0	0	0	0	0	0	0	0	0	31	8	5	0	3	0
TACCTATTCATCGATG-3	3	0	0	0	4	0	0	0	1	0	0	0	0	0	0	61	48	24	30	28	83
TACGGTACAGGGTTAG-3	2	0	0	0	0	0	0	0	0	0	0	0	0	0	0	8	3	3	0	23	2
TACTTGTGTTCCACAA-3	3	0	0	0	1	0	0	0	0	0	0	0	0	0	0	51	42	32	3	17	5
TAGACCAAGGGATCTG-3	3	0	0	0	7	0	0	0	0	0	0	0	0	0	0	125	69	30	0	38	5
TAGGCATGTTCCATGA-3	2	0	1	0	0	0	0	0	0	0	0	0	0	0	0	8	3	1	23	9	14
TCAGCAAAGCTATGCT-3	3	0	1	0	7	0	0	1	0	0	0	0	0	0	0	104	68	104	18	37	37
TCAGCAAAGCTGGAAC-3	2	0	0	0	0	0	0	1	1	0	0	0	0	0	0	26	19	0	0	0	0
TCAGCAAAGGCTAGAC-3	2	1	0	2	0	0	0	0	12	0	0	0	0	0	0	137	105	80	18	74	27
TCAGCTCAGAGAGCTC-3	3	0	0	0	0	0	0	0	0	0	0	0	0	0	0	37	22	9	5	8	32
TCCACACAGGATCGCA-3	3	0	0	0	6	0	0	1	0	0	0	0	0	0	0	122	85	80	35	75	86
TCGAGGCGTCCGACGT-3	3	0	0	0	7	0	0	5	2	1	0	0	0	0	0	254	84	81	38	65	30
TCGCGTTAGTGGTAAT-3	3	0	0	0	6	0	0	0	0	0	0	0	0	0	1	241	146	119	2	88	39
TCGGTAATCCAGATCA-3	3	0	0	0	2	0	0	1	0	0	0	0	0	0	0	138	95	46	10	14	6
TCTATTGGTCGAGATG-3	3	0	0	0	3	0	0	0	0	0	0	0	0	0	0	11	11	1	4	10	18
TCTGGAATCATCTGCC-3	1	6	28	0	0	0	0	0	0	0	0	0	0	0	0	4	4	4	151	10	335
TCTTCGGAGCCACCTG-3	3	0	0	0	3	0	0	0	0	0	0	0	0	0	0	21	3	0	0	0	136
TCTTCGGTCCAGTATG-3	3	0	0	0	2	0	0	1	0	0	0	0	0	0	0	20	21	11	2	11	16
TGAAAGAGTTCTCATT-3	2	0	0	12	0	0	0	11	33	0	0	0	0	0	0	396	257	205	3	190	40
TGACTAGCAATGTTGC-3	1	6	0	0	0	0	0	0	0	0	0	0	0	0	0	56	66	45	10	253	3
TGACTAGTCTGCTGCT-3	2	0	0	0	0	0	0	0	0	0	0	0	0	0	0	26	14	33	1	19	0
TGACTTTAGTTGAGAT-3	3	0	0	1	8	0	0	0	1	0	0	1	0	0	0	39	31	26	0	5	0
TGAGAGGCACTTCGAA-3	3	0	0	0	0	0	0	0	0	0	0	0	0	0	0	2	2	3	1	0	5
TGCCCTAAGACTAAGT-3	3	0	3	0	9	0	0	0	0	0	0	0	0	0	0	8	3	4	6	20	23
TGCTACCTCACGATGT-3	2	0	0	0	0	0	0	0	1	0	0	0	0	0	0	13	13	17	0	1	0
TGCTACCTCATTATCC-3	3	0	0	0	1	0	0	0	0	1	0	0	0	0	0	17	25	11	0	2	3
TGGCGCACAAAGGCGT-3	3	0	0	0	3	0	0	0	0	0	0	0	0	0	0	74	36	14	1	4	2
TGGCGCAGTCGACTGC-3	3	0	0	0	0	0	0	0	0	0	0	0	0	0	0	0	1	0	3	0	4
TGGCGCATCGGCTACG-3	1	46	5	0	1	0	0	0	1	1	0	1	0	0	0	51	72	37	119	413	104
TGGTTAGGTACAGTTC-3	3	0	0	7	0	0	0	9	4	0	0	0	0	0	0	262	209	124	33	135	44
TGGTTAGGTAGGCATG-3	2	0	0	0	0	0	0	0	0	0	0	0	0	0	0	3	0	0	11	31	28
TGTCCCACAAGCCGTC-3	3	0	0	0	6	0	0	0	0	0	0	0	0	0	0	60	41	63	6	29	29
TTCCCAGAGAATGTTG-3	3	0	1	1	2	0	0	0	0	0	0	0	0	0	0	54	56	64	2	18	6
TTCCCAGGTCTGGAGA-3	3	0	0	0	3	0	0	0	0	6	0	0	0	0	0	147	70	37	16	107	98
TTCGAAGAGCTTCGCG-3	3	0	0	0	10	0	0	0	1	0	0	0	0	0	0	17	17	16	0	5	9
TTCTACATCTCTGCTG-3	7	0	0	0	0	0	0	0	0	0	0	0	0	0	0	0	0	0	0	1	0
TTCTCCTTCAAGAAGT-3	3	0	3	3	0	0	0	5	0	0	0	0	1	0	0	110	106	93	44	25	45
TTGGAACAGCCAGTAG-3	2	0	0	0	3	0	0	0	0	0	0	0	0	0	0	10	1	4	0	4	1
TTTGGTTAGTAATCCC-3	2	0	0	0	9	0	0	0	0	0	0	0	0	0	0	6	9	2	1	0	1
AACTCAGGTTTGTGTG-4	6	0	0	0	0	0	0	0	0	7	0	0	0	0	0	0	0	0	0	5	0
ACGATGTGTTACGTCA-4	6	0	0	0	0	0	0	0	0	16	0	0	0	0	0	0	0	0	0	4	0
AGCGTATAGGCCCTCA-4	6	0	0	0	0	0	0	0	0	2	0	0	0	0	0	0	0	0	0	5	0
CAAGTTGCACATTAGC-4	6	0	0	0	0	0	0	0	0	4	0	0	0	0	0	0	0	0	0	4	0
CCACGGAGTATCTGCA-4	6	0	0	0	0	0	0	0	0	7	0	0	0	0	0	0	0	0	0	0	0
CCTACACAGGAGTTGC-4	6	0	0	0	0	0	0	0	0	2	0	0	0	0	0	0	0	0	0	1	0
CTCCTAGGTAGCACGA-4	6	0	0	0	0	0	0	0	0	13	0	0	0	0	0	0	0	0	0	5	0
CTCGGAGAGAGTACCG-4	6	0	0	1	0	0	0	0	0	8	0	0	0	0	0	0	0	0	0	13	0
CTCGGGAGTTCCTCCA-4	6	0	0	0	0	0	0	0	0	9	0	0	0	0	0	0	0	0	0	3	0
GATCGATTCGTTACGA-4	6	0	0	1	0	0	0	0	0	2	0	0	0	0	0	0	0	0	0	7	0
GGACAAGCAGCTTCGG-4	6	0	0	0	0	0	0	0	0	3	0	0	0	0	0	0	0	0	0	9	0
TAAGTGCTCAGCTTAG-4	6	0	0	0	0	0	0	0	0	2	0	0	0	0	0	0	0	0	0	7	0
TACTCATCACCAGTTA-4	6	0	0	0	0	0	0	0	0	45	0	0	0	0	0	0	0	0	0	23	0
AAAGATGCAAGGCTCC-5	1	13	10	0	0	0	0	0	0	0	0	0	0	0	0	0	0	1	13	2	79
AACCATGGTAACGCGA-5	1	0	0	0	0	0	0	0	0	0	0	0	1	0	0	0	1	0	0	7	1
AAGTCTGTCACAATGC-5	5	0	0	0	0	0	0	10	14	0	0	0	0	0	10	9	5	10	1	6	11
ACATCAGGTCCATGAT-5	1	4	4	0	0	0	0	0	0	0	0	0	0	0	0	0	1	0	15	0	68
ACCTTTACACGGCGTT-5	7	0	0	0	0	0	0	0	0	0	1	1	0	0	0	1	0	1	0	2	7
ACGGGCTTCTTACCGC-5	7	0	0	0	0	0	0	0	1	0	0	0	1	0	0	0	0	0	0	0	2
ACTATCTTCACTCTTA-5	7	0	0	0	0	0	0	0	0	0	3	2	0	0	0	1	1	7	7	1	14
AGCTCCTTCCAATGGT-5	1	0	0	0	0	1	0	0	0	0	0	0	0	0	0	0	0	1	0	2	11
AGGGTGAGTAGCTCCG-5	1	8	0	0	0	0	0	0	0	0	0	0	0	0	0	0	1	0	1	1	16
AGTTGGTGTGTGACGA-5	1	4	7	0	0	1	0	0	0	0	0	0	0	0	0	0	1	1	23	5	55
ATGTGTGCAAGCTGAG-5	7	0	0	0	0	0	0	0	0	0	0	0	0	0	0	0	0	6	0	1	3
ATGTGTGCAAGGACTG-5	1	3	0	0	0	0	0	0	0	0	0	0	0	0	0	0	1	1	1	2	3
CAAGGCCGTTATCACG-5	7	0	0	0	0	2	0	1	0	0	2	11	0	0	0	1	5	6	4	3	9
CACAAACAGGTAGCCA-5	6	0	0	0	0	0	0	0	0	0	0	0	0	0	0	5	2	5	2	0	2
CACCACTCATACGCCG-5	7	0	0	0	0	0	0	0	0	0	0	0	4	0	0	0	0	0	0	4	0
CACCTTGCAAACGCGA-5	7	0	0	0	0	1	0	0	0	0	0	0	0	0	0	0	0	0	0	0	0
CACCTTGTCTAACCGA-5	7	0	0	0	0	0	0	0	0	0	3	1	0	0	0	1	0	0	0	3	7
CAGCCGACACATGACT-5	7	0	0	0	0	0	0	0	0	0	0	0	0	0	0	0	0	0	0	1	0
CAGCCGATCGGCTTGG-5	1	0	0	0	0	1	0	0	0	0	0	0	0	0	0	1	0	0	5	1	12
CATCAAGTCAGTGTTG-5	1	0	0	0	0	0	0	0	0	0	0	0	0	0	0	0	0	0	1	3	12
CATGGCGCAAAGTCAA-5	7	0	0	0	0	0	0	0	0	0	0	0	0	0	0	0	0	0	1	0	4
CATTATCAGTGAATTG-5	1	0	11	0	0	0	0	0	0	0	0	0	0	0	0	0	0	0	26	0	95
CCGGTAGCATGAACCT-5	7	0	0	0	0	0	0	4	1	0	1	4	0	0	0	13	6	5	9	5	54
CGAGAAGAGGCCCGTT-5	7	0	0	0	0	0	0	1	0	0	0	1	0	0	0	0	0	1	1	6	1
CGAGCACCACGGCTAC-5	7	0	0	0	0	0	0	0	0	0	0	0	0	0	0	0	2	1	1	0	3
CGATGGCTCAACGGCC-5	1	2	6	0	0	0	0	0	0	0	0	0	0	0	0	0	0	0	9	0	24
CGATTGATCGACGGAA-5	7	0	0	0	0	0	0	0	0	0	0	2	0	0	0	0	1	1	1	0	6
CGCGTTTTCTGCCCTA-5	7	0	0	0	0	0	0	0	0	0	5	3	0	0	0	2	5	4	15	5	35
CTAACTTGTGTGACGA-5	1	0	0	0	0	1	0	0	0	0	0	0	0	0	0	1	0	0	4	1	9
CTCGGGAAGTTGAGAT-5	1	18	7	0	2	0	0	0	0	2	0	0	0	0	8	0	0	0	2	1	27
GAAGCAGAGGAATGGA-5	7	0	0	0	0	0	1	0	0	0	2	5	0	0	0	1	2	3	6	1	18
GAATAAGAGGATGGAA-5	7	0	0	0	0	1	0	0	0	3	0	0	1	0	0	0	0	0	0	2	0
GACACGCTCATAACCG-5	1	0	0	0	0	0	0	0	1	0	0	0	0	0	0	0	1	0	0	0	1
GACACGCTCGTTTAGG-5	7	0	0	0	0	1	0	0	0	0	0	0	1	0	0	0	0	0	0	2	0
GACCTGGGTCGGCTCA-5	1	1	0	0	0	0	0	0	0	0	0	0	0	0	0	0	0	1	2	1	4
GACGCGTTCGAATGCT-5	7	1	0	0	0	1	0	0	0	0	0	0	0	0	0	0	1	1	1	3	0
GCGACCACAGAGCCAA-5	7	0	0	0	0	2	0	0	0	0	5	11	0	0	0	4	9	8	4	2	23
GCGAGAACATTATCTC-5	1	1	8	0	0	0	0	4	0	0	0	0	0	0	0	5	5	8	25	6	90
GCGGGTTTCTTAACCT-5	1	6	0	0	0	0	0	4	0	0	0	0	0	0	0	1	1	0	1	4	16
GCTCCTAGTAATCACC-5	6	8	9	0	0	0	0	0	0	8	0	0	0	0	0	0	1	0	19	10	37
GGAGCAACATACTACG-5	1	2	1	0	0	0	0	0	0	1	0	0	0	0	0	0	0	0	1	0	6
GGCAATTAGTATTGGA-5	7	0	0	0	0	0	0	0	0	0	0	0	0	0	0	0	0	0	0	3	0
GGGCATCTCGCTTAGA-5	6	6	5	0	0	0	0	0	0	4	0	0	0	0	0	0	0	0	6	1	35
GGTGTTACAAATCCGT-5	1	5	1	0	0	0	0	0	0	7	0	0	0	0	0	0	0	0	4	0	13
GTCACGGTCATGGTCA-5	6	1	16	0	0	0	0	0	0	14	0	0	0	0	0	1	0	0	35	0	57
GTGGGTCGTAGCTCCG-5	7	0	0	0	0	0	0	0	0	0	2	1	0	0	0	1	2	1	0	0	4
GTTCGGGCATTTCAGG-5	7	0	0	0	0	0	0	0	1	0	0	0	0	0	0	0	0	0	0	9	0
TAAGAGAGTCCGCTGA-5	7	0	0	0	0	0	0	0	0	0	0	0	0	0	0	0	0	0	0	1	0
TATTACCTCGTTACGA-5	1	12	9	0	0	0	0	0	0	0	0	0	0	0	0	0	1	0	15	5	51
TCACGAATCATCATTC-5	6	3	0	0	0	0	0	0	1	9	0	0	0	0	0	0	1	5	5	23	7
TCAGATGTCGGTGTTA-5	6	3	4	0	0	0	0	0	0	7	0	0	0	0	0	0	0	0	0	0	25
TCGAGGCTCCTCCTAG-5	1	3	27	0	0	0	0	0	0	0	0	1	0	0	0	0	0	0	53	6	94
TCTTTCCAGCTTCGCG-5	7	0	0	0	0	0	0	1	0	0	2	1	1	0	0	2	1	4	3	2	9
TGACAACAGCCACCTG-5	7	0	0	0	0	0	0	1	0	0	0	0	0	0	0	1	1	0	7	8	36
TGCGGGTAGCCTTGAT-5	7	0	0	0	0	0	0	2	0	7	0	2	0	0	0	0	1	4	0	5	5
TGGACGCCATTCTCAT-5	1	7	6	0	0	0	0	0	0	0	0	0	0	0	1	0	0	0	8	1	78
TTAACTCAGGAGTACC-5	4	1	2	0	0	0	0	3	1	0	0	0	0	0	0	1	1	0	8	2	60
TTATGCTCAAGAAAGG-5	1	10	3	0	0	0	1	0	0	0	0	0	0	0	0	0	1	0	6	1	73
TTTCCTCAGACTAGGC-5	7	0	0	0	0	0	0	0	0	0	1	6	0	0	0	2	4	6	10	6	43
AAAGATGCAAGGCTCC-6	1	1	2	0	0	0	0	0	0	0	0	0	0	0	0	0	0	0	1	0	11
AAAGATGGTACTTGAC-6	2	0	0	0	0	0	0	0	0	0	0	0	0	0	0	101	47	40	7	7	12
AAAGATGGTCGCTTTC-6	2	0	0	2	0	0	0	0	0	0	0	0	0	0	0	144	39	45	14	46	28
AACACGTGTCTGATTG-6	3	0	0	5	0	0	0	0	0	0	0	0	0	0	0	40	42	9	0	22	9
AACACGTGTGAGTATA-6	3	1	2	0	1	0	0	0	0	0	0	0	0	0	0	19	8	3	22	14	64
AACGTTGAGACAGGCT-6	1	6	2	0	0	0	0	0	0	0	0	0	0	0	0	0	2	0	47	7	55
AACTCCCCAGCTTCGG-6	1	0	12	0	0	0	0	0	0	0	0	0	0	0	0	0	0	0	47	0	245
AACTCTTTCACAACGT-6	1	2	15	0	0	0	0	9	0	0	0	0	0	0	0	6	6	2	14	2	119
AACTCTTTCAGTGCAT-6	1	0	4	0	0	0	0	0	0	0	0	0	0	0	0	23	7	7	17	20	41
AACTGGTAGAAACCAT-6	2	0	0	2	0	0	0	0	0	1	0	0	0	0	0	79	37	44	3	13	8
AACTGGTAGGATGTAT-6	1	11	1	0	0	0	0	0	0	0	0	0	0	0	0	10	27	18	27	66	16
AACTTTCAGTAGCCGA-6	2	1	0	0	0	0	0	0	0	0	0	0	0	0	0	27	8	32	0	9	0
AACTTTCGTTCTGTTT-6	2	0	0	2	0	0	0	2	2	0	0	0	0	0	0	120	64	102	1	21	0
AAGGAGCAGCGATATA-6	2	0	0	0	0	0	0	0	0	0	0	0	0	0	0	12	7	7	0	4	0
AAGGCAGGTTGTCTTT-6	3	2	0	0	0	0	0	1	1	0	0	0	1	0	0	5	10	9	35	23	33
AAGGTTCGTCAACATC-6	5	0	0	0	0	0	0	0	2	0	0	0	0	0	0	6	7	1	0	2	6
AAGTCTGAGGACACCA-6	1	2	0	0	0	0	0	0	0	0	0	0	0	0	0	6	8	0	3	40	0
AAGTCTGAGGGTGTTG-6	5	2	0	1	0	0	0	2	0	0	0	0	0	0	0	17	6	22	2	25	15
AAGTCTGCATCGGGTC-6	1	3	5	0	0	0	0	0	0	0	0	0	0	0	0	1	3	1	33	25	58
ACACCCTAGATCACGG-6	2	0	0	3	0	0	0	3	0	1	0	0	0	0	0	49	63	51	36	54	67
ACACCGGAGACCTAGG-6	2	0	0	3	0	0	0	1	0	0	0	0	0	0	0	82	59	18	5	58	5
ACACCGGAGTACGACG-6	2	0	0	11	0	0	0	0	0	0	0	0	0	0	0	148	82	29	5	48	5
ACACTGATCCACGAAT-6	2	0	0	1	0	0	0	0	0	0	0	0	0	0	0	225	84	61	1	24	2
ACCCACTAGCGCTCCA-6	2	0	1	9	0	0	0	0	1	6	0	0	0	0	0	363	127	97	18	84	44
ACCCACTCAACTTGAC-6	2	0	0	1	0	0	0	1	1	0	0	0	0	0	0	158	92	104	4	39	14
ACCTTTATCGCGATCG-6	1	2	2	0	0	0	0	1	0	0	0	0	0	0	0	5	9	4	19	10	30
ACCTTTATCTCGCTTG-6	1	2	8	0	0	0	0	0	0	0	0	0	0	0	0	0	0	0	44	1	77
ACGAGCCGTCCTAGCG-6	2	0	0	0	0	0	0	1	0	4	0	0	0	0	0	22	11	5	0	2	3
ACGATACAGGATCGCA-6	1	0	3	0	0	0	0	0	0	0	0	0	0	0	0	1	0	0	7	1	47
ACGATGTGTGAGGGAG-6	2	0	0	1	0	0	0	4	0	0	0	0	0	0	0	26	14	17	1	8	2
ACGATGTTCTCGAGTA-6	1	6	3	0	0	0	0	0	0	0	0	0	0	0	0	0	0	1	8	5	24
ACGCCAGAGGCCCTCA-6	2	0	0	0	0	0	0	0	0	0	0	0	0	0	0	24	22	6	1	5	4
ACGCCGACACCAGGTC-6	1	5	0	0	0	0	0	0	1	0	0	0	0	0	0	32	26	12	98	80	86
ACGGAGAGTGATAAAC-6	2	0	0	0	0	0	0	0	0	0	0	0	0	0	0	63	10	8	0	8	0
ACGGCCAGTTTAAGCC-6	3	0	0	0	0	0	0	1	0	0	0	0	0	0	0	17	10	3	0	2	0
ACGTCAACACATGGGA-6	2	0	0	1	0	0	0	0	0	0	0	0	0	0	0	3	2	1	0	4	0
ACGTCAAGTTCCACTC-6	2	0	0	0	0	0	0	0	0	0	0	0	0	0	0	4	1	1	6	6	3
ACTGAGTAGACGCAAC-6	3	0	0	17	0	0	0	0	1	0	0	0	0	0	0	176	153	50	4	37	19
ACTGAGTTCAGTTGAC-6	2	0	0	1	0	0	0	0	0	0	0	0	0	0	0	56	23	30	8	17	9
ACTGATGTCGCCATAA-6	1	2	1	0	0	0	0	0	0	0	0	0	0	0	0	3	0	0	7	0	26
ACTGCTCAGAGACTAT-6	2	0	4	13	0	0	0	0	0	0	0	0	0	0	0	33	41	32	9	11	15
ACTGTCCAGTGTTGAA-6	2	0	0	1	0	0	0	0	0	1	0	0	0	0	0	46	24	26	21	18	69
ACTTGTTAGCGGATCA-6	1	2	0	0	0	0	0	0	1	0	0	0	0	0	0	40	29	24	12	66	15
ACTTGTTCAAGTCTAC-6	2	1	0	0	0	0	0	0	0	0	0	0	0	0	0	88	56	24	4	57	5
ACTTTCATCCAGTATG-6	2	0	0	1	0	0	0	4	0	0	0	0	0	0	0	148	68	44	20	82	34
AGACGTTTCTAAGCCA-6	1	0	0	0	0	0	0	0	0	0	0	0	0	0	0	3	5	7	11	25	8
AGAGCGAGTCTACCTC-6	2	0	0	0	0	0	0	0	0	0	0	0	0	0	0	179	64	84	1	69	25
AGAGCTTCAAGCCCAC-6	2	0	0	0	0	0	0	0	0	0	0	0	0	0	0	208	52	68	18	63	29
AGAGCTTCACTTAAGC-6	2	0	0	0	0	0	0	0	0	0	0	0	0	0	0	14	12	27	1	12	1
AGAGTGGCATGTTGAC-6	7	0	0	0	0	0	0	1	0	0	0	0	3	0	0	0	0	0	0	0	0
AGATTGCGTGCTCTTC-6	2	0	0	3	0	0	0	0	0	0	0	0	0	0	0	146	50	49	3	21	3
AGCAGCCGTGCCTGTG-6	1	4	3	0	0	0	0	0	1	0	0	0	0	0	0	21	16	5	61	62	44
AGCATACAGTGTACTC-6	1	1	5	0	0	0	0	0	0	0	0	0	0	0	0	0	5	3	18	5	58
AGCATACCAAGGTGTG-6	2	0	0	0	0	0	0	0	0	0	0	0	0	0	0	29	19	23	17	21	12
AGCCTAACAGGACGTA-6	5	0	0	0	0	0	0	1	5	2	0	0	0	0	0	3	9	1	4	4	0
AGCCTAAGTGTAACGG-6	1	7	1	0	0	0	0	0	0	0	0	0	0	0	0	2	5	6	28	20	61
AGCCTAAGTTATTCTC-6	2	0	0	0	0	0	0	0	0	0	0	0	0	0	0	4	5	6	0	3	2
AGCGGTCAGTGGTCCC-6	2	1	0	0	0	0	0	0	0	0	0	0	0	0	0	401	113	52	15	148	67
AGCGGTCCAGTTTACG-6	1	0	1	0	0	0	0	0	2	0	0	0	0	0	0	23	29	12	22	31	64
AGCGGTCTCAACACGT-6	2	0	1	14	0	0	0	0	0	0	0	0	0	0	0	56	32	23	18	44	47
AGCGGTCTCGTTGCCT-6	2	0	0	0	0	0	0	0	0	0	0	0	0	0	0	20	5	2	1	4	3
AGCGTATTCACATAGC-6	5	0	0	2	0	0	0	3	1	0	0	0	0	0	0	17	23	38	2	26	3
AGCTTGAAGGCAATTA-6	2	0	0	0	0	0	0	1	0	0	0	0	0	0	0	21	11	8	0	5	0
AGCTTGACAGCGTTCG-6	2	0	0	3	0	0	0	0	0	0	0	0	0	0	0	33	19	16	11	18	8
AGCTTGATCCAATGGT-6	1	0	2	0	0	0	0	0	0	0	0	0	0	0	0	1	4	4	10	18	9
AGGCCACTCACGCGGT-6	1	3	1	0	0	0	0	0	2	1	0	0	0	0	0	46	40	23	4	90	12
AGGGATGGTGCACTTA-6	2	0	0	1	0	0	0	0	0	0	0	0	0	0	0	24	40	29	4	20	16
AGGTCATTCACGAAGG-6	2	1	4	1	0	0	0	0	0	0	0	0	0	0	0	7	5	5	9	29	10
AGTCTTTAGCTATGCT-6	2	0	0	0	0	0	0	0	1	0	0	0	0	0	0	46	29	42	0	26	1
AGTCTTTCACAGGTTT-6	2	0	0	2	0	0	0	8	0	0	0	0	0	0	0	551	189	148	3	101	27
AGTCTTTGTCGGCACT-6	1	1	0	0	0	0	0	0	0	0	0	0	1	0	0	2	1	2	3	5	8
AGTCTTTTCAGCATGT-6	2	1	0	1	0	0	0	0	0	0	0	0	0	0	0	59	27	13	5	59	17
AGTGAGGAGAGGTAGA-6	1	0	2	0	0	0	0	0	0	0	0	0	0	0	0	1	0	1	35	3	75
AGTGGGAAGAGGACGG-6	2	0	0	0	0	0	0	0	0	0	0	0	0	0	0	47	26	27	3	15	4
AGTTGGTAGAACTGTA-6	2	0	0	0	0	0	0	0	0	0	0	0	0	0	0	20	10	17	1	10	1
ATAAGAGCAATCTACG-6	2	0	1	4	0	0	0	0	0	0	0	0	0	0	0	57	36	16	9	61	16
ATAGACCAGACTCGGA-6	2	0	4	9	0	0	0	0	0	0	0	0	0	0	0	68	64	21	20	19	49
ATAGACCTCAACGGGA-6	1	0	0	0	0	0	0	0	0	0	0	0	0	0	0	7	14	10	6	38	6
ATCACGAAGGAGTACC-6	2	0	0	0	0	0	0	0	0	0	0	0	0	0	0	71	56	79	26	85	60
ATCATCTAGATGCCAG-6	3	0	0	0	0	0	0	0	0	0	0	0	0	0	0	209	72	21	16	59	32
ATCATCTGTGTTCTTT-6	1	0	0	0	0	0	0	0	0	0	0	0	0	0	0	1	0	4	2	6	3
ATCATGGGTCCAGTGC-6	2	0	0	6	0	0	0	1	0	8	0	0	0	0	0	487	178	105	14	112	46
ATCCACCGTATAGGGC-6	5	0	0	0	0	0	0	0	2	0	0	0	0	0	0	11	13	6	2	5	1
ATCCACCGTTAGGGTG-6	1	20	5	0	0	0	0	0	0	0	0	0	0	0	1	12	20	4	32	51	93
ATCCACCTCTGAGTGT-6	2	0	0	0	0	0	0	0	0	0	0	0	0	0	0	106	55	33	2	42	11
ATCCGAAGTCCGACGT-6	2	0	3	1	0	0	0	0	0	0	0	0	0	0	0	19	19	6	1	12	12
ATCCGAATCCGCGGTA-6	2	0	0	1	0	0	0	1	0	0	0	0	0	0	0	71	29	36	4	22	22
ATCGAGTCACGCCAGT-6	2	0	1	1	0	0	0	0	0	0	0	0	0	0	0	17	18	10	38	40	51
ATCTACTTCACGAAGG-6	1	1	1	0	0	0	0	0	1	0	0	0	0	0	0	3	8	2	5	39	0
ATCTGCCAGCCACGTC-6	2	0	0	1	0	0	0	1	0	0	0	0	0	0	0	13	5	6	15	8	16
ATCTGCCCAGATCTGT-6	2	0	0	0	0	0	0	1	0	0	0	0	0	0	1	86	17	11	0	9	0
ATCTGCCCAGGGTACA-6	2	0	0	0	0	0	0	1	0	0	0	0	0	0	1	158	103	85	4	139	17
ATCTGCCTCTTCATGT-6	1	3	1	0	0	0	0	0	0	0	0	0	0	0	0	1	3	1	2	5	4
ATGAGGGAGCGAGAAA-6	1	0	1	0	0	0	0	0	0	0	0	0	0	0	0	0	2	1	4	6	8
ATGCGATTCCTCGCAT-6	2	0	0	0	0	0	0	3	3	0	0	0	0	0	0	17	22	12	5	32	10
ATGTGTGTCCTATGTT-6	1	0	9	0	0	0	0	0	2	1	0	0	0	0	0	11	8	6	93	54	159
ATTATCCCACCTATCC-6	1	1	1	0	0	0	0	0	0	0	0	0	0	0	0	0	1	2	9	11	8
ATTATCCTCTAGAGTC-6	2	1	1	4	0	0	0	0	0	0	0	0	0	0	0	30	25	36	17	42	42
ATTGGACTCTCTGCTG-6	2	0	0	3	0	0	0	0	0	0	0	0	0	0	0	107	48	40	31	24	44
ATTGGTGTCCAAACTG-6	1	2	6	0	0	0	0	0	0	0	0	0	0	0	0	2	3	3	8	1	41
ATTGGTGTCCTATGTT-6	1	2	0	0	0	0	0	0	0	0	0	0	0	0	0	1	3	1	0	13	3
ATTTCTGCATGCAATC-6	4	0	0	0	0	0	0	4	0	0	0	0	0	0	0	201	62	59	38	95	89
CAACCTCGTACAGTTC-6	1	5	0	0	0	0	0	0	0	0	0	0	0	0	0	69	63	27	17	185	30
CAACTAGTCCAAACTG-6	1	0	6	0	0	0	0	0	0	0	0	0	0	0	0	1	2	2	53	11	80
CAAGAAACAATGTAAG-6	1	4	5	0	0	0	0	0	0	0	0	1	0	0	0	0	0	0	20	1	73
CAAGATCCAAGCTGTT-6	2	0	1	0	0	0	0	0	0	0	0	0	0	0	0	17	18	2	5	6	3
CAAGATCGTGGTCTCG-6	4	0	0	0	0	0	0	0	0	0	0	0	0	0	0	26	14	11	0	11	2
CAAGTTGAGCAATATG-6	2	0	0	1	0	0	0	0	0	0	0	0	0	0	0	24	19	27	1	14	6
CACAAACTCGTCCAGG-6	2	0	0	0	0	0	0	0	0	0	0	0	0	0	0	2	1	6	0	2	2
CACACAAGTCACTTCC-6	2	0	0	1	0	0	0	1	0	0	0	0	0	0	0	43	24	27	1	7	3
CACACCTAGCCCGAAA-6	1	4	13	0	0	0	0	0	0	0	0	0	0	0	0	0	0	2	33	7	30
CACACCTCACCGCTAG-6	2	0	1	1	0	0	0	0	0	0	0	0	0	0	0	72	55	40	15	24	24
CACACTCAGCCCAATT-6	1	1	6	0	0	0	0	2	0	0	0	0	0	0	0	0	0	2	19	4	87
CACAGGCGTTCAACCA-6	3	0	0	1	1	0	0	0	0	0	0	0	0	0	0	82	37	10	5	6	11
CACAGGCTCAGCTGGC-6	2	0	0	3	0	0	0	0	0	0	0	0	0	0	0	43	14	10	3	11	11
CACAGTATCCATGCTC-6	3	0	0	1	1	0	0	0	0	0	0	0	0	0	0	9	3	0	0	6	3
CACAGTATCTGGGCCA-6	3	0	2	5	0	0	0	0	0	0	0	0	0	0	0	213	53	26	63	33	62
CACATAGAGTGAACAT-6	3	0	0	0	0	0	0	0	0	0	0	0	0	0	0	0	0	0	0	0	0
CACATTTCAATCACAC-6	1	3	1	0	0	0	0	0	0	0	0	0	0	0	0	2	1	4	12	7	9
CACATTTTCGTGGGAA-6	2	0	0	2	0	0	0	1	2	1	0	0	0	0	0	35	22	36	8	17	11
CACCACTAGCAATATG-6	2	0	0	2	0	0	0	1	0	0	0	0	0	0	0	37	35	39	0	18	4
CACCAGGAGACAATAC-6	2	0	0	0	0	0	0	1	0	0	0	0	0	0	0	995	633	233	2	65	13
CACCAGGCAGGAATGC-6	1	0	0	0	0	0	0	0	0	0	0	0	0	0	0	3	4	2	0	4	0
CACCTTGCATTAGCCA-6	2	0	1	0	0	0	0	0	0	0	0	0	0	0	0	49	24	23	4	13	2
CACTCCAGTATTCTCT-6	1	4	9	0	0	0	0	0	3	0	0	0	0	0	0	7	11	8	34	15	101
CACTCCAGTCGCATCG-6	2	0	0	1	0	0	0	1	0	0	0	0	0	0	0	9	6	6	0	5	0
CAGAGAGCACCAGATT-6	2	0	0	0	0	0	0	0	0	0	0	0	1	0	0	15	8	20	7	19	23
CAGAGAGCATTCGACA-6	1	0	0	0	0	0	0	0	1	0	0	0	0	0	0	1	0	0	9	4	4
CAGATCACAAACGCGA-6	5	0	0	0	0	0	0	2	4	0	0	0	0	0	0	0	1	1	0	1	6
CAGCAGCCATATACCG-6	2	0	0	1	0	0	0	1	0	0	0	0	0	0	0	66	37	34	2	26	1
CAGCAGCCATGTAAGA-6	2	0	0	0	0	0	0	1	0	0	0	0	0	0	0	22	13	11	3	3	7
CAGCTGGAGATATGCA-6	1	0	0	0	0	0	0	3	0	0	0	0	0	0	0	3	3	3	3	3	7
CAGCTGGGTACCATCA-6	1	7	9	0	0	0	0	1	0	0	0	0	0	0	0	0	1	0	16	24	53
CAGGTGCTCGGTGTTA-6	2	0	0	0	0	0	0	0	0	0	0	0	0	0	0	35	31	13	0	20	4
CAGTAACAGGCCGAAT-6	2	0	0	0	0	0	0	0	0	0	0	0	0	0	0	87	24	28	2	11	23
CAGTAACAGGTGTGGT-6	2	0	0	0	0	0	0	0	0	0	0	0	0	0	0	3	6	1	0	5	0
CAGTCCTTCTTGAGAC-6	1	6	1	0	0	0	0	0	0	0	0	0	0	0	0	0	1	1	4	7	25
CATCAAGCAGGGATTG-6	5	1	0	5	0	0	0	2	4	0	0	0	0	0	0	1	2	8	9	13	10
CATCAAGTCCTCAACC-6	3	0	0	2	2	0	0	0	0	0	0	0	0	0	0	54	36	1	2	2	1
CATCGAAAGAGTAATC-6	1	3	1	0	0	0	0	0	0	0	0	0	0	0	0	36	39	33	67	96	103
CATCGGGAGGATTCGG-6	2	0	0	0	0	0	0	0	0	9	0	0	0	0	0	112	29	25	0	29	2
CATCGGGCATTGGTAC-6	1	10	8	0	0	0	0	0	0	0	0	0	0	0	0	8	2	1	39	23	69
CATCGGGTCAGTGTTG-6	1	0	1	0	0	0	0	0	0	0	0	0	0	0	0	5	6	7	20	18	42
CATCGGGTCCAAACAC-6	2	0	0	0	0	0	0	0	0	0	0	0	0	0	0	80	49	62	1	15	0
CATGCCTCAGATGAGC-6	2	0	0	2	0	0	0	0	0	5	0	0	0	0	0	51	13	10	0	5	0
CATGCCTGTAGCTCCG-6	1	0	3	0	0	0	0	0	0	0	0	0	0	0	0	56	68	25	29	77	55
CATGGCGCAAAGCAAT-6	2	0	0	0	0	0	0	0	0	0	0	0	0	0	0	4	4	2	0	9	7
CATTATCCACAGGTTT-6	2	0	0	5	0	0	0	0	0	0	0	0	0	0	0	69	65	50	15	58	36
CATTCGCAGGCTAGAC-6	1	1	15	0	0	0	0	0	0	1	0	0	0	0	0	14	12	5	86	15	104
CCAATCCGTGCAGGTA-6	2	0	2	0	0	0	0	0	0	0	0	0	0	0	0	7	6	17	17	25	43
CCACCTAAGACGACGT-6	2	0	0	3	0	0	0	1	0	0	0	0	0	0	0	37	63	28	0	14	5
CCACGGAAGTTCGATC-6	2	0	0	0	0	0	0	0	0	0	0	0	0	0	0	20	17	8	0	59	40
CCAGCGACACGAGAGT-6	2	0	0	1	0	0	0	0	0	5	0	0	0	0	0	49	24	13	10	11	11
CCATGTCTCTTATCTG-6	2	0	0	0	0	0	0	0	0	1	0	0	0	0	0	187	56	57	2	34	1
CCATTCGTCAACACAC-6	1	0	6	0	0	0	0	0	0	0	0	0	0	0	0	36	11	9	96	22	75
CCCAGTTTCTGTCAAG-6	3	0	0	0	1	0	0	0	0	1	0	0	0	0	0	1	0	0	0	2	1
CCCATACGTCCCTTGT-6	1	0	0	0	0	0	0	0	0	0	0	0	0	0	0	2	2	0	9	3	9
CCCATACGTCGGATCC-6	2	0	0	0	0	0	0	0	0	0	0	0	0	0	0	11	6	3	0	1	1
CCCTCCTAGACCACGA-6	2	0	0	1	0	0	0	0	0	0	0	0	0	0	0	52	52	13	0	1	0
CCCTCCTTCGTGACAT-6	1	0	2	0	0	0	0	0	9	0	0	0	0	0	0	59	66	75	42	130	50
CCGGGATAGGTACTCT-6	1	0	7	0	0	0	0	0	0	0	0	0	0	0	0	7	4	1	28	3	100
CCGGGATCAGTAGAGC-6	2	0	0	0	0	0	0	1	1	4	0	0	0	0	0	100	71	26	6	53	27
CCGGTAGAGCGACGTA-6	2	0	0	0	0	0	0	0	0	0	0	0	0	0	0	4	3	2	1	3	3
CCGGTAGAGGAGTTTA-6	2	0	0	0	0	0	0	10	0	2	0	0	0	0	0	273	129	50	32	181	77
CCGTACTTCCGGGTGT-6	2	0	0	1	0	0	0	0	0	0	0	0	0	0	0	64	19	6	0	11	1
CCGTGGACAGGCTGAA-6	2	0	2	16	0	0	0	0	0	0	0	0	0	0	0	12	19	11	4	22	12
CCGTTCATCTGGTTCC-6	1	10	11	0	0	0	0	0	0	0	0	0	0	0	0	1	2	1	27	3	44
CCTAAAGCAATGGATA-6	3	0	0	0	1	0	0	0	0	0	0	0	0	0	0	32	15	1	2	27	1
CCTAAAGGTTATCACG-6	3	0	0	1	0	0	0	0	0	0	0	0	0	0	0	56	34	16	0	13	3
CCTACACAGATGCGAC-6	1	0	17	0	0	0	0	2	0	0	0	0	0	0	0	70	52	9	102	110	89
CCTACACAGGAATCGC-6	2	0	0	0	0	0	0	0	0	12	0	0	0	0	0	78	57	76	9	53	37
CCTACACTCAACGGCC-6	1	0	0	0	0	0	0	0	0	0	0	0	0	0	0	7	8	3	5	19	9
CCTACCACAGCGTTCG-6	1	0	0	0	0	0	0	0	1	0	0	0	0	0	0	4	2	4	0	0	0
CCTACCATCGATGAGG-6	2	0	5	2	0	0	0	0	0	0	0	0	0	0	0	29	31	22	25	44	111
CCTATTACATGGTCAT-6	2	0	0	8	0	0	0	0	0	0	0	0	0	0	0	34	18	12	2	15	13
CCTCAGTGTCATTAGC-6	2	0	0	0	0	0	0	0	0	0	0	0	0	0	0	8	10	11	2	5	5
CCTCAGTTCGCGTAGC-6	1	2	6	0	0	0	0	0	2	3	0	0	0	0	0	31	29	18	90	47	45
CCTCTGACAGGCTGAA-6	2	1	0	5	0	0	0	0	0	0	0	0	0	0	0	5	15	14	0	7	13
CCTTACGTCTACGAGT-6	1	0	3	0	0	0	0	0	0	0	0	0	0	0	0	0	3	1	36	6	71
CCTTACGTCTCAAGTG-6	2	0	0	0	0	0	0	0	0	2	0	0	0	0	0	114	51	67	2	40	2
CCTTCGAAGTTAGGTA-6	2	0	0	0	0	0	0	0	0	2	0	0	0	0	0	16	15	4	0	3	0
CCTTCGATCACTCTTA-6	1	1	1	0	0	0	0	0	0	0	0	0	0	0	0	0	1	0	4	1	1
CGAACATAGTGACATA-6	2	0	0	0	0	0	0	0	0	2	0	0	0	0	0	130	33	40	4	40	13
CGAACATCAATCACAC-6	2	0	4	4	1	0	0	4	0	0	0	0	0	0	0	126	95	51	34	115	78
CGAACATGTGCTCTTC-6	2	0	0	4	0	0	0	0	0	0	0	0	0	0	0	49	36	31	17	29	37
CGAATGTAGAATGTTG-6	2	0	3	6	0	0	0	0	0	0	0	0	0	0	0	308	118	67	51	133	164
CGAATGTTCGTACCGG-6	1	0	1	0	0	0	0	0	0	0	0	0	0	0	0	1	1	0	1	2	22
CGACCTTAGGCTAGCA-6	2	0	0	0	0	0	0	0	0	0	0	0	0	0	0	455	219	177	5	179	41
CGAGAAGAGACATAAC-6	1	0	1	0	0	0	0	0	0	0	0	0	0	0	0	1	3	0	62	39	52
CGAGAAGCACTATCTT-6	2	0	0	0	0	0	0	0	2	0	0	0	0	0	0	3	1	2	0	2	0
CGAGAAGTCAGTGCAT-6	2	0	0	0	0	0	0	0	0	0	0	0	0	0	0	69	28	25	0	13	0
CGATGGCAGGCTATCT-6	2	0	1	0	0	0	0	0	0	0	0	0	0	0	0	24	34	18	15	44	28
CGATGGCTCTAACTTC-6	2	0	0	4	0	0	0	0	0	0	0	0	0	0	0	23	15	2	2	11	13
CGATGTATCCGCGTTT-6	4	0	6	0	0	0	0	0	2	0	0	0	0	0	0	60	31	5	447	198	347
CGATTGAGTTGAGTTC-6	2	0	0	1	0	0	0	2	1	0	0	0	0	0	0	9	8	5	2	4	2
CGCCAAGAGATCGATA-6	2	0	12	11	0	0	0	0	0	45	0	0	0	0	0	386	186	77	78	162	104
CGCGGTAAGACCTAGG-6	2	0	0	0	0	0	0	0	0	0	0	0	0	0	0	39	8	12	1	19	4
CGCGGTAAGAGGTTAT-6	1	0	4	0	0	0	0	0	0	0	0	0	0	0	0	3	7	5	244	28	186
CGCGGTAAGGGTCTCC-6	1	2	2	0	0	0	0	0	0	6	0	0	0	0	0	5	19	4	87	42	45
CGCGTTTAGATGTGTA-6	2	0	0	0	0	0	0	0	0	0	0	0	0	0	0	96	36	44	3	48	6
CGCGTTTCAGTGAGTG-6	5	1	0	2	0	0	0	9	39	0	0	0	0	0	0	16	42	11	0	18	4
CGCGTTTTCAAACCGT-6	1	3	0	0	0	0	0	0	1	0	0	0	0	0	0	14	14	7	34	69	37
CGCGTTTTCGGATGTT-6	2	0	0	0	0	0	0	0	0	0	0	0	0	0	0	0	0	0	0	6	3
CGCTATCGTACCGTTA-6	2	0	0	2	0	0	0	0	0	0	0	0	0	0	0	165	123	68	71	160	220
CGCTATCGTTACGTCA-6	1	0	0	0	0	0	0	1	1	0	0	0	0	0	0	21	21	29	3	82	4
CGCTATCTCGTTGACA-6	2	0	0	0	0	0	0	0	0	2	0	0	0	0	0	42	12	7	3	12	4
CGCTGGAGTACGAAAT-6	2	0	0	1	0	0	0	0	0	0	0	0	0	0	0	90	39	40	1	46	4
CGCTTCACAGCTTCGG-6	2	0	0	4	0	0	0	0	0	0	0	0	0	0	0	42	27	10	3	5	2
CGGACACGTCACACGC-6	2	0	0	2	0	0	0	0	0	0	0	0	0	0	0	7	7	1	2	6	16
CGGAGCTTCGAGCCCA-6	1	0	1	0	0	0	0	1	1	0	0	0	0	0	0	1	1	3	10	2	18
CGGAGTCGTTGAGGTG-6	1	0	4	0	0	0	0	0	0	0	0	0	0	0	0	16	17	8	36	31	105
CGGCTAGGTACATCCA-6	1	2	0	0	0	0	0	0	0	0	0	0	0	0	0	19	13	1	11	8	3
CGGCTAGGTCTAGGTT-6	1	1	3	0	0	0	0	0	0	0	0	0	0	0	0	0	1	2	0	11	10
CGGCTAGTCCTCAATT-6	2	0	0	2	0	0	0	0	0	0	0	0	0	0	0	26	10	12	4	6	8
CGGGTCAGTTGCTCCT-6	1	0	1	0	0	0	0	0	1	0	0	0	0	0	0	0	1	2	8	18	16
CGGGTCATCACGATGT-6	2	1	0	0	0	0	0	0	0	0	0	0	0	0	0	18	11	10	0	43	1
CGTCACTAGGCATTGG-6	2	0	0	1	0	0	0	0	0	0	0	0	0	0	0	27	23	8	4	11	5
CGTCACTCAGCCTTGG-6	2	0	2	4	0	0	0	0	0	0	0	0	0	0	0	65	36	12	20	27	25
CGTCACTGTTCAGGCC-6	2	0	0	1	0	0	0	0	2	0	0	0	0	0	0	38	16	33	0	8	0
CGTCAGGCATAGGATA-6	1	0	0	0	0	0	0	0	0	0	0	0	0	0	0	0	0	0	25	4	29
CGTCAGGTCAGCACAT-6	1	1	0	0	0	0	0	0	0	0	0	0	0	0	0	12	10	6	15	70	12
CGTCAGGTCTGGCGAC-6	2	0	0	4	0	0	0	0	0	0	0	0	0	0	0	12	20	12	0	8	2
CGTTAGAGTTCGCTAA-6	2	0	0	2	0	0	0	0	0	0	0	0	0	0	0	15	6	8	0	4	0
CGTTAGATCCGCGGTA-6	2	0	0	0	0	0	0	0	0	0	0	0	0	0	0	17	3	1	5	11	12
CGTTCTGCAAGTTAAG-6	5	0	0	0	0	0	0	0	0	0	0	0	0	0	0	26	10	26	0	6	0
CGTTGGGAGTGGAGTC-6	2	0	1	2	0	0	0	0	0	0	0	0	0	0	1	11	10	8	11	9	17
CTACACCCACACGCTG-6	2	0	0	1	0	0	0	0	0	12	0	0	0	0	0	101	35	43	0	19	0
CTACATTCATGCCCGA-6	2	0	0	0	0	0	0	0	0	0	0	0	0	0	0	1	4	2	2	6	3
CTACGTCGTCTTGATG-6	5	0	0	0	0	0	0	0	1	0	0	0	0	0	0	5	6	5	0	7	0
CTAGTGACATGGTCTA-6	1	1	2	0	0	0	0	0	0	0	0	0	0	0	0	0	3	3	24	4	32
CTCACACCAAGTTGTC-6	2	0	0	3	0	0	0	2	0	0	0	0	0	0	0	6	13	4	0	6	0
CTCATTAAGCGATCCC-6	1	2	0	0	0	0	0	0	0	0	0	0	0	0	0	4	4	2	10	6	4
CTCGAGGGTCTTGTCC-6	2	0	0	1	0	0	0	0	0	0	0	0	0	0	0	27	23	16	3	29	9
CTCGGAGGTCAGGACA-6	2	0	0	0	0	0	0	0	0	0	0	0	0	0	0	25	7	5	0	0	0
CTCGGGAGTAGCGATG-6	4	0	0	0	0	0	0	0	0	0	0	0	0	0	0	14	9	11	1	6	10
CTCTAATCACGGTTTA-6	2	0	2	0	0	0	0	0	0	0	0	0	0	0	0	2	6	6	6	11	11
CTCTAATGTGCTCTTC-6	2	0	0	1	0	0	0	0	0	0	0	0	0	0	0	13	8	30	5	13	6
CTCTACGCATCCGTGG-6	2	0	0	4	0	0	0	0	1	1	0	0	0	0	0	45	38	25	1	7	0
CTCTGGTAGTGTTAGA-6	2	0	0	0	0	0	0	0	0	0	0	0	0	0	0	24	8	12	0	7	0
CTGAAACAGTGCGATG-6	7	0	0	0	0	0	0	0	0	0	0	0	2	0	0	0	0	0	0	0	0
CTGAAACTCATCTGTT-6	2	0	0	17	0	0	0	0	2	0	0	0	0	0	0	252	104	79	2	40	14
CTGAAGTGTGGTAACG-6	5	0	0	0	0	0	0	3	1	0	0	0	0	0	0	0	4	1	1	5	8
CTGATAGCATGCATGT-6	2	0	0	0	0	0	0	0	0	0	0	0	0	0	0	16	5	11	1	8	5
CTGATAGCATTGGTAC-6	1	0	9	0	0	0	0	0	0	0	0	0	0	0	0	1	5	1	53	6	97
CTGATAGGTGCAACTT-6	2	0	0	1	0	0	0	1	0	0	0	0	0	0	0	62	58	31	4	40	2
CTGATCCGTTACCAGT-6	2	0	0	1	0	0	0	0	0	0	0	0	0	0	0	191	65	56	11	29	15
CTGATCCTCGTCGTTC-6	2	0	0	2	0	0	0	1	0	0	0	0	0	0	0	99	38	39	0	29	4
CTGCGGACAGCTGCTG-6	7	0	0	0	0	0	0	0	0	0	0	0	1	0	0	0	0	0	0	3	0
CTGCGGAGTGTTTGGT-6	1	0	6	0	0	0	0	0	0	0	0	0	0	0	0	1	1	0	11	1	48
CTGGTCTGTTAAGACA-6	2	0	3	13	1	0	0	0	0	0	0	0	0	0	0	122	48	35	9	39	28
CTGTGCTCAGCTCGCA-6	1	3	10	0	0	0	0	0	0	22	0	0	0	0	0	3	10	0	143	33	156
CTTAACTTCAGTCCCT-6	2	0	0	0	0	0	0	0	0	0	0	0	0	0	1	111	13	7	2	11	3
CTTACCGCAGCTGTGC-6	7	0	0	0	0	0	0	0	0	0	0	0	5	0	0	0	0	0	0	3	0
CTTAGGAAGATATACG-6	2	0	0	0	0	0	0	0	0	0	0	0	0	0	0	17	3	5	6	9	15
CTTGGCTGTAAGCACG-6	2	1	0	0	0	0	0	0	0	0	0	0	0	0	0	90	31	26	5	28	18
CTTGGCTGTCTCCACT-6	1	1	3	0	0	0	0	0	0	0	0	0	0	0	0	0	9	3	6	23	29
GAAACTCAGCGTGAGT-6	1	0	4	0	0	0	0	0	0	0	0	0	0	0	0	0	1	1	34	6	38
GAAATGACACCGGAAA-6	2	0	0	0	0	0	0	0	0	0	0	0	0	0	0	28	5	11	1	22	0
GAACATCGTCGGCTCA-6	2	0	0	1	0	0	0	0	0	0	0	0	0	0	0	15	2	8	1	6	5
GAACATCTCTTGCCGT-6	2	0	0	1	0	0	0	0	0	0	0	0	0	0	0	29	42	19	28	33	32
GAATAAGAGTGGAGAA-6	2	0	0	0	0	0	0	0	0	0	0	0	0	0	0	9	4	4	0	5	1
GACACGCAGGTGACCA-6	1	1	0	0	0	0	0	1	0	0	0	0	0	0	0	2	3	4	1	9	27
GACACGCGTAAGGATT-6	1	11	4	0	0	0	0	0	0	6	0	0	0	0	0	1	1	2	23	11	62
GACAGAGCAATAGCGG-6	2	0	0	0	0	0	0	1	0	0	0	0	0	0	0	189	104	52	57	148	122
GACAGAGCAGTCCTTC-6	1	4	2	0	0	0	0	0	0	0	0	0	0	0	0	2	4	0	120	20	59
GACGTTAAGAGAGCTC-6	3	0	0	0	0	0	0	0	0	0	0	0	0	0	0	0	0	0	0	3	3
GACGTTAGTCTAAACC-6	2	0	3	4	0	0	0	0	0	0	0	0	0	0	0	51	46	25	19	44	33
GACGTTAGTTACGTCA-6	2	0	0	18	0	0	0	0	1	0	0	0	0	0	0	11	10	6	0	8	9
GACTAACCACAAGTAA-6	1	4	1	0	0	0	0	2	0	0	0	0	0	0	0	144	100	62	40	212	35
GACTACACATGGTAGG-6	2	0	0	0	0	0	0	0	0	0	0	0	0	0	0	136	34	46	0	33	0
GACTACATCAGGTTCA-6	1	1	3	0	0	0	0	2	0	0	0	0	0	0	0	1	1	0	223	8	179
GACTGCGCACACCGCA-6	1	0	0	0	0	0	0	1	0	0	0	0	0	0	0	1	1	0	0	0	12
GACTGCGTCACGCGGT-6	1	5	5	0	0	0	0	0	1	0	0	0	0	0	0	5	13	4	41	49	41
GAGTCCGGTGCACTTA-6	2	0	0	2	0	0	0	0	0	0	0	0	0	0	0	41	28	9	0	9	0
GAGTCCGTCGGCCGAT-6	2	0	0	2	0	0	0	0	1	0	0	0	1	0	0	10	11	5	0	11	2
GATCAGTGTAATTGGA-6	2	3	0	0	0	0	0	0	0	0	0	0	0	0	0	27	17	32	1	35	1
GATCGATAGATGGCGT-6	1	3	3	0	0	0	0	3	0	0	0	0	0	0	0	0	1	2	67	11	77
GATCGATTCTTCGAGA-6	2	0	0	3	0	0	0	0	3	1	0	0	0	0	0	160	68	66	3	11	9
GATCGCGCAATAAGCA-6	1	2	0	0	0	0	0	0	0	0	0	0	0	0	0	4	7	8	38	31	27
GATCGTACAGGAATGC-6	7	0	0	0	0	0	0	0	0	0	0	0	3	0	0	0	0	0	0	9	0
GATCTAGAGACAGGCT-6	1	5	16	0	0	0	0	5	0	0	0	0	0	0	0	1	1	1	102	9	108
GCAATCAGTGTTCTTT-6	1	0	0	0	0	0	0	0	0	0	0	0	0	0	0	20	17	15	1	18	7
GCACTCTCAGTTTACG-6	2	0	0	6	0	0	0	2	0	1	0	0	0	0	0	365	196	183	27	144	52
GCACTCTGTAACGTTC-6	2	0	0	0	0	0	0	0	0	0	0	0	0	0	0	57	53	53	1	24	16
GCATGATCATTTGCCC-6	2	0	0	2	0	0	0	0	0	0	0	0	0	0	0	31	10	16	3	13	19
GCATGCGCAATGGATA-6	2	0	3	1	0	0	0	0	0	0	0	0	0	0	0	317	138	49	34	109	69
GCATGCGTCTAACGGT-6	2	1	0	1	0	0	0	1	0	0	0	0	0	0	0	19	3	13	0	6	1
GCATGTACATGTTCCC-6	1	0	0	0	0	0	0	0	0	0	0	0	0	0	0	0	2	0	1	1	14
GCCAAATCATTGGGCC-6	2	1	0	1	0	0	0	1	0	0	0	0	0	0	0	46	19	11	16	28	30
GCCAAATGTAAACACA-6	1	0	0	0	0	0	0	0	0	0	0	0	0	0	0	12	3	2	4	3	5
GCCTCTATCGTCTGCT-6	2	0	0	2	0	0	0	0	0	0	0	0	0	0	0	11	14	13	5	3	4
GCGACCACAGAGCCAA-6	7	0	0	0	0	0	0	0	0	0	0	1	0	0	0	0	3	1	1	0	4
GCGAGAACATTATCTC-6	1	1	0	0	0	0	0	1	0	0	0	0	0	0	0	0	0	1	1	0	11
GCGAGAATCCACGTTC-6	7	0	0	0	0	0	0	1	0	0	0	0	6	0	1	0	0	0	0	8	0
GCGCAACTCCCAAGTA-6	2	0	0	3	0	0	0	0	0	24	0	0	0	0	0	93	47	31	6	41	5
GCGCCAACATGGTCTA-6	2	0	0	3	0	0	0	0	1	0	0	0	0	0	0	279	58	63	0	60	2
GCGGGTTTCCGGCACA-6	2	0	0	0	0	0	0	0	0	1	0	0	0	0	0	1	10	5	0	11	0
GCTGCAGAGTGTCTCA-6	5	0	0	0	0	0	0	6	1	1	0	0	0	0	0	9	8	6	0	1	0
GCTGCTTCATCAGTCA-6	1	2	3	0	0	0	0	0	3	0	0	0	0	0	0	22	20	6	8	75	34
GCTGCTTGTGAGGGAG-6	2	0	0	2	0	0	0	0	0	0	0	0	0	0	0	57	38	32	0	24	1
GCTGGGTCACGACGAA-6	1	1	1	0	0	0	0	1	0	0	0	0	0	0	0	1	0	2	7	2	26
GCTGGGTGTAAACGCG-6	1	3	17	4	0	0	0	0	2	0	0	0	0	0	0	168	161	103	208	163	356
GCTTCCAAGATGCCAG-6	2	0	0	5	0	0	0	0	1	0	0	0	0	0	0	188	180	96	0	35	0
GCTTCCAAGCCACGCT-6	2	0	0	1	0	0	0	0	0	0	0	0	0	0	0	22	11	7	0	24	1
GGAACTTAGTACGCGA-6	2	0	0	0	0	0	0	0	0	0	0	0	0	0	2	9	8	3	0	3	0
GGACAAGGTTCTCATT-6	1	0	4	0	0	0	0	1	0	0	0	0	0	0	0	3	6	1	58	17	121
GGACAGAGTCCTAGCG-6	2	1	0	1	0	0	0	0	0	0	0	0	0	0	0	22	16	12	0	26	9
GGACAGAGTGCCTGCA-6	3	0	0	0	0	0	0	0	0	0	0	0	0	0	0	19	12	7	7	14	14
GGACGTCTCCTGCTTG-6	2	0	0	2	0	0	0	1	0	0	0	0	0	0	0	276	135	113	8	64	11
GGAGCAACAGGGATTG-6	2	0	1	2	0	0	0	0	0	0	0	0	0	0	0	85	62	12	0	16	1
GGATGTTAGGCATGGT-6	1	1	0	0	0	0	0	0	0	0	0	0	0	0	0	17	13	11	35	45	23
GGATGTTCAGGTTTCA-6	1	2	2	0	0	0	0	0	0	0	0	0	0	0	0	12	27	14	33	73	36
GGATTACCACAGCCCA-6	1	0	7	0	0	0	0	0	0	8	0	0	0	0	0	1	2	0	79	2	87
GGATTACCAGGGCATA-6	2	0	0	3	0	0	0	0	0	0	0	0	0	0	0	83	31	21	0	26	19
GGCAATTTCGAACGGA-6	2	1	2	0	0	0	0	0	0	0	0	0	0	0	0	27	10	11	7	16	17
GGCCGATGTCAGCTAT-6	1	0	0	0	0	0	0	0	2	0	0	0	0	0	0	13	11	7	15	61	6
GGCCGATGTTCCATGA-6	2	0	0	1	0	0	0	0	0	0	0	0	0	0	0	25	25	43	5	6	3
GGCGACTAGTCGTACT-6	1	1	0	0	0	0	0	0	0	0	0	0	0	0	0	0	0	2	0	1	0
GGCGTGTTCTGAGGGA-6	2	0	0	6	0	0	0	0	0	0	0	0	0	0	0	41	42	25	0	9	0
GGCTGGTTCCTTTACA-6	2	0	5	9	0	0	0	0	0	3	0	0	0	0	0	66	41	28	12	65	15
GGCTGGTTCTTCAACT-6	2	0	1	4	0	0	0	0	0	0	0	0	0	0	0	29	19	16	6	16	8
GGGAATGTCAAACAAG-6	2	0	0	0	0	0	0	0	0	0	0	0	0	0	0	63	34	18	10	45	34
GGGATGAGTTGACGTT-6	1	1	2	0	0	0	0	0	0	0	0	0	0	0	0	0	6	4	33	14	61
GGGTCTGGTCGCATCG-6	5	0	0	0	1	0	0	0	0	0	0	0	0	0	0	3	1	3	0	2	0
GGGTCTGTCTCAACTT-6	2	0	0	0	0	0	0	0	0	4	0	0	0	0	0	46	12	8	0	4	1
GGTATTGGTCCCTTGT-6	2	0	0	0	0	0	0	0	0	12	0	0	0	0	0	56	43	14	3	20	32
GGTATTGTCATCTGCC-6	2	0	0	0	0	0	0	0	0	0	0	0	0	0	0	5	2	2	0	8	3
GGTGAAGCAGTTAACC-6	2	0	0	0	0	0	0	0	0	0	0	0	0	0	0	11	17	24	0	2	4
GGTGCGTTCTTATCTG-6	2	0	12	13	0	0	0	0	0	0	0	0	0	0	0	74	31	16	41	37	120
GGTGTTAAGGTGTGGT-6	2	0	0	0	1	0	0	5	0	0	0	0	0	0	0	278	127	53	60	271	151
GGTGTTAAGTGTTAGA-6	1	1	0	0	0	0	0	0	0	0	0	0	0	0	0	1	0	2	5	4	9
GGTGTTACAGTCAGCC-6	5	1	0	0	0	0	0	0	2	0	0	0	0	0	0	0	0	1	2	1	1
GTAACGTAGACATAAC-6	2	0	0	0	0	0	0	5	0	0	0	0	0	0	0	109	53	31	0	147	36
GTAACGTTCCGCGTTT-6	2	0	0	0	0	0	0	0	0	0	0	0	0	0	0	35	30	27	2	54	11
GTAACTGAGTCGTACT-6	2	0	0	2	0	0	0	1	0	0	0	0	0	0	0	16	24	4	3	24	6
GTAACTGTCTGCCAGG-6	2	0	0	6	0	0	0	1	0	0	0	0	0	0	0	160	51	56	13	108	59
GTACGTACACACGCTG-6	1	4	2	0	0	0	0	0	0	0	0	0	0	0	0	2	4	6	6	24	8
GTACGTAGTACCGTAT-6	2	0	0	3	0	0	0	0	0	0	0	0	4	0	0	26	27	13	17	14	44
GTACGTATCCCGGATG-6	1	0	4	0	0	0	0	0	0	0	0	0	0	0	0	1	0	0	4	0	32
GTAGTCAAGGGATCTG-6	2	0	0	0	0	0	0	0	1	0	0	0	0	0	0	13	37	35	34	76	35
GTAGTCAGTGTTTGGT-6	2	1	0	8	0	0	0	0	0	0	0	0	0	0	0	29	36	25	0	16	3
GTATCTTCAAGGACAC-6	2	0	1	1	0	0	0	0	0	0	0	0	0	0	0	104	33	14	13	23	28
GTATCTTTCTCGTATT-6	7	2	0	1	0	0	0	0	1	0	0	0	1	0	0	9	4	4	0	6	0
GTCACAAAGAGATGAG-6	2	0	0	0	0	0	0	1	0	0	0	0	0	0	0	3	4	4	2	3	1
GTCACGGTCTTACCTA-6	2	0	0	0	0	0	0	0	0	0	0	0	0	0	0	8	10	3	5	5	12
GTCATTTCACTCAGGC-6	1	0	4	0	0	0	0	0	0	0	0	0	0	0	0	1	0	0	16	0	18
GTCGGGTCAGGGAGAG-6	2	0	0	2	0	0	0	0	0	0	0	0	0	0	0	46	26	5	8	10	31
GTCGGGTTCATCGATG-6	4	0	4	0	0	0	0	0	0	0	0	0	0	0	0	26	29	3	13	28	46
GTCTCGTGTACAGACG-6	2	0	0	0	0	0	0	0	0	1	0	0	0	0	0	206	66	28	15	104	35
GTCTCGTTCAACACAC-6	1	0	0	0	0	0	0	0	0	0	0	0	0	0	0	0	0	0	4	4	2
GTGAAGGTCGCACTCT-6	1	5	3	0	0	0	0	0	1	0	0	0	0	0	0	0	0	2	5	6	19
GTGCATAAGGGCTCTC-6	2	0	0	1	0	0	0	0	0	2	0	0	0	0	0	136	23	38	1	18	0
GTGCATATCCTGTAGA-6	2	0	5	0	0	0	0	0	0	0	0	0	0	0	0	154	83	24	33	41	35
GTGCGGTCAAGCCCAC-6	2	0	0	0	0	0	0	0	0	0	0	0	0	0	0	142	74	48	1	20	2
GTGCGGTGTCCGTTAA-6	1	0	0	0	0	0	0	0	0	1	0	0	0	0	0	55	27	30	2	43	15
GTGCTTCTCTGAGGGA-6	6	0	0	0	0	0	0	0	0	0	0	0	0	0	0	11	12	5	6	17	16
GTGTTAGGTCTCCATC-6	2	0	1	2	0	0	0	0	0	0	0	0	0	0	0	35	31	10	2	8	24
GTGTTAGGTCTCGTTC-6	1	1	0	0	0	0	0	0	0	0	0	0	0	0	0	0	1	0	16	3	32
GTGTTAGGTGTTTGGT-6	5	0	1	0	0	0	0	6	4	0	0	0	0	0	0	2	5	6	3	5	20
GTTACAGAGCTAGTTC-6	2	0	0	4	0	0	0	0	0	0	0	0	0	0	0	131	97	68	36	103	44
GTTCTCGGTGGCAAAC-6	7	1	0	0	0	0	0	0	0	0	0	0	12	0	0	0	0	0	0	13	0
GTTCTCGTCCCGGATG-6	1	4	1	0	0	0	0	0	0	0	0	0	0	0	0	4	7	6	0	41	1
GTTCTCGTCTACTATC-6	1	2	5	0	0	0	0	0	0	0	0	0	0	0	0	1	0	1	27	27	56
GTTTCTATCCGTTGTC-6	2	0	0	0	0	0	0	0	0	1	0	0	0	0	0	20	7	12	0	6	0
TAAGCGTCATAGAAAC-6	2	0	0	1	0	0	0	0	0	0	0	0	0	0	0	35	5	12	3	16	0
TAAGTGCCAGACAAGC-6	2	0	0	3	0	0	0	0	1	0	0	0	0	0	0	70	19	22	0	28	2
TACCTATGTACTCTCC-6	2	0	0	0	0	0	0	0	0	0	0	0	0	0	0	0	1	2	0	3	1
TACCTATTCTGGTATG-6	2	0	0	0	0	0	0	1	0	9	0	0	0	0	0	44	11	10	5	12	3
TACCTTATCCCACTTG-6	2	0	0	0	0	0	0	0	0	0	0	0	0	0	0	3	7	4	6	12	3
TACGGATAGCTCTCGG-6	2	0	0	6	0	0	0	0	0	16	0	0	0	0	0	11	17	18	7	32	17
TACGGGCCAGGTCCAC-6	5	0	0	1	0	0	0	11	10	0	0	0	0	0	0	51	39	29	1	16	11
TACGGGCTCAGCATGT-6	1	1	0	0	0	0	0	0	0	1	0	0	0	0	0	1	2	3	6	10	11
TACTCATAGTATCGAA-6	2	0	2	9	0	0	0	0	0	0	0	0	0	0	0	22	18	9	13	28	18
TACTTACTCGGCTTGG-6	1	3	5	0	0	0	0	0	0	0	0	0	0	0	0	0	1	0	17	13	42
TACTTGTAGATGGCGT-6	1	5	9	0	0	0	0	0	1	0	0	0	0	0	0	20	25	10	83	52	81
TACTTGTTCGGAATCT-6	2	0	0	1	0	0	0	0	3	1	0	0	0	0	0	149	64	72	2	46	1
TAGACCAAGCGATAGC-6	2	0	0	1	0	0	0	0	1	0	0	0	0	0	0	36	25	31	0	31	7
TAGACCACACGAGAGT-6	1	5	0	0	0	0	0	0	3	0	0	0	0	0	0	13	26	10	16	90	8
TAGAGCTCATTGAGCT-6	2	0	0	0	0	0	0	0	0	0	0	0	0	0	0	10	0	5	0	47	8
TAGAGCTTCCACTCCA-6	2	0	0	7	0	0	0	0	0	3	0	0	0	0	0	154	58	36	6	41	34
TAGCCGGAGAGCTGGT-6	1	1	2	0	0	0	0	0	0	0	0	0	0	0	0	8	11	2	14	31	68
TAGCCGGAGCGTTTAC-6	1	3	4	0	0	0	0	0	0	0	0	0	0	0	0	9	17	2	57	56	24
TAGCCGGTCGCGGATC-6	1	1	5	0	0	0	0	0	0	0	0	0	0	0	0	2	0	0	2	0	22
TAGTTGGGTTGTCGCG-6	2	0	0	5	0	0	0	0	0	0	0	0	0	0	0	23	20	11	3	22	12
TATCAGGCAGGGTTAG-6	2	0	0	0	0	0	0	0	0	0	0	0	0	0	0	3	2	1	0	9	3
TATCAGGGTGTCCTCT-6	6	2	3	0	0	0	0	0	0	0	0	0	0	0	0	6	6	1	35	5	24
TATGCCCGTCTAAACC-6	5	1	0	0	0	0	0	0	2	0	0	0	0	0	0	0	1	0	1	0	4
TATGCCCTCGAGGTAG-6	2	0	0	0	0	0	0	0	0	1	0	0	0	0	0	17	18	17	0	25	2
TCAACGAAGATCCCAT-6	1	3	6	0	0	0	0	0	0	0	0	0	0	0	0	4	1	0	39	15	36
TCAACGATCCACTCCA-6	2	0	0	8	0	0	0	0	0	0	0	0	0	0	0	240	72	56	20	115	41
TCACGAATCATCACCC-6	1	6	2	0	0	0	0	1	0	0	0	0	0	0	0	0	0	0	8	1	24
TCAGCAAAGATTACCC-6	2	0	1	1	0	0	0	0	0	0	0	0	0	0	0	19	12	6	12	41	18
TCATTTGTCCGTAGGC-6	5	0	0	1	0	0	0	19	16	0	0	0	0	0	0	163	137	127	10	119	22
TCATTTGTCTCTTGAT-6	5	0	0	0	0	0	0	0	4	0	0	0	0	0	0	0	3	0	0	2	0
TCCACACCAAGTACCT-6	2	0	0	0	0	0	0	0	0	0	0	0	0	0	0	166	113	80	1	25	9
TCCACACGTGATGTCT-6	2	0	0	2	0	0	0	0	1	0	0	0	0	0	0	24	16	17	18	9	26
TCGAGGCAGGCATGGT-6	1	1	2	0	0	0	0	0	0	0	0	0	0	0	0	2	1	1	3	5	7
TCGAGGCTCACCATAG-6	2	0	0	0	0	0	0	0	0	1	0	0	0	0	0	16	4	7	0	3	1
TCGGGACAGCCTCGTG-6	1	11	1	0	0	0	0	0	0	0	0	0	0	0	0	4	11	3	9	41	19
TCGGGACTCTCGAGTA-6	1	5	1	0	0	0	0	0	0	0	0	0	0	0	0	0	0	1	5	10	21
TCGTAGAAGTAAGTAC-6	2	0	1	0	0	0	0	0	0	0	0	0	0	0	0	105	59	22	5	46	37
TCGTAGACAACAACCT-6	2	0	0	0	0	0	0	1	0	0	0	0	0	0	0	40	25	28	0	18	6
TCTCTAACACACGCTG-6	2	0	2	0	0	0	0	0	0	0	0	0	0	0	0	47	29	28	23	39	25
TCTGGAAAGATATGCA-6	7	0	0	0	0	0	0	0	0	0	0	0	0	0	0	0	0	0	0	2	0
TCTTCGGCAGGAATGC-6	2	0	0	4	0	0	0	0	0	0	0	0	0	0	0	61	38	35	4	19	10
TCTTCGGTCCCTCAGT-6	2	0	0	0	0	0	0	1	0	0	0	0	0	0	0	76	36	20	2	129	52
TCTTTCCAGTGAAGAG-6	1	2	3	0	0	0	0	0	0	0	0	0	0	0	0	0	3	2	9	4	27
TCTTTCCGTAAGTGGC-6	2	0	0	6	0	0	0	0	0	0	0	0	0	0	0	5	12	20	1	4	1
TCTTTCCTCAACGGGA-6	5	0	0	0	0	0	0	1	0	0	0	0	0	0	0	6	3	5	1	7	1
TGAAAGAGTGAACCTT-6	2	0	0	0	0	0	0	0	0	0	0	0	0	0	0	22	18	8	1	18	1
TGACTTTTCCTAGTGA-6	1	1	16	0	0	0	0	0	0	0	0	0	0	0	0	1	4	3	19	2	86
TGAGAGGTCTTCATGT-6	3	0	0	0	6	0	0	0	0	0	0	0	0	0	0	297	120	79	10	47	24
TGAGCATAGCTCTCGG-6	2	0	0	3	0	0	0	0	0	0	0	0	0	0	0	46	26	11	2	10	8
TGAGCATGTCGGCACT-6	1	1	0	0	0	0	0	0	0	0	0	0	0	0	0	0	3	1	0	7	2
TGAGCCGAGGGTCGAT-6	6	0	0	0	0	0	0	0	0	0	0	0	0	0	0	0	1	0	0	1	0
TGATTTCTCCGATATG-6	2	1	0	1	0	0	0	0	0	2	0	0	0	0	0	43	27	10	5	27	4
TGCACCTCACCATCCT-6	1	0	0	0	0	0	0	0	0	0	0	0	0	0	0	0	1	0	5	9	7
TGCACCTGTAAACGCG-6	1	0	6	0	0	0	0	0	0	0	0	0	0	0	0	21	17	9	70	75	36
TGCCCATCAATCACAC-6	5	1	2	0	0	0	0	0	0	0	0	0	0	0	0	1	6	6	3	11	10
TGCCCTAAGGAGTCTG-6	2	0	0	0	0	0	0	0	0	0	0	0	0	0	0	28	13	4	0	5	1
TGCCCTAGTAAACGCG-6	4	0	40	0	0	0	0	0	0	0	0	0	0	0	0	163	78	31	230	104	289
TGCCCTAGTGAGGGTT-6	2	0	0	0	0	0	0	0	0	1	0	0	0	0	0	9	3	2	1	2	10
TGCCCTATCGCGGATC-6	1	0	0	0	0	0	0	0	0	0	0	0	0	0	0	0	3	0	3	2	4
TGCGTGGCATGGATGG-6	1	2	2	0	1	0	0	0	0	0	0	0	0	0	0	6	8	4	9	35	12
TGCTACCCAAGTCTGT-6	2	0	1	5	0	0	0	0	0	0	0	0	0	0	0	15	18	11	0	4	1
TGCTACCTCGGTGTCG-6	2	0	0	0	1	0	0	0	0	0	0	0	0	0	0	240	99	33	27	54	57
TGGACGCAGTCCGTAT-6	2	0	0	1	0	0	0	2	0	0	0	0	0	0	0	19	14	37	2	12	4
TGGCCAGCATTCCTGC-6	2	0	0	6	0	0	0	1	0	0	0	0	0	0	0	178	73	27	1	12	5
TGGCTGGCACTCAGGC-6	2	0	3	1	0	0	0	0	0	0	0	0	0	0	0	74	43	20	26	15	41
TGGCTGGGTTTAGCTG-6	2	0	0	0	0	0	0	0	1	0	0	0	0	0	0	33	14	7	0	2	2
TGGCTGGTCAGGTTCA-6	2	0	0	0	0	0	0	5	6	1	0	0	0	0	0	10	25	6	5	3	5
TGGGAAGAGTAGGCCA-6	1	2	0	0	0	0	0	0	0	0	0	0	0	0	0	0	3	2	11	4	32
TGGGAAGCATGAGCGA-6	2	0	1	1	0	0	0	0	0	0	0	0	0	0	0	104	43	28	1	12	10
TGGGAAGGTCATGCAT-6	4	0	1	2	0	0	0	0	0	0	0	0	0	0	0	40	50	19	2	48	43
TGGTTAGGTCCAAGTT-6	1	0	0	0	0	0	0	0	1	0	0	0	0	0	0	1	3	1	7	11	6
TGGTTCCAGGGTGTTG-6	1	2	1	0	0	0	0	0	0	0	0	0	0	0	0	0	0	0	2	1	11
TGTATTCTCCCTAACC-6	2	0	0	1	0	0	0	0	0	0	0	0	0	0	0	13	22	14	0	4	0
TGTGGTAGTTTGTTGG-6	2	1	0	0	0	0	0	0	0	0	0	0	0	0	0	6	5	9	0	2	0
TGTGTTTCAGTATCTG-6	2	0	0	0	0	0	0	3	0	0	0	0	0	0	0	149	137	61	2	109	10
TGTGTTTGTAACGCGA-6	2	0	0	1	0	0	0	0	0	1	0	0	0	0	0	84	20	23	0	5	2
TTAACTCCAGTCCTTC-6	2	0	0	6	0	0	0	0	0	0	0	0	0	0	0	109	120	84	3	24	11
TTAGGACGTGTCAATC-6	1	1	0	0	0	0	0	0	0	0	0	0	0	0	0	16	16	6	22	18	5
TTAGGCACACCCTATC-6	2	0	0	0	0	0	0	0	0	3	0	0	0	0	0	118	9	6	5	3	5
TTAGGCACAGTTTACG-6	1	2	0	0	0	0	0	0	0	0	0	0	0	0	0	1	0	2	1	0	13
TTAGGCACATAGACTC-6	2	0	2	4	0	0	0	0	0	0	0	0	0	0	0	76	36	22	8	26	71
TTAGGCAGTATGAAAC-6	6	0	0	0	0	0	0	0	0	11	0	1	0	0	0	189	98	61	13	75	15
TTAGTTCGTATGAAAC-6	3	0	1	0	0	0	0	0	0	0	0	0	0	0	0	84	47	16	42	78	60
TTAGTTCTCAGCTCTC-6	2	0	0	0	0	0	0	0	0	0	0	0	0	0	0	3	1	1	1	15	22
TTAGTTCTCGGTCTAA-6	1	0	6	0	0	0	0	0	0	0	0	0	0	0	0	8	8	5	91	15	45
TTCCCAGAGAGGTTAT-6	3	0	0	0	0	0	0	14	0	0	0	0	0	0	1	28	16	3	1	1	2
TTCCCAGGTCTGGAGA-6	1	7	1	0	0	0	0	1	0	0	0	0	0	0	0	10	13	4	29	40	28
TTCCCAGGTGACAAAT-6	2	0	7	5	0	0	0	0	0	1	0	0	0	0	0	32	22	8	14	13	35
TTCGAAGAGCCTATGT-6	2	0	0	0	0	0	0	0	0	1	0	0	0	0	0	16	7	25	6	13	15
TTCGAAGCACCGAAAG-6	2	0	0	1	0	0	0	0	0	0	0	0	0	0	0	4	3	3	1	5	1
TTCGAAGCAGGCTGAA-6	1	2	5	0	0	0	0	0	0	0	0	0	0	0	0	20	30	18	12	30	18
TTCGGTCCACCTCGGA-6	1	5	15	0	0	0	0	2	0	0	0	0	0	0	0	26	12	10	161	122	209
TTCGGTCTCCAGTAGT-6	5	0	0	0	0	0	0	5	5	0	0	0	0	0	0	6	3	2	0	4	1
TTCGGTCTCCTCAATT-6	5	2	0	0	0	0	0	0	3	0	0	0	0	0	0	0	3	0	0	4	0
TTCGGTCTCTCGTATT-6	2	0	0	0	0	0	0	0	0	0	0	0	0	0	0	6	2	6	0	47	0
TTCTACAAGATCCGAG-6	1	2	1	0	0	0	0	0	0	0	0	0	0	0	0	15	21	6	2	41	1
TTCTACACACCATGTA-6	2	0	0	40	0	0	0	0	0	1	0	0	0	0	0	76	67	12	1	44	43
TTCTCAAAGGAGCGTT-6	2	0	0	0	1	0	0	0	0	0	0	0	0	0	0	4	1	1	0	1	0
TTCTCAATCTGCGACG-6	5	2	0	0	0	0	0	1	5	0	0	0	0	0	0	2	10	0	0	2	0
TTGAACGCAGCTGCAC-6	2	0	0	0	0	0	0	0	0	0	0	0	0	0	0	5	6	6	3	17	15
TTGAACGGTCTGATTG-6	1	0	2	0	0	0	0	0	0	0	0	0	0	0	0	4	8	3	35	37	50
TTGACTTAGCCATCGC-6	2	0	0	53	0	0	0	0	0	0	0	0	0	0	0	47	44	22	8	44	31
TTGACTTTCATGTCTT-6	2	0	0	7	0	0	0	0	0	0	0	0	0	0	0	191	95	77	1	36	0
TTGGCAAGTAGTGAAT-6	1	1	2	0	0	0	0	0	0	0	0	0	0	0	0	0	1	0	9	4	19
TTGTAGGCAGGCTGAA-6	2	0	0	3	0	0	0	0	0	0	0	0	0	0	0	187	79	27	0	44	2
TTGTAGGCATGTTCCC-6	1	1	1	0	0	0	0	0	0	0	0	0	1	0	0	3	2	3	14	15	31
TTTACTGAGACGACGT-6	2	0	0	17	0	0	0	0	4	47	0	0	0	0	0	287	142	96	2	239	51
TTTACTGAGCAGCCTC-6	2	0	0	0	0	0	0	0	0	2	0	0	0	0	0	53	25	15	3	29	11
TTTACTGGTTCACCTC-6	2	0	0	0	0	0	0	0	0	0	0	0	0	0	0	10	5	4	0	13	0
TTTATGCAGGATGGAA-6	2	0	0	0	0	0	0	0	0	0	0	0	0	0	0	4	5	5	6	6	1
TTTATGCGTCTGCGGT-6	2	0	0	4	0	0	0	0	0	0	0	0	0	0	0	8	6	3	0	2	2
TTTGCGCAGCGCCTCA-6	1	1	8	0	0	0	0	0	0	0	0	0	0	0	0	9	6	4	174	24	171
TTTGCGCGTCTCGTTC-6	2	0	0	0	0	0	0	0	0	0	0	0	0	0	0	8	7	1	0	1	2
TTTGTCACACAGTCGC-6	1	1	8	0	0	0	0	0	0	0	0	0	0	0	0	3	0	0	11	0	70
ACCGTAATCCTTTACA-7	6	0	0	0	0	0	0	0	0	7	0	0	0	0	0	0	0	0	0	0	0
ACGAGCCCATAAGACA-7	6	0	0	0	0	0	0	0	0	2	0	0	0	0	0	0	0	0	0	1	0
AGGCCACAGGACAGAA-7	2	0	0	0	0	0	0	0	0	0	0	0	0	0	0	0	0	0	0	0	0
AGTCTTTGTCCCTTGT-7	6	0	0	0	0	0	0	0	0	0	0	0	0	0	0	0	0	0	0	0	0
AGTGTCAAGTCATGCT-7	6	0	0	0	0	0	0	0	0	1	0	0	0	0	0	0	0	0	0	0	0
ATTATCCGTTCCATGA-7	6	0	0	0	0	0	0	0	0	3	0	0	0	0	0	0	0	0	0	0	0
CGACCTTTCTGCAAGT-7	6	0	0	0	0	0	0	0	0	1	0	0	0	0	0	0	0	0	0	0	0
CGCTGGAGTGTATGGG-7	6	0	0	0	0	0	0	0	0	0	0	0	0	0	0	0	0	0	0	1	0
CGGAGTCCAGTGGAGT-7	6	0	0	0	0	0	0	0	0	3	0	0	0	0	0	0	0	0	0	0	0
CGTTGGGTCAATCACG-7	6	0	0	0	0	0	0	0	0	1	0	0	0	0	0	0	0	0	0	1	0
CTCATTACACAAGCCC-7	6	0	0	0	0	0	0	0	0	2	0	0	0	0	0	0	0	0	0	2	0
CTCTAATTCCAGTAGT-7	6	0	0	0	0	0	0	0	0	6	0	0	0	0	0	0	0	0	0	0	0
CTTACCGTCCACGTGG-7	6	0	0	0	0	0	0	0	0	11	0	0	0	0	0	0	0	0	0	0	0
GATCAGTAGAATCTCC-7	6	0	0	0	0	0	0	0	0	5	0	0	0	0	0	0	0	0	0	1	0
GATCGATTCCTTCAAT-7	6	0	0	0	0	0	0	0	0	1	0	0	0	0	0	0	0	0	0	2	0
GCTGCAGAGATCTGAA-7	6	0	0	0	0	0	0	0	0	1	0	0	0	0	0	0	0	0	0	0	0
GTAACGTCATGTCCTC-7	6	0	0	0	0	0	0	0	0	1	0	0	0	0	0	0	0	0	0	0	0
GTGCGGTGTCCTAGCG-7	6	1	0	0	0	0	0	0	0	0	0	0	0	0	0	0	0	0	0	1	0
GTTACAGCATGAGCGA-7	6	0	0	0	0	0	0	0	0	3	0	0	0	0	0	0	0	0	0	1	0
TACTTGTCATTTCAGG-7	6	0	0	0	0	0	0	0	0	0	0	0	0	0	0	0	0	0	0	1	0
TAGACCACAGCTTAAC-7	6	0	0	0	0	0	0	0	0	4	0	0	0	0	0	0	0	0	0	2	0
TAGCCGGCAAGCTGAG-7	6	0	0	0	0	0	0	0	0	3	0	0	0	0	0	0	0	0	0	0	0
TTCTCAAGTAAGGATT-7	6	0	0	0	0	0	0	0	0	1	0	0	0	0	0	0	0	0	0	0	0
AAAGTAGGTTCGTCTC-8	5	0	0	0	0	0	0	5	23	0	0	1	0	0	0	0	10	0	2	2	2
ACCCACTAGGTGTTAA-8	7	0	0	0	0	1	0	0	0	0	0	0	3	0	0	0	0	0	0	5	0
ACCCACTCACCGAAAG-8	5	0	0	0	0	0	0	7	25	0	0	0	2	0	0	40	60	12	0	25	1
ACTTTCACATTACCTT-8	7	0	0	0	0	0	0	0	0	6	0	0	3	0	0	0	0	0	0	4	0
ATAAGAGCAAGAAAGG-8	7	0	0	0	0	0	0	0	0	0	0	0	2	0	0	0	0	0	0	1	0
CAACCAAAGTCGTACT-8	5	0	0	0	0	0	0	2	2	0	0	0	0	0	0	1	0	0	0	1	0
CAACCTCTCACTTATC-8	6	0	1	0	0	0	0	0	1	6	0	0	0	0	0	0	0	1	7	1	15
CAAGATCCACTGCCAG-8	7	6	7	0	0	1	0	0	0	0	0	0	4	0	0	0	0	2	17	6	24
CATCGAATCGCCAAAT-8	7	0	0	0	0	0	0	0	0	0	0	0	3	0	0	0	0	0	0	1	0
GAACCTATCACTATTC-8	5	0	0	0	0	0	0	21	69	0	0	0	0	0	0	5	27	1	1	28	32
GCGAGAAAGTCGTACT-8	7	0	0	0	0	0	0	0	0	0	0	0	1	0	0	0	0	0	0	1	0
GGATTACTCCGCAGTG-8	5	0	0	0	0	0	0	0	20	0	0	0	1	0	0	4	7	1	0	8	0
TGGCGCAAGTTAACGA-8	1	0	0	0	0	0	0	0	0	0	0	0	0	0	0	0	0	1	9	0	25
TTGCCGTAGCGAGAAA-8	5	0	0	0	1	0	0	8	23	1	0	0	0	0	0	69	50	81	11	43	52
AAACCTGCACCCAGTG-9	1	1	2	0	0	0	0	0	0	0	0	1	0	0	0	7	6	7	22	32	46
AAACCTGCATAACCTG-9	1	11	1	0	0	0	0	0	0	0	0	0	0	0	0	2	0	4	18	4	26
AAACCTGCATTGGTAC-9	3	0	0	0	0	0	0	0	0	0	0	0	0	0	0	27	14	7	2	9	20
AAACCTGGTCGAACAG-9	1	8	0	0	0	0	0	0	0	0	0	0	0	0	0	0	0	0	2	0	8
AAACGGGGTGATGTGG-9	2	1	0	0	0	0	0	0	0	0	0	0	0	0	0	3	10	7	6	18	35
AAACGGGTCCGTTGCT-9	3	0	0	2	0	0	0	0	0	0	0	0	0	0	0	16	12	3	0	16	6
AAAGCAACAAGTAGTA-9	1	1	0	0	0	0	0	0	0	0	0	0	0	0	0	6	7	3	0	6	5
AAAGCAACATCATCCC-9	5	0	0	1	0	0	0	28	34	0	0	0	0	0	2	34	15	14	1	25	11
AAAGTAGTCGTGGACC-9	1	2	0	0	0	0	0	0	0	0	0	0	0	0	0	1	0	0	6	0	29
AAATGCCAGGCTAGCA-9	1	0	0	0	0	0	0	0	0	0	0	0	0	0	0	3	7	6	0	8	0
AAATGCCCATGAAGTA-9	5	0	0	0	0	0	0	0	4	0	0	0	0	0	0	19	10	25	0	8	3
AAATGCCTCGCGTTTC-9	3	0	0	0	4	0	0	1	0	0	0	0	0	0	0	129	56	21	16	81	29
AACACGTCATATGCTG-9	1	8	2	0	0	0	0	0	0	0	0	0	0	0	0	1	0	0	6	0	43
AACCATGAGGGATCTG-9	3	0	0	2	0	0	0	10	0	0	0	0	0	0	0	227	111	54	16	47	69
AACCATGCAAGAGTCG-9	2	0	1	0	0	0	0	0	0	0	0	0	0	0	0	31	24	7	5	8	26
AACCATGCACCTCGTT-9	2	1	0	0	0	0	0	0	0	0	0	0	0	0	0	30	42	29	0	16	0
AACTCCCCACGAAACG-9	5	0	0	2	0	0	0	1	3	2	0	0	0	0	1	30	22	20	5	9	11
AACTCCCGTACGAAAT-9	1	0	0	0	1	0	0	0	0	0	0	0	0	0	0	3	6	2	0	1	0
AACTCCCGTCAGAAGC-9	2	0	0	0	1	0	0	0	0	0	0	0	0	0	0	0	5	4	1	8	1
AACTCTTTCCTTTCTC-9	2	0	0	1	0	0	0	0	0	0	0	0	0	0	0	95	48	32	14	22	50
AACTTTCAGCGCTTAT-9	1	1	1	0	0	0	0	0	0	0	0	0	0	0	0	3	12	2	14	13	9
AACTTTCAGCTACCTA-9	2	0	0	5	0	0	0	0	0	0	0	0	0	0	0	15	20	21	3	16	2
AAGACCTTCAGTTCGA-9	2	0	0	3	0	0	0	9	8	0	0	0	0	0	0	170	111	69	21	73	65
AAGCCGCAGTGGAGTC-9	2	0	0	1	0	0	0	0	0	0	0	0	0	0	0	21	42	30	0	13	8
AAGGAGCAGACAGACC-9	3	0	0	0	0	0	0	0	0	0	0	0	0	0	0	7	9	5	1	2	2
AAGGTTCAGATGTAAC-9	3	0	0	1	0	0	0	0	0	0	0	0	0	0	0	36	22	21	0	8	0
AAGGTTCTCGAACTGT-9	5	0	0	0	0	0	0	24	15	0	0	0	1	0	0	203	129	63	4	71	29
AAGTCTGAGGCAATTA-9	2	0	2	2	0	0	0	0	0	0	0	0	0	0	0	13	39	20	9	14	18
AATCCAGCAACGATCT-9	2	0	0	7	0	0	0	0	0	0	0	0	0	0	1	40	27	19	1	16	10
AATCGGTCATCGACGC-9	2	1	0	2	0	0	0	0	0	1	0	0	0	0	0	44	20	12	1	13	0
AATCGGTGTGAGTATA-9	3	1	0	0	1	0	0	1	0	0	0	0	0	0	0	6	4	2	0	4	22
ACACCAAGTAGGCATG-9	2	0	0	0	0	0	0	0	0	0	0	0	0	0	0	4	16	5	1	1	0
ACACCCTCACAGGAGT-9	2	0	0	0	0	0	0	0	0	0	0	0	0	0	0	3	9	9	1	4	1
ACACCCTGTTTGCATG-9	2	0	0	0	0	0	0	8	0	0	0	0	0	0	0	282	170	140	6	84	15
ACACTGATCTACCTGC-9	2	1	0	3	0	0	0	0	0	0	0	0	0	0	0	125	74	23	0	33	38
ACAGCCGGTCTAGCCG-9	1	4	0	0	0	0	0	0	0	0	0	0	0	0	0	3	4	4	6	13	8
ACAGCCGTCTGTCAAG-9	1	0	0	0	0	0	0	0	0	0	0	0	0	0	0	0	2	3	4	4	11
ACATACGAGCCTCGTG-9	2	1	0	4	0	0	0	0	0	0	0	0	0	0	0	9	11	13	3	17	5
ACATCAGGTCGCATCG-9	2	0	0	0	0	0	0	0	0	1	0	0	0	0	0	6	11	8	11	8	36
ACCAGTAAGGATCGCA-9	1	0	1	0	0	0	0	0	0	0	0	0	0	0	0	9	7	7	7	16	18
ACCAGTAGTTGGTAAA-9	1	1	1	0	0	0	0	0	0	0	0	0	0	0	0	1	0	0	1	1	1
ACCCACTAGGAATGGA-9	2	0	0	1	0	0	0	0	0	0	0	0	0	0	0	29	19	7	1	1	0
ACCCACTTCGAATGGG-9	1	4	3	0	0	0	0	0	0	0	0	0	0	0	0	1	0	1	28	6	35
ACCCACTTCGCCAGCA-9	3	0	2	0	0	0	0	0	0	0	0	0	0	0	0	210	109	52	8	42	72
ACCGTAAAGACGCTTT-9	1	0	0	0	0	0	0	1	0	0	0	0	0	0	0	27	18	14	8	1	9
ACCGTAACACCAGGTC-9	2	0	4	3	0	0	0	1	0	0	0	0	0	0	0	69	39	17	39	86	115
ACCGTAAGTCAGATAA-9	1	0	0	0	0	0	0	0	0	0	0	0	0	0	0	1	2	3	4	6	6
ACCTTTAAGGTGCTTT-9	2	0	0	1	0	0	0	0	0	0	0	0	0	0	0	6	1	9	1	2	3
ACCTTTACACCAGTTA-9	2	0	0	0	0	0	0	0	0	0	0	0	0	0	0	3	2	2	1	2	1
ACCTTTACATGCAACT-9	2	0	1	1	0	0	0	0	0	0	0	0	0	0	0	29	27	9	15	41	56
ACCTTTAGTAGTAGTA-9	1	7	5	0	0	0	0	0	0	0	0	0	0	0	0	0	0	0	8	9	41
ACGAGCCAGCTAACTC-9	5	0	0	2	0	0	0	1	1	0	0	0	0	0	0	95	56	35	2	22	3
ACGAGGAAGGGAACGG-9	1	4	0	0	0	0	0	0	0	0	0	0	0	0	0	10	9	7	3	10	5
ACGATACTCCGTCATC-9	2	0	0	0	0	0	0	0	0	0	0	0	0	0	0	13	8	9	0	5	1
ACGATGTGTCCGTGAC-9	6	2	2	0	0	0	0	0	0	0	0	0	0	0	0	12	9	4	14	7	18
ACGCCGAGTTCATGGT-9	1	2	0	0	0	0	0	0	0	0	0	0	0	0	0	0	4	3	0	0	1
ACGGCCAAGTTGTCGT-9	7	0	0	6	0	0	0	0	0	0	0	0	8	0	0	69	45	10	7	26	5
ACGGCCAGTAGAGCTG-9	2	1	0	0	0	0	0	0	0	0	0	0	0	0	0	26	13	13	11	19	8
ACGGGCTGTATTACCG-9	1	6	2	0	0	0	0	0	0	0	0	0	0	0	0	0	2	0	9	5	20
ACGGGTCCACTGAAGG-9	2	0	0	6	0	0	0	0	0	0	0	0	0	0	0	17	27	16	0	15	10
ACGGGTCTCATTTGGG-9	2	0	1	1	0	0	0	0	0	0	0	0	0	0	0	9	19	3	3	6	10
ACTATCTAGTTTCCTT-9	2	2	2	2	0	0	0	1	0	0	0	1	0	0	0	10	7	10	14	11	22
ACTGAACTCACCAGGC-9	1	21	1	0	0	0	0	0	0	1	0	0	0	0	0	0	3	1	2	12	18
ACTGAACTCCAGGGCT-9	2	1	0	9	0	0	0	1	0	0	0	0	0	0	0	53	34	14	12	22	16
ACTGAGTAGATAGCAT-9	1	0	14	0	0	0	0	0	0	0	0	0	0	0	0	0	1	0	13	1	141
ACTGAGTAGATGTGTA-9	1	9	0	0	0	0	0	0	0	0	0	0	0	0	0	0	1	0	2	2	11
ACTGAGTAGTGGGATC-9	1	3	0	0	0	0	0	0	1	0	0	0	0	0	0	4	11	3	7	18	18
ACTGATGTCTAACTGG-9	7	0	0	0	0	0	0	0	0	0	0	0	1	0	0	0	0	0	0	2	0
ACTGTCCGTGCACTTA-9	5	0	0	0	1	0	0	0	2	0	0	0	0	0	0	0	1	1	0	0	0
ACTGTCCGTGTAAGTA-9	3	0	0	1	0	0	0	0	0	0	0	0	0	0	0	36	22	12	1	4	1
ACTGTCCGTTAGGGTG-9	6	12	3	0	0	0	0	0	1	0	0	0	0	0	0	0	1	0	28	9	33
ACTTACTTCACCCGAG-9	1	0	1	0	0	0	0	0	1	0	0	0	0	0	0	29	12	10	7	8	8
ACTTGTTTCTCCGGTT-9	3	0	0	7	0	0	0	0	0	0	0	0	0	0	0	111	63	30	1	38	10
ACTTTCAAGTCCATAC-9	2	0	2	1	0	0	0	0	0	0	0	0	0	0	0	47	44	15	26	42	62
ACTTTCACAGGATTGG-9	2	0	0	2	0	0	0	4	0	8	0	0	0	0	0	66	57	35	5	12	13
ACTTTCAGTTCCACGG-9	4	0	0	5	1	0	0	0	0	0	0	0	0	0	0	79	50	9	0	10	6
AGAATAGAGTGTTAGA-9	3	0	0	5	0	0	0	0	0	0	0	0	0	0	0	50	39	9	0	23	0
AGACGTTAGGGTGTTG-9	1	14	1	0	0	0	0	0	0	0	0	0	0	0	0	0	1	1	5	5	6
AGACGTTCAACACGCC-9	1	2	8	0	0	0	0	0	0	0	0	0	0	0	0	5	9	5	43	9	81
AGACGTTTCTCCAGGG-9	1	5	0	0	0	0	0	0	0	0	0	0	0	0	0	22	22	8	0	18	0
AGAGCGAGTCTGCCAG-9	2	0	1	2	1	0	0	1	0	6	0	0	0	0	0	19	30	11	5	10	17
AGAGCGAGTGCGGTAA-9	2	0	0	1	0	0	0	0	0	0	0	0	0	0	0	17	22	5	0	7	18
AGAGCTTAGGGAAACA-9	1	1	1	0	0	0	0	0	0	0	0	0	0	0	0	0	2	0	6	4	7
AGAGTGGTCATTGCGA-9	1	0	2	0	0	0	0	0	0	0	0	0	0	0	1	0	0	0	1	0	15
AGAGTGGTCTTGCCGT-9	1	10	1	0	0	0	0	0	0	0	0	0	0	0	0	0	3	0	5	6	7
AGATCTGAGTTGAGTA-9	1	10	1	0	0	0	0	0	0	0	0	0	0	0	0	4	2	3	14	12	10
AGATCTGCAACAACCT-9	1	7	0	0	0	0	0	0	0	0	0	0	0	0	0	4	4	4	17	7	20
AGATCTGGTCTCACCT-9	2	0	0	2	0	0	0	1	0	0	0	0	0	0	0	48	25	18	3	11	4
AGATTGCAGAAGGCCT-9	5	0	0	0	0	0	0	0	4	0	0	0	0	0	0	2	1	0	0	2	2
AGATTGCAGGCGTACA-9	3	0	0	4	0	0	0	3	0	0	0	0	0	0	0	61	59	26	5	37	8
AGCCTAAAGCAGACTG-9	2	0	0	0	0	0	0	0	0	0	0	0	0	0	0	25	10	26	1	9	2
AGCCTAATCGTCTGCT-9	1	1	1	0	0	0	0	0	0	0	0	0	0	0	0	14	7	2	14	7	27
AGCGTATGTTATGTGC-9	1	1	6	0	0	0	0	0	0	7	0	0	0	0	0	0	2	3	5	1	14
AGCGTATTCACCTCGT-9	1	6	1	0	0	0	0	0	0	0	0	0	0	0	0	0	0	1	4	7	2
AGCGTATTCCTATGTT-9	2	0	0	1	0	0	0	0	0	0	0	0	0	0	0	17	35	11	3	31	3
AGCGTCGCAAGCCGCT-9	2	0	0	0	0	0	0	1	0	0	0	0	0	0	0	9	12	10	2	5	5
AGCTCTCAGCGCCTTG-9	5	0	0	0	0	0	0	6	5	0	0	0	0	0	0	10	9	5	0	2	0
AGCTCTCCAGACGTAG-9	1	1	0	0	0	0	0	2	2	0	0	0	0	0	0	21	14	9	4	14	24
AGCTTGATCAGTTTGG-9	1	10	3	0	1	0	0	0	0	0	0	0	0	0	0	1	4	5	37	18	42
AGCTTGATCCTAGAAC-9	3	0	0	1	0	0	0	0	0	0	0	0	0	0	0	45	45	28	4	14	5
AGGCCGTAGCTAACAA-9	5	0	0	0	0	0	0	3	11	0	0	0	0	0	0	10	13	6	0	8	7
AGGCCGTCAGACGCTC-9	2	0	0	0	0	0	0	0	0	2	0	0	0	0	0	70	65	37	1	34	9
AGGCCGTTCACATACG-9	1	0	5	0	0	0	0	0	0	0	0	0	0	0	0	1	0	0	7	1	53
AGGGATGCACGGTGTC-9	2	3	0	0	0	0	0	1	0	0	0	0	0	0	0	5	15	8	0	3	0
AGGGTGACATCACGTA-9	2	0	0	3	0	0	0	0	0	0	0	0	0	0	0	96	78	32	5	36	27
AGGTCATCATTTCAGG-9	1	1	1	0	0	0	0	0	0	0	0	0	0	0	0	20	17	7	14	61	22
AGTAGTCAGAAGGACA-9	1	1	2	0	0	0	0	0	0	0	0	0	0	0	0	7	6	2	22	16	33
AGTAGTCAGATGTGGC-9	3	0	0	4	0	0	0	1	0	0	0	0	0	0	0	200	119	59	4	38	10
AGTAGTCGTAGGCTGA-9	2	0	0	5	0	0	0	0	5	0	0	0	0	0	0	182	118	81	5	73	11
AGTCTTTTCATGCTCC-9	3	0	0	4	1	0	0	7	0	6	0	0	0	0	0	262	156	84	10	145	30
AGTGAGGTCGAATGCT-9	1	6	0	0	0	0	0	0	0	0	0	0	0	0	0	33	20	9	3	21	8
AGTGGGATCGGCTACG-9	3	0	0	0	0	0	0	0	0	0	0	0	0	0	0	10	16	16	14	18	9
AGTGTCATCTGGCGTG-9	1	17	0	0	0	0	0	0	0	0	0	0	0	0	0	0	0	0	9	4	15
AGTTGGTAGGAACTGC-9	2	1	0	1	0	0	0	1	0	0	0	0	0	0	0	38	22	18	2	13	8
AGTTGGTGTCTGGTCG-9	2	0	1	1	0	0	0	2	0	0	0	0	0	0	0	6	9	7	10	7	49
AGTTGGTTCGTCTGAA-9	1	10	3	0	0	0	0	0	0	0	0	0	0	0	0	5	1	3	10	7	47
ATAACGCCACATGGGA-9	1	7	6	0	0	0	0	0	0	0	0	0	0	0	0	13	5	4	40	17	63
ATAACGCCAGGTCGTC-9	1	1	0	0	0	0	0	3	0	0	0	0	0	0	0	8	13	6	0	19	1
ATAACGCTCTGGTATG-9	5	0	0	0	0	0	0	1	6	0	0	0	0	0	0	16	11	8	0	0	0
ATAAGAGCAGTGACAG-9	2	0	0	0	0	0	0	1	0	0	0	0	0	0	0	69	19	2	0	6	3
ATAGACCTCTCTAGGA-9	1	0	2	0	0	0	0	0	0	0	0	0	0	0	0	3	7	5	7	23	9
ATCATCTTCTACCTGC-9	1	2	2	0	0	0	0	0	0	0	0	0	0	0	0	0	3	0	8	1	28
ATCCACCAGGCATTGG-9	3	0	0	0	0	0	0	1	0	0	0	0	0	0	0	93	86	52	15	48	20
ATCCGAAGTGTTCGAT-9	2	1	1	0	0	0	0	0	0	0	0	0	0	0	0	0	4	6	1	9	3
ATCGAGTCAACGCACC-9	2	0	1	4	0	0	0	0	0	0	0	0	0	0	0	35	30	15	13	24	43
ATCGAGTCAGATCGGA-9	2	0	0	0	0	0	0	0	0	0	0	0	0	0	0	11	6	14	1	4	0
ATCGAGTCAGTACACT-9	2	0	0	0	0	0	0	0	0	0	0	0	0	0	1	9	9	1	2	8	0
ATCTACTCAGTTTACG-9	3	0	0	0	1	0	0	0	0	0	0	0	0	0	1	141	82	29	8	45	47
ATGCGATAGGCGATAC-9	3	0	0	2	1	0	0	0	0	0	0	0	0	0	0	161	125	81	0	32	0
ATGGGAGCACTACAGT-9	2	0	5	2	0	0	0	0	0	0	0	0	0	0	0	61	37	28	12	35	42
ATTCTACGTGTGCCTG-9	3	0	0	0	0	0	0	0	0	0	0	0	0	0	0	0	0	0	0	0	0
ATTGGACAGTCATCCA-9	1	3	0	0	0	0	0	0	0	0	0	0	1	0	0	0	0	0	1	1	4
ATTGGACCACAACGCC-9	2	1	1	0	0	0	0	0	0	0	0	0	0	0	0	7	12	9	23	21	42
ATTGGACGTCAATGTC-9	1	1	0	0	0	0	0	0	0	0	0	0	0	0	0	10	7	18	0	15	2
ATTGGACTCAGTTCGA-9	1	0	0	0	0	0	0	0	0	0	0	0	0	0	0	0	0	0	10	0	32
ATTGGTGCAAACGCGA-9	6	0	0	3	0	0	0	1	0	13	0	0	0	0	0	28	19	14	8	19	11
ATTGGTGGTAGAAGGA-9	1	2	0	0	0	0	0	0	2	0	0	0	0	0	0	25	15	17	18	39	22
ATTTCTGAGCCACTAT-9	1	1	0	0	0	0	0	0	0	0	0	0	0	0	0	42	24	22	10	35	15
ATTTCTGCAAGCCGCT-9	2	0	0	0	1	0	0	0	0	0	0	0	0	0	0	145	118	45	21	37	40
CAACCAACAGTCAGAG-9	5	0	0	1	2	0	0	1	18	0	0	0	0	0	0	82	57	65	0	57	4
CAACCAATCTGCTTGC-9	1	4	4	0	0	0	0	1	2	0	0	0	0	0	0	4	11	3	6	13	64
CAACCTCCAAGTTCTG-9	5	0	0	1	1	0	0	5	41	0	0	1	1	0	0	63	46	37	0	38	3
CAACCTCCATGGTCAT-9	1	6	0	0	0	0	0	0	0	0	0	0	0	0	0	7	3	7	4	6	8
CAACTAGGTCACAAGG-9	1	1	0	0	0	0	0	0	0	0	0	0	0	0	0	0	0	0	1	5	4
CAAGAAAAGAGAGCTC-9	3	0	0	0	2	0	0	2	0	0	0	0	0	0	2	43	40	27	1	10	21
CAAGAAATCGCAAGCC-9	2	0	0	8	0	0	0	1	0	0	0	0	0	0	1	19	23	25	0	8	0
CAAGGCCTCTGCTGCT-9	1	1	0	0	0	0	0	0	0	0	0	0	0	0	0	0	0	2	5	3	9
CAAGTTGAGCACCGTC-9	1	2	0	0	0	0	0	0	0	0	0	0	0	0	0	3	2	0	7	23	2
CAAGTTGTCAGCGACC-9	1	5	3	0	0	0	0	0	0	0	0	0	0	0	1	1	2	4	25	14	13
CACAAACCATCCGCGA-9	1	1	0	0	0	0	0	0	0	0	0	0	0	0	0	0	0	0	0	2	29
CACAAACGTTTAAGCC-9	2	0	0	0	0	0	0	0	0	3	0	0	0	0	0	8	8	7	1	5	4
CACACCTAGGGTTCCC-9	1	1	3	0	0	0	0	0	0	0	0	0	0	0	0	0	0	1	25	0	27
CACACCTCACCCATGG-9	3	0	0	0	0	0	0	0	0	0	0	0	0	0	0	21	14	16	6	6	24
CACACCTGTGGTGTAG-9	2	3	0	0	0	0	0	0	0	0	0	0	0	0	0	16	28	10	1	17	3
CACAGGCTCCTGTAGA-9	2	0	0	0	0	0	0	1	1	0	0	0	0	0	0	11	1	3	1	3	1
CACAGTAAGTCGAGTG-9	1	7	0	0	0	0	0	0	0	0	0	0	0	0	0	0	0	0	0	1	0
CACATAGGTAGCGTAG-9	2	1	0	1	0	0	0	0	0	0	0	0	0	0	0	3	6	5	5	11	13
CACATTTGTGTGAAAT-9	1	0	0	0	0	0	0	0	0	0	0	0	0	0	0	1	5	1	0	7	2
CACCACTAGTGACATA-9	2	0	0	3	0	0	0	0	0	0	0	0	0	0	0	37	38	15	2	3	6
CACCACTCAATACGCT-9	2	0	0	1	0	0	0	0	0	0	0	0	0	0	0	37	31	23	5	14	17
CACCAGGAGGGTCTCC-9	1	1	0	0	0	0	0	0	0	0	0	0	0	0	0	1	0	0	5	0	11
CACCAGGCATCCCACT-9	1	7	1	0	0	1	0	0	0	0	0	0	0	0	0	2	1	3	3	9	3
CACCAGGCATTTCAGG-9	2	0	0	0	0	0	0	0	0	0	0	0	0	0	0	61	51	40	4	9	2
CACTCCAGTCCCTACT-9	1	1	4	0	0	0	0	0	0	0	0	0	0	0	0	0	0	1	4	0	46
CACTCCAGTCGAATCT-9	1	6	1	0	0	0	0	0	0	0	0	0	0	0	0	27	16	5	8	19	12
CACTCCATCCTCAATT-9	1	1	7	0	0	0	0	0	0	0	0	0	0	0	0	0	3	2	13	0	34
CAGAATCAGGGCACTA-9	1	6	8	0	0	0	0	0	0	0	0	0	0	0	0	16	9	2	30	54	11
CAGAATCCATGCCACG-9	2	0	0	2	0	0	0	0	0	0	0	0	0	0	0	19	21	18	0	3	0
CAGAATCTCGTCCAGG-9	2	0	0	2	0	0	0	0	0	0	0	0	0	0	0	16	13	20	8	12	14
CAGAGAGAGGGTGTTG-9	3	0	0	4	0	0	0	5	0	0	0	0	0	0	0	108	78	20	37	60	115
CAGATCATCGGCGGTT-9	5	0	0	1	0	0	0	7	5	0	0	0	0	0	6	102	68	15	4	25	31
CAGCAGCAGCGAGAAA-9	2	0	1	0	0	0	0	0	0	0	0	0	0	0	0	2	6	13	1	17	2
CAGCATACAATAGCGG-9	2	0	0	1	0	0	0	0	0	0	0	0	0	0	0	8	10	19	1	6	6
CAGCCGACACTCTGTC-9	2	0	0	0	0	0	0	0	0	0	0	0	1	0	0	4	5	9	5	2	8
CAGCCGAGTGGTACAG-9	6	3	0	0	0	0	0	0	0	0	0	0	0	0	0	17	6	15	2	19	0
CAGCCGATCCTTGCCA-9	5	0	0	1	0	0	0	3	2	0	0	0	0	0	0	42	31	24	1	12	11
CAGCGACAGAAGGGTA-9	5	0	0	0	1	0	0	3	25	0	0	0	0	0	0	9	18	8	2	13	0
CAGCGACAGCCACGTC-9	2	0	0	4	0	0	0	0	0	0	0	0	0	0	0	25	14	7	4	9	2
CAGCGACTCGGTCCGA-9	2	0	0	1	0	0	0	0	0	0	0	0	0	0	0	17	9	13	0	3	0
CAGCTAACATGATCCA-9	2	0	2	0	0	0	0	0	0	0	0	0	0	0	0	5	10	9	7	16	23
CAGCTAACATGTTGAC-9	3	0	0	8	0	0	0	0	0	0	0	0	0	0	0	196	104	83	0	28	0
CAGCTAATCAAGATCC-9	2	5	1	0	0	0	0	0	0	0	0	0	0	0	0	33	33	12	6	23	22
CAGTAACCAATAGAGT-9	1	5	0	0	0	0	0	0	0	0	0	0	0	0	0	8	4	8	4	14	3
CAGTAACTCGGTTAAC-9	2	2	0	0	0	0	0	0	0	0	0	0	0	0	0	15	8	1	8	13	12
CAGTAACTCTTCGAGA-9	3	0	0	7	0	0	0	0	0	0	0	0	0	0	0	94	55	35	4	13	0
CATATGGCACGACGAA-9	1	1	0	0	0	0	0	0	0	0	0	0	0	0	0	5	4	7	7	14	15
CATATTCAGGCGACAT-9	2	0	0	2	0	0	0	0	0	0	0	0	0	0	0	92	42	23	10	13	16
CATATTCAGTATTGGA-9	1	0	1	0	0	0	0	0	0	0	0	0	0	0	0	3	1	0	7	0	15
CATATTCGTCTCTTTA-9	3	0	0	0	11	0	0	0	0	0	0	0	0	0	0	20	20	4	7	18	32
CATATTCTCCTGTACC-9	2	0	0	2	0	0	0	0	0	0	0	0	0	0	0	57	38	14	0	6	1
CATCAAGTCAACACTG-9	2	0	0	5	0	0	0	0	0	5	0	0	0	0	0	85	58	64	5	24	19
CATCAGACACAACGTT-9	6	0	0	2	0	0	0	0	0	6	0	0	0	0	0	87	56	26	0	12	0
CATCAGACACCGGAAA-9	1	1	1	0	0	0	0	0	0	0	0	0	0	0	0	3	3	1	11	8	12
CATCAGATCTATCCCG-9	1	4	3	0	2	0	0	0	0	0	0	0	1	0	2	1	0	0	9	6	11
CATCCACCACAACGCC-9	1	13	1	0	0	0	0	0	0	0	0	0	0	0	0	0	1	0	7	1	14
CATCCACGTGGTACAG-9	1	0	0	0	0	0	0	0	1	0	0	0	0	0	0	8	6	9	1	3	3
CATGACAAGTGCGATG-9	3	1	0	2	1	0	0	1	0	0	0	0	0	0	0	86	65	44	6	41	32
CATGACAAGTGGTCCC-9	7	0	0	0	0	0	0	0	0	0	0	0	2	0	0	33	34	15	0	9	0
CATGACATCCATGAGT-9	3	0	0	0	0	0	0	0	0	0	0	0	0	0	0	79	45	19	11	23	55
CATGGCGGTCGAGTTT-9	7	0	0	2	0	0	0	0	2	0	0	0	1	0	0	118	89	46	1	29	3
CATTATCAGTTCGCGC-9	3	0	0	0	0	0	0	1	0	0	0	0	0	0	0	13	15	11	6	11	24
CATTATCTCTGCGACG-9	2	0	0	0	0	0	0	0	0	0	0	1	0	0	0	17	17	7	6	20	14
CCAATCCTCAGGTTCA-9	4	1	0	3	0	0	0	1	0	0	0	0	0	0	0	49	30	22	9	13	25
CCACCTAGTCTTTCAT-9	1	9	2	0	0	0	0	0	0	0	0	0	0	0	1	1	1	1	7	3	18
CCACGGAGTCACCTAA-9	5	0	0	0	0	0	0	0	3	0	0	0	0	0	0	0	3	3	1	0	1
CCACTACTCGACAGCC-9	1	3	0	0	0	0	0	0	0	0	0	0	0	0	0	0	1	0	18	4	27
CCAGCGAGTCACTTCC-9	1	6	0	0	0	0	0	0	0	0	0	0	0	0	0	0	0	0	2	0	9
CCATGTCGTAACGCGA-9	1	1	0	0	0	0	0	0	0	0	0	0	0	0	0	2	0	1	0	4	0
CCATGTCGTAGCGTCC-9	5	1	0	0	1	0	0	0	0	0	0	0	0	0	0	0	5	0	0	2	0
CCATTCGGTTCGTCTC-9	4	0	0	3	1	0	0	0	0	0	0	0	0	0	4	58	90	52	1	11	4
CCATTCGTCCGTCATC-9	1	1	0	0	0	0	0	0	0	0	0	0	0	0	0	8	7	6	0	39	1
CCCAATCAGAAACCAT-9	1	2	1	0	0	0	0	0	0	1	0	0	0	0	0	5	2	2	3	8	2
CCCAATCAGGGCACTA-9	3	0	0	0	4	0	0	0	0	0	0	0	0	0	0	16	9	6	2	16	3
CCCAGTTAGCTATGCT-9	1	0	0	0	1	0	0	0	0	0	0	0	0	0	0	2	6	7	16	4	15
CCCAGTTAGTGGAGAA-9	1	4	2	0	0	0	0	0	0	0	0	0	0	0	0	0	0	0	13	1	34
CCCATACCAATGAAAC-9	2	0	0	0	1	0	0	1	0	0	0	0	0	0	0	4	5	6	0	3	4
CCCATACGTCCCTACT-9	1	1	5	0	0	0	0	0	0	0	0	0	0	0	0	0	0	0	15	2	43
CCCTCCTCATTGCGGC-9	2	0	0	2	0	0	0	0	0	3	0	0	0	0	0	4	13	10	13	13	32
CCCTCCTGTGCTCTTC-9	3	0	0	0	0	0	0	2	0	0	0	0	0	0	0	99	105	34	15	47	45
CCCTCCTTCATCATTC-9	2	1	0	1	0	0	0	0	0	0	0	0	0	0	0	23	28	45	0	11	1
CCGGGATCATCCGCGA-9	3	0	0	0	0	0	0	0	0	0	0	0	0	0	0	63	63	8	1	23	6
CCGGGATGTAAGTAGT-9	1	2	1	0	0	0	0	0	0	0	0	0	0	0	0	9	11	5	37	74	39
CCGGGATTCTATCCCG-9	2	0	0	0	0	0	0	0	0	0	0	0	0	0	0	9	10	6	6	6	27
CCGGTAGGTCCGCTGA-9	1	2	1	0	1	0	0	0	0	0	0	0	0	0	0	0	1	1	14	0	18
CCGGTAGTCCCACTTG-9	1	0	6	0	0	0	0	0	0	0	0	0	0	0	0	0	0	0	4	2	31
CCGTACTAGGATGCGT-9	1	0	0	0	0	0	0	1	0	0	0	0	0	0	0	3	3	3	5	10	7
CCGTACTCACAGTCGC-9	2	0	0	2	0	0	0	2	0	0	0	0	0	0	0	97	78	29	16	44	32
CCGTTCAGTCTCTCGT-9	1	9	5	0	0	0	0	0	0	0	0	0	0	0	0	0	0	1	13	1	30
CCTACCATCAGCGATT-9	3	0	0	0	0	0	0	2	0	0	0	0	0	0	0	20	15	8	1	4	10
CCTCAGTGTAAGGATT-9	1	0	2	1	0	0	0	0	0	0	0	0	0	0	0	0	0	6	14	7	17
CCTCTGAAGATCGGGT-9	1	0	0	0	0	0	0	0	0	0	0	0	0	0	0	1	2	2	2	8	18
CCTTTCTTCAGCTGGC-9	1	0	1	0	0	0	0	0	0	0	0	0	0	0	0	23	8	9	134	27	80
CCTTTCTTCCTCATTA-9	1	0	4	0	0	0	0	0	0	0	0	0	0	0	0	1	1	0	10	2	21
CCTTTCTTCTTTACGT-9	1	7	0	0	0	0	0	0	1	0	0	0	0	0	0	33	28	19	2	27	0
CGACTTCGTACCGTTA-9	2	0	0	0	0	0	0	0	0	0	0	0	0	0	0	19	25	16	0	15	2
CGACTTCGTTCGCGAC-9	3	0	0	2	0	0	0	0	1	7	0	0	0	0	0	132	64	43	0	4	1
CGACTTCTCTTCAACT-9	2	0	0	1	0	0	0	0	0	0	0	0	0	0	0	15	24	10	1	8	2
CGAGAAGTCGCAAACT-9	2	0	0	0	0	0	0	0	0	0	0	0	0	0	0	32	28	26	13	25	13
CGAGCACGTTCTGAAC-9	2	0	0	1	2	0	0	0	0	0	0	0	0	0	0	65	68	46	7	14	7
CGAGCACTCGTGGTCG-9	3	0	0	1	0	0	0	2	0	2	0	0	0	0	1	134	112	35	13	54	33
CGAGCCAGTAAGAGAG-9	1	0	1	0	0	0	0	0	0	0	0	0	0	0	0	0	1	1	9	0	14
CGAGCCAGTTTGTGTG-9	2	0	2	0	0	0	0	0	0	0	0	0	0	0	0	0	0	1	13	1	16
CGATCGGCAAGAAGAG-9	1	4	2	0	0	0	0	0	0	0	0	0	0	0	0	0	1	0	6	1	11
CGATCGGTCAGTTTGG-9	1	14	0	0	0	0	0	0	0	0	0	0	0	0	0	6	9	2	6	32	7
CGATGGCCAGACAGGT-9	1	1	1	0	0	0	0	0	0	0	0	0	0	0	0	0	2	0	2	10	15
CGATGGCCAGTCGATT-9	1	18	3	0	0	0	0	0	0	0	0	0	0	0	0	1	0	0	9	1	55
CGATGTACACACAGAG-9	2	0	0	9	0	0	0	0	0	1	0	0	0	0	0	21	34	8	4	19	11
CGATGTACACTACAGT-9	2	0	0	1	0	0	0	0	0	0	0	0	0	0	0	8	5	4	0	3	1
CGATGTACAGTCAGCC-9	3	0	0	0	0	0	0	2	0	0	0	0	0	0	1	29	20	10	3	19	8
CGATGTAGTGATGTCT-9	3	0	0	1	0	0	0	0	0	0	0	0	0	0	0	303	181	47	8	46	52
CGATGTATCGGCGGTT-9	3	0	0	1	1	0	0	2	0	0	0	0	0	0	0	287	187	64	56	258	126
CGATTGAGTGCGCTTG-9	1	8	7	0	0	0	0	0	0	0	0	0	0	0	0	0	0	1	12	1	59
CGATTGATCCCTCTTT-9	1	1	0	0	0	0	0	0	0	0	0	0	0	0	0	0	0	3	0	4	2
CGCCAAGAGTGTCCAT-9	1	4	0	0	0	0	0	0	0	0	0	0	0	0	0	1	0	0	1	0	4
CGCCAAGTCTATCGCC-9	1	14	4	2	0	0	0	0	0	0	0	0	0	0	0	12	12	6	5	14	14
CGCGGTAAGAGCTGGT-9	3	0	0	0	1	0	0	4	0	0	0	0	0	0	0	61	51	14	7	2	10
CGCGGTACACGTCTCT-9	2	0	0	2	0	0	0	0	1	0	0	0	0	0	0	31	20	27	9	23	16
CGCTGGAAGCTGAACG-9	4	0	1	2	0	0	0	0	0	0	0	0	0	0	0	68	38	30	16	23	36
CGCTGGACAAGCGAGT-9	3	1	0	0	0	0	0	1	0	0	0	0	0	0	0	249	123	14	17	40	51
CGGACGTAGGAATGGA-9	1	0	0	0	0	0	0	0	0	0	0	0	0	0	0	0	0	1	1	0	2
CGGACGTCAATGGAAT-9	5	0	0	0	0	0	0	5	6	0	0	0	0	0	0	71	46	25	0	40	28
CGGACTGCAGGGAGAG-9	7	2	0	0	0	0	0	0	0	1	0	0	3	0	0	1	3	4	12	3	6
CGGACTGTCAGGCCCA-9	2	0	0	11	0	0	0	1	1	0	0	0	0	0	0	92	49	38	1	60	0
CGGAGTCAGGTACTCT-9	1	1	0	0	0	0	0	0	0	0	0	0	0	0	0	4	6	2	6	14	5
CGGAGTCTCAAGCCTA-9	2	0	0	1	0	0	0	2	0	0	0	0	0	0	0	41	18	15	0	16	4
CGGAGTCTCTAACTGG-9	3	0	0	1	0	0	0	0	0	0	0	0	0	0	0	75	41	21	0	10	1
CGGGTCAGTGAGGGTT-9	3	0	0	1	0	0	0	0	0	0	0	0	0	0	0	81	70	26	1	16	11
CGGTTAACATATGCTG-9	3	0	2	0	0	0	0	1	0	0	0	0	0	0	0	222	164	107	22	101	34
CGTAGCGAGGGAAACA-9	6	0	0	1	0	0	0	1	0	0	0	0	0	0	0	2	5	5	11	2	22
CGTAGGCTCCCTAACC-9	4	2	3	0	0	0	0	1	0	0	0	0	0	0	1	1	2	0	17	11	30
CGTAGGCTCTGGCGTG-9	5	0	0	0	0	0	0	1	18	0	0	0	0	0	0	0	1	2	0	1	0
CGTCACTAGGACCACA-9	1	0	3	0	0	0	0	0	0	0	0	0	0	0	0	0	1	0	17	1	23
CGTCACTGTTCAGGCC-9	1	0	0	0	0	0	0	0	0	0	0	0	0	0	0	2	2	3	0	2	0
CGTCAGGTCCCAACGG-9	1	3	0	0	0	0	0	0	0	0	0	0	0	0	0	1	0	1	32	3	23
CGTCCATAGGGATACC-9	1	1	0	0	0	0	0	0	0	0	0	0	0	0	0	2	0	0	3	0	19
CGTCCATCACAGTCGC-9	1	1	1	0	1	0	0	0	0	0	0	0	0	0	0	1	0	1	26	2	30
CGTCTACGTCCAAGTT-9	1	3	3	0	0	0	0	0	0	0	0	0	0	0	0	0	0	0	7	5	25
CGTGTCTCACACATGT-9	3	0	1	0	0	0	0	0	0	0	0	0	0	0	0	63	71	39	9	41	35
CGTGTCTTCAAGGCTT-9	1	4	0	0	0	0	0	0	0	0	0	0	0	0	0	1	0	0	0	3	2
CGTTCTGTCGAGGTAG-9	1	5	7	0	0	0	0	0	0	0	0	0	0	0	0	0	1	0	20	5	23
CTAACTTAGCGATCCC-9	6	5	3	0	0	0	0	0	0	14	0	0	0	0	0	0	0	0	4	2	41
CTAAGACTCAACACGT-9	1	0	2	0	0	0	0	0	0	0	0	0	0	0	0	1	0	0	5	0	29
CTAAGACTCAGCGACC-9	1	5	0	0	0	0	0	0	0	0	0	0	0	0	0	4	6	2	4	14	20
CTACACCGTAAGAGGA-9	2	1	0	0	0	0	0	0	0	0	0	0	0	0	0	2	4	2	13	8	22
CTACATTAGGAGTTGC-9	1	1	2	0	0	0	0	0	0	0	0	0	0	0	0	6	7	1	14	35	14
CTACGTCGTCTAAAGA-9	1	2	0	0	0	0	0	0	0	0	0	0	0	0	0	0	0	0	1	0	10
CTACGTCGTTTAAGCC-9	1	0	0	0	0	0	0	0	0	0	0	0	0	0	0	3	2	2	0	2	1
CTAGTGAGTTCCTCCA-9	1	0	2	0	0	0	0	0	0	0	0	0	0	0	0	0	1	1	21	2	69
CTCACACCATAGGATA-9	2	0	0	4	0	0	0	0	0	0	0	0	0	0	0	48	64	27	12	25	10
CTCACACGTTGATTGC-9	1	1	0	0	0	0	0	0	0	1	0	0	0	0	0	2	5	4	0	7	1
CTCAGAAAGAGCTGCA-9	1	0	7	0	0	0	0	0	0	0	0	0	0	0	0	0	1	2	14	3	64
CTCAGAAAGGCAGGTT-9	3	0	0	0	4	0	0	1	0	0	0	0	0	0	1	54	27	17	1	16	3
CTCAGAACAGTAAGCG-9	2	0	2	0	0	0	0	0	0	0	0	0	0	0	0	1	0	1	15	1	14
CTCATTAGTCTCTCTG-9	6	0	0	0	0	0	0	0	0	4	0	0	0	0	0	4	7	2	9	6	7
CTCCTAGAGAGCCTAG-9	1	3	4	0	0	0	0	0	0	0	0	0	0	0	0	7	3	3	21	40	14
CTCGAAATCGGTGTCG-9	2	0	1	1	0	0	0	0	0	0	0	0	0	0	0	15	6	11	13	24	29
CTCGAAATCTCGAGTA-9	3	0	0	0	0	0	0	2	0	4	0	0	1	0	0	176	124	14	16	57	102
CTCGGAGGTGGTACAG-9	6	3	2	0	0	0	0	0	0	1	0	0	0	0	0	1	0	0	4	1	16
CTCGTACAGACAGGCT-9	1	1	2	0	0	0	0	0	0	0	0	0	0	0	0	1	3	1	1	1	8
CTCGTACAGGAGCGAG-9	3	0	0	0	6	0	0	0	0	0	0	0	0	0	0	53	55	8	1	36	33
CTCGTACAGGCATTGG-9	1	6	4	0	0	0	0	0	0	0	0	0	0	0	0	2	9	30	10	37	6
CTCGTCATCGTTACAG-9	2	0	1	0	0	0	0	0	0	0	0	0	0	0	0	14	11	8	22	17	56
CTCTAATAGATCCCAT-9	3	1	0	2	7	0	0	2	5	0	0	0	0	0	0	56	24	22	3	24	1
CTCTAATAGGACCACA-9	1	23	5	0	0	0	0	0	0	0	0	0	0	0	0	0	1	1	8	0	31
CTCTGGTAGATCACGG-9	2	2	2	9	2	0	0	0	0	0	0	0	0	0	0	39	48	21	18	43	40
CTCTGGTTCGGTTCGG-9	3	0	0	1	0	0	0	15	0	0	0	0	0	0	1	37	24	16	3	12	0
CTGAAACTCATTTGGG-9	1	4	0	0	0	0	0	0	0	0	0	0	0	0	0	2	3	4	10	8	5
CTGAAGTCACGAAGCA-9	7	3	0	0	0	0	0	1	0	0	0	0	1	0	0	24	9	29	1	15	6
CTGATAGTCTCAACTT-9	2	0	0	1	1	0	0	1	0	0	0	0	0	0	0	12	11	18	1	14	0
CTGATCCAGAGTAAGG-9	2	0	0	0	0	0	0	1	0	0	0	0	0	0	0	7	7	10	0	5	1
CTGATCCGTCCGTTAA-9	5	0	0	0	0	0	0	1	13	0	0	0	0	0	0	9	4	5	1	4	4
CTGATCCTCAGCTCTC-9	1	9	8	0	1	0	0	0	0	0	0	0	0	0	0	4	1	4	61	5	46
CTGCCTATCCACGTGG-9	1	1	2	0	0	0	0	0	0	0	0	0	0	0	0	1	2	2	8	3	20
CTGCGGATCAAGATCC-9	1	0	3	0	0	0	0	0	0	0	0	0	1	0	0	1	0	0	3	0	8
CTGCTGTCAGGTGCCT-9	1	0	4	0	0	0	0	1	0	0	0	0	0	0	0	2	0	0	8	0	57
CTGGTCTTCACCGTAA-9	1	0	2	0	0	0	0	0	0	0	0	0	0	0	0	1	1	0	7	0	27
CTGTGCTAGTCGATAA-9	3	0	0	0	0	0	0	1	0	0	0	0	0	0	0	27	19	16	4	22	24
CTGTTTAAGGTACTCT-9	3	0	0	1	2	0	0	4	0	6	0	0	0	0	0	296	204	49	5	54	33
CTGTTTACACATGGGA-9	3	0	0	2	2	0	0	4	0	0	0	0	0	0	0	190	146	62	10	48	75
CTGTTTAGTCGGCTCA-9	1	1	0	0	0	0	0	0	0	0	0	0	0	0	0	8	12	9	4	7	10
CTTACCGCAGCCTTGG-9	1	0	0	0	0	0	0	0	0	0	0	0	0	0	0	0	2	0	0	1	0
CTTACCGCATGGAATA-9	6	0	0	0	0	0	0	0	0	7	0	0	0	0	0	9	4	10	4	15	6
CTTACCGGTTCAGGCC-9	3	0	0	0	2	0	0	0	0	0	0	0	0	0	0	77	50	32	3	18	2
CTTAGGAAGTTCGCGC-9	1	2	1	0	0	0	0	0	0	2	0	0	0	0	0	10	11	5	9	15	18
CTTCTCTAGTATCGAA-9	5	0	0	0	0	0	0	5	0	0	0	0	0	0	0	36	35	31	6	17	13
CTTCTCTCAGCTCGAC-9	6	0	0	0	0	0	0	0	2	0	0	0	0	0	0	55	48	33	10	32	28
CTTTGCGAGATGCCTT-9	3	0	0	3	0	0	0	0	0	0	0	0	0	0	0	73	58	41	30	56	58
GAAACTCAGAGCTGGT-9	2	0	0	19	0	0	0	0	0	0	0	0	0	0	0	95	66	66	1	16	0
GAAACTCCAGGAACGT-9	2	0	2	0	0	0	0	0	0	0	0	0	0	0	0	7	8	11	6	16	3
GAAATGAGTCGCTTTC-9	5	0	0	4	1	0	0	1	14	9	0	1	0	0	0	18	11	5	0	4	0
GAACATCCAGTACACT-9	1	0	3	0	0	0	0	0	1	0	0	0	0	0	0	0	1	0	0	1	2
GAACATCCATTGGTAC-9	1	5	0	0	1	0	0	0	0	0	0	0	0	0	0	0	0	0	4	1	23
GAACATCTCCGCTGTT-9	1	1	1	0	0	0	0	0	0	0	0	0	0	0	0	0	0	0	1	0	26
GAACCTACATGTCGAT-9	1	9	3	0	0	0	0	0	0	0	0	0	0	0	0	1	2	0	9	2	19
GAACCTATCTGACCTC-9	2	0	0	7	0	0	0	0	0	0	0	0	0	0	0	25	18	13	1	10	0
GAACGGACAGTTCATG-9	1	7	6	0	0	0	0	0	0	0	0	0	0	0	0	0	0	0	8	3	23
GAACGGATCTTGAGAC-9	5	0	0	0	0	0	0	6	8	0	0	0	0	0	11	88	75	38	0	53	22
GAAGCAGAGCGATAGC-9	2	1	0	1	0	0	0	0	0	0	0	0	0	0	0	7	8	7	5	4	5
GAAGCAGCAAGTAGTA-9	1	11	6	0	1	0	0	0	0	0	0	1	0	0	1	9	3	9	19	11	36
GAAGCAGGTTCAGACT-9	1	0	0	0	0	0	0	1	0	0	0	0	0	0	0	76	20	27	6	17	30
GAATGAATCTTGACGA-9	1	0	0	0	0	0	0	0	0	0	0	0	0	0	0	0	2	0	2	1	2
GACCAATTCTGCGACG-9	3	0	0	0	0	0	0	0	0	0	0	0	0	0	0	70	62	12	4	14	6
GACGCGTAGCTGTTCA-9	1	0	0	0	0	0	0	0	0	0	0	0	0	0	0	4	3	1	10	3	7
GACGCGTAGTGTACGG-9	2	0	0	1	0	0	0	0	0	0	0	0	0	0	0	1	5	2	0	2	0
GACGCGTCAGTGGAGT-9	3	0	0	0	0	0	0	3	0	0	0	0	0	0	0	53	51	27	2	11	30
GACGCGTTCCATGAGT-9	1	5	0	0	0	0	0	0	0	0	0	0	0	0	0	2	1	0	7	15	12
GACGGCTCACGAAACG-9	3	0	0	0	1	0	0	1	1	0	0	0	0	0	0	93	43	16	9	24	29
GACGGCTTCATGTCCC-9	2	0	0	1	0	0	0	0	0	0	0	0	0	0	0	11	26	15	4	12	9
GACGTGCGTATCTGCA-9	1	2	0	0	1	0	0	0	0	0	0	0	0	0	0	9	3	2	18	16	40
GACTAACGTTCAGCGC-9	3	0	1	5	0	0	0	1	0	0	0	0	0	0	0	26	48	19	6	7	18
GACTAACTCTCTGAGA-9	1	12	3	0	0	0	0	0	0	0	0	0	0	0	0	0	0	1	6	2	11
GACTACACAACTGGCC-9	5	0	0	1	0	0	0	1	1	5	0	0	0	0	0	9	9	19	0	7	1
GACTACACATCGACGC-9	2	0	0	0	0	0	0	0	0	0	0	0	0	0	0	5	7	10	5	10	17
GACTACATCAATACCG-9	1	1	3	0	0	0	0	0	0	0	0	0	0	0	0	2	2	6	15	2	54
GACTGCGTCTTATCTG-9	2	1	4	2	0	0	0	0	0	0	0	0	0	0	0	89	95	50	7	56	55
GAGGTGACACTTAAGC-9	1	7	1	0	0	0	0	0	0	0	0	0	0	0	0	0	1	0	7	0	16
GATCAGTAGAGCTGGT-9	1	5	2	0	0	0	0	0	0	0	0	0	0	0	0	22	16	5	5	22	30
GATCAGTAGTGCGATG-9	1	0	6	0	0	0	0	0	1	0	0	0	0	0	0	64	38	27	69	41	74
GATCGATCAACTGCTA-9	1	13	1	0	0	0	0	0	0	0	0	0	0	0	0	0	0	1	4	2	10
GATCGCGTCCAAAGTC-9	1	9	1	0	0	0	0	0	0	0	0	0	0	0	0	4	1	2	18	25	10
GATCTAGAGGTACTCT-9	1	16	1	0	0	0	0	0	0	1	0	0	0	0	0	0	0	0	6	7	15
GATCTAGCAAAGCGGT-9	1	3	0	0	0	0	0	0	0	0	0	0	0	0	0	5	6	15	0	8	4
GATCTAGGTGCACTTA-9	3	0	0	2	0	0	0	0	1	5	0	0	0	0	0	17	8	8	0	18	14
GATCTAGTCAAGATCC-9	3	0	3	1	0	0	0	0	0	0	0	0	0	0	0	83	64	34	10	60	35
GATGAGGAGATGCCTT-9	2	0	2	4	0	0	0	0	0	0	0	1	0	0	0	23	55	21	7	15	25
GATGAGGCAAACGCGA-9	5	0	0	0	0	0	0	0	1	0	0	0	0	0	0	0	0	2	1	0	0
GATGCTAAGGGCTCTC-9	1	3	1	0	0	2	0	0	0	0	0	0	0	0	0	0	1	0	7	0	63
GATGCTAAGGTACTCT-9	1	2	0	0	0	0	0	0	0	0	0	0	0	0	0	0	0	1	4	1	4
GATTCAGAGTTACCCA-9	1	45	1	0	0	0	0	0	0	0	0	0	0	0	8	0	1	0	7	2	40
GATTCAGCAGTCGTGC-9	2	1	2	2	0	0	0	0	0	0	0	0	0	0	0	3	11	8	8	9	11
GCAATCAGTCTCCACT-9	2	0	0	4	0	0	0	0	0	0	0	0	0	0	0	62	42	28	1	12	1
GCACATAAGCTCCCAG-9	1	1	0	0	0	0	0	0	0	0	0	0	0	0	0	1	6	2	0	4	0
GCACTCTTCCAACCAA-9	1	0	0	0	0	0	0	0	0	0	0	0	0	0	0	5	3	4	9	19	3
GCAGCCAAGTCACGCC-9	1	1	2	0	0	0	0	0	2	0	0	0	0	0	0	13	19	10	17	15	8
GCAGCCATCTACTTAC-9	2	0	0	3	0	0	0	0	0	0	0	0	0	0	0	126	69	59	8	33	29
GCAGTTAGTAAACGCG-9	2	0	1	2	0	0	0	0	0	0	0	0	0	0	0	13	11	6	16	12	40
GCATGATAGCCACGTC-9	1	6	1	0	0	0	0	0	2	0	0	0	0	0	0	6	20	6	10	63	8
GCATGATTCGGCATCG-9	2	0	1	0	0	0	0	0	0	0	0	0	0	0	0	11	10	13	0	16	2
GCATGCGTCCTATTCA-9	1	15	2	0	0	0	0	0	0	0	0	0	0	0	0	6	8	10	19	12	20
GCATGTAGTCTAGCCG-9	1	1	3	0	0	0	0	0	0	0	0	0	0	0	0	1	0	0	13	0	69
GCATGTATCTAAGCCA-9	1	1	0	0	0	0	0	0	1	0	0	0	0	0	0	14	8	7	4	9	1
GCCAAATAGACAGGCT-9	3	0	0	0	0	0	0	0	0	0	0	0	0	0	0	2	6	7	2	3	2
GCGACCAAGGGCTTCC-9	1	10	1	0	0	0	0	0	0	0	0	0	0	0	0	1	0	0	2	1	0
GCGAGAAAGCCCAATT-9	1	0	0	0	0	0	0	0	0	0	0	0	0	0	0	0	3	1	20	1	29
GCGAGAAGTGATGTCT-9	3	0	0	0	3	0	0	1	0	0	0	0	0	0	0	79	59	12	2	27	11
GCGCAACTCTCACATT-9	1	1	2	0	0	0	0	0	0	0	0	0	0	0	0	0	0	0	16	1	94
GCGCAGTAGCGATCCC-9	2	0	0	0	0	0	0	0	3	0	0	0	0	0	0	3	6	4	2	6	2
GCGCAGTGTACAGACG-9	3	2	0	3	0	0	0	2	0	0	0	0	0	0	0	134	69	26	5	39	27
GCGCGATTCGCAGGCT-9	2	0	0	0	0	0	0	0	0	0	0	0	0	0	0	1	0	7	5	2	15
GCTCCTAAGTTAAGTG-9	1	27	19	0	0	0	0	0	0	0	0	0	0	0	1	3	3	9	57	8	65
GCTGCGATCTCTGCTG-9	3	0	0	0	1	0	0	0	0	0	0	0	0	0	0	20	24	2	0	6	0
GCTGGGTAGTGGACGT-9	1	0	2	0	0	0	0	0	0	0	0	0	0	0	0	0	1	0	6	1	22
GCTGGGTCAAACTGTC-9	2	0	0	1	0	0	0	0	0	0	0	0	0	0	0	26	40	19	0	9	0
GCTGGGTGTACCGTAT-9	1	0	7	0	0	0	0	0	0	1	0	0	0	0	0	10	4	5	39	17	67
GCTGGGTTCTGCTGTC-9	1	5	2	0	0	0	0	0	0	0	0	0	0	0	0	7	7	5	14	9	29
GCTTCCACAGCTGTAT-9	3	0	0	0	1	0	0	1	0	0	0	0	0	0	0	56	28	21	8	17	52
GCTTGAAAGGCTACGA-9	3	0	0	1	0	0	0	2	0	0	0	0	0	0	0	70	30	11	8	14	50
GCTTGAACACAACTGT-9	1	6	2	0	0	0	0	0	0	3	0	0	0	0	0	0	0	0	4	4	12
GCTTGAATCAACACCA-9	1	2	5	0	0	0	0	0	0	0	0	0	0	0	0	7	9	1	14	15	15
GGAAAGCAGACGCACA-9	6	0	1	4	1	0	0	1	0	12	0	0	0	0	0	123	79	18	27	18	48
GGAATAAAGGCGACAT-9	1	3	0	0	0	0	0	0	0	0	0	0	0	0	0	0	0	0	1	1	4
GGAATAAAGTTTCCTT-9	2	0	0	8	1	0	0	0	0	0	0	0	0	0	0	136	82	19	1	28	6
GGACAAGCATGTTGAC-9	3	0	0	0	1	0	0	0	0	7	0	0	0	0	0	12	18	2	11	9	22
GGACAAGTCTGCAGTA-9	2	0	0	6	0	0	0	0	4	0	0	0	0	0	0	63	70	53	0	23	0
GGACAGATCTGGTGTA-9	1	0	0	0	0	0	0	0	0	0	0	0	0	0	0	0	1	1	2	7	12
GGACGTCCACGCATCG-9	4	0	0	0	0	0	0	0	0	0	0	0	0	0	0	1	0	3	2	4	10
GGACGTCCACTTAAGC-9	2	0	0	0	2	0	0	0	0	0	0	0	0	0	0	20	16	5	0	4	0
GGACGTCGTGAGTATA-9	3	0	0	0	0	0	0	1	0	0	0	0	0	0	0	4	6	5	0	2	1
GGAGCAATCGTAGATC-9	1	0	0	0	0	0	0	1	0	0	0	0	0	0	0	0	0	1	0	2	3
GGATGTTGTAGAAGGA-9	1	3	0	0	0	0	0	0	0	0	0	0	0	0	0	12	13	5	8	23	44
GGATGTTTCAGCACAT-9	3	13	1	0	2	0	0	0	0	3	0	0	0	0	0	0	1	0	24	13	7
GGATTACAGCATCATC-9	3	0	0	0	0	0	0	0	0	0	0	0	0	0	0	21	10	10	1	3	1
GGATTACCATGATCCA-9	2	0	0	0	0	0	0	0	0	0	0	0	0	0	0	6	17	13	0	2	1
GGATTACGTGTGCGTC-9	2	0	0	4	1	0	0	0	1	0	0	0	0	0	0	67	35	29	1	27	9
GGATTACTCACATGCA-9	3	0	0	1	2	0	0	0	0	0	0	0	0	0	0	109	70	27	7	49	58
GGATTACTCTTGTATC-9	3	0	2	3	1	0	0	0	0	0	0	0	0	0	0	102	75	21	15	20	47
GGCAATTAGAAGATTC-9	2	0	0	0	0	0	0	0	0	0	0	0	0	0	0	349	170	88	13	118	65
GGCAATTAGGCGTACA-9	3	0	0	3	0	0	0	0	0	0	0	0	0	0	0	44	41	28	1	13	9
GGCAATTCACAGACTT-9	1	6	0	1	0	0	0	0	0	0	0	0	0	0	0	23	21	27	3	16	4
GGCAATTCACCTATCC-9	1	1	3	0	0	0	0	0	0	0	0	0	0	0	0	2	0	0	30	0	24
GGCAATTGTCGGCACT-9	1	4	0	0	0	0	0	0	0	0	0	0	0	0	0	1	0	0	2	1	3
GGCAATTGTGCACGAA-9	2	0	0	0	0	0	0	0	0	0	0	0	0	0	0	10	7	26	0	6	0
GGCAATTTCATTGCCC-9	1	3	2	0	0	0	0	0	0	0	0	0	0	0	0	0	0	0	7	2	10
GGCCGATAGAGTACCG-9	2	0	3	1	1	0	0	0	0	0	0	0	0	0	0	25	33	20	4	18	37
GGCCGATGTCGCGGTT-9	5	0	0	0	0	0	0	0	2	0	0	0	0	0	0	1	0	3	1	5	5
GGCCGATTCGGCTTGG-9	2	0	3	0	0	0	0	0	0	0	0	0	0	0	0	16	18	8	5	6	15
GGCGACTCACCGAAAG-9	1	6	6	0	0	0	0	0	0	4	0	0	0	0	0	0	0	0	16	1	34
GGCGACTGTACCATCA-9	3	0	0	1	0	0	0	1	0	9	0	0	0	0	0	216	110	43	5	73	25
GGCGACTTCGATCCCT-9	2	0	1	2	0	0	0	1	0	0	0	0	0	0	0	122	65	30	12	74	25
GGCGTGTGTTTGTTTC-9	3	1	0	3	0	0	0	1	0	0	0	0	0	0	0	212	163	48	13	50	12
GGCTGGTCATACAGCT-9	1	0	0	0	0	0	0	0	0	1	0	0	0	0	0	2	1	2	3	0	1
GGGAATGAGGGATACC-9	1	1	0	0	1	0	0	0	0	0	0	0	0	0	1	1	2	0	0	2	15
GGGAATGAGTAGATGT-9	2	0	0	0	0	0	0	0	0	0	0	0	0	0	0	4	4	10	1	7	2
GGGAATGCAGGGTATG-9	5	0	0	1	0	0	0	3	1	0	0	0	0	0	0	23	20	30	1	25	12
GGGAGATAGGCGTACA-9	2	0	2	0	0	0	0	0	0	0	0	0	0	0	0	48	49	32	13	33	55
GGGAGATGTCGAACAG-9	2	0	0	1	0	0	0	0	0	0	0	0	0	0	0	23	15	18	8	12	8
GGGAGATGTGCTTCTC-9	2	3	0	1	0	0	0	0	0	0	0	0	0	0	0	2	10	7	8	31	18
GGGCATCAGATGCGAC-9	1	1	0	0	0	0	0	2	0	0	0	0	0	0	0	1	0	0	2	0	12
GGGCATCAGTTGAGAT-9	3	0	0	1	2	0	0	1	0	0	0	0	0	0	1	100	81	46	12	30	54
GGGCATCCATCCAACA-9	1	4	1	0	0	0	0	0	0	0	0	0	0	0	0	3	3	1	16	11	33
GGGCATCGTAACGACG-9	3	1	4	0	0	0	0	1	0	0	0	0	0	0	0	1	0	4	5	11	13
GGGCATCGTAAGTAGT-9	1	1	1	0	0	0	0	0	0	0	0	0	0	0	0	2	0	3	2	2	10
GGGTCTGTCATCTGTT-9	3	0	0	2	0	0	0	0	0	0	0	0	0	0	0	10	17	3	2	4	1
GGGTTGCCAAGGTTTC-9	2	0	0	10	0	0	0	0	5	0	0	0	0	0	0	92	112	48	0	18	2
GGGTTGCTCAGTTTGG-9	5	0	0	0	0	0	0	0	0	0	0	0	0	0	0	2	4	5	0	1	18
GGTATTGTCAGCTCGG-9	1	0	2	0	1	0	0	0	0	0	0	0	0	0	0	2	9	7	17	11	41
GGTATTGTCCACTGGG-9	5	0	0	4	0	0	0	4	2	0	0	0	0	0	0	34	29	13	2	37	4
GGTATTGTCGAATCCA-9	2	1	2	2	0	0	0	0	0	0	0	0	0	0	0	12	40	11	3	4	8
GGTGTTACAGCTCCGA-9	1	5	0	0	0	0	0	0	0	0	0	0	0	0	0	14	16	5	5	18	11
GGTGTTATCGCATGAT-9	1	4	4	0	0	0	0	0	0	0	0	0	0	0	0	0	0	0	20	0	98
GTAACGTCACCCATTC-9	1	2	1	0	0	0	0	0	0	0	0	0	0	0	0	13	14	7	9	39	19
GTAACGTGTCCAGTAT-9	3	1	0	0	0	0	0	4	0	0	0	0	1	0	0	162	109	46	6	30	27
GTAACGTTCACAAACC-9	2	0	1	7	0	0	0	0	0	0	0	0	0	0	0	1	2	3	22	7	43
GTACGTACAGCTGGCT-9	1	4	0	0	0	0	0	0	0	0	0	0	0	0	0	9	4	8	12	15	15
GTACTCCCACAACTGT-9	3	0	0	1	0	0	0	0	0	0	0	0	0	0	0	203	86	55	9	30	25
GTACTCCCACACAGAG-9	2	0	0	0	0	0	0	0	0	0	0	0	0	0	0	2	6	1	1	2	5
GTACTCCCAGGTCTCG-9	2	0	0	0	0	0	0	0	0	0	0	0	0	0	0	9	16	6	0	4	0
GTACTCCTCTTCGAGA-9	2	7	0	0	0	0	0	0	0	0	0	0	0	0	0	3	9	5	7	10	12
GTACTTTAGCGATTCT-9	3	0	0	0	1	0	0	0	0	0	0	0	0	0	0	5	4	5	0	1	2
GTACTTTGTCGCCATG-9	1	8	2	0	1	0	0	1	0	0	0	0	0	0	0	1	2	0	0	3	15
GTAGGCCCACCCATGG-9	1	0	0	0	0	0	0	0	0	0	0	0	0	0	0	0	0	0	12	1	20
GTAGTCAAGTTGTCGT-9	5	0	0	0	0	0	0	1	0	0	0	0	0	0	0	9	8	19	6	27	15
GTAGTCACATATACCG-9	1	15	3	0	0	0	0	0	0	0	0	0	0	0	0	0	1	3	9	4	17
GTAGTCATCAGTTTGG-9	3	0	1	0	3	0	0	1	0	0	0	0	0	0	0	13	15	1	3	1	22
GTATCTTGTCGACTGC-9	2	1	0	2	0	0	0	0	0	0	0	0	0	0	0	52	26	20	0	17	2
GTATCTTTCGTACCGG-9	2	0	0	0	0	0	0	0	0	0	0	0	0	0	0	5	8	8	0	13	1
GTATTCTGTGCAGTAG-9	1	2	0	0	0	0	0	0	0	0	0	0	0	0	0	0	0	0	2	0	2
GTATTCTTCTGCTGCT-9	1	5	0	0	0	0	0	0	0	0	0	0	0	0	0	2	5	3	2	10	3
GTCACAACATATACGC-9	1	14	1	0	0	0	0	0	0	0	0	0	0	0	0	0	0	1	6	0	3
GTCACAACATCTATGG-9	4	0	0	3	1	0	0	0	0	0	0	0	0	0	0	11	17	21	1	16	1
GTCACAATCAACCAAC-9	3	1	0	1	0	0	0	4	0	0	0	0	0	0	0	14	20	20	3	6	2
GTCACGGCAAACTGCT-9	1	2	0	0	0	0	0	0	0	0	0	0	0	0	0	1	4	1	4	2	5
GTCCTCAAGAACTGTA-9	2	0	3	0	0	0	0	0	0	0	0	0	0	0	0	4	3	4	11	7	17
GTCCTCACACCTATCC-9	1	0	1	0	0	0	0	0	0	0	0	0	0	0	0	0	1	1	7	2	46
GTCCTCAGTGTTGGGA-9	2	0	0	6	0	0	0	0	0	0	0	0	0	0	0	10	12	2	1	7	3
GTCGGGTGTTAAGACA-9	5	0	0	0	0	0	0	0	0	0	0	0	0	0	0	2	2	0	1	0	1
GTCGGGTTCGCCAGCA-9	3	0	0	0	2	0	0	0	0	0	0	0	0	0	0	18	14	6	8	8	14
GTCGTAACAAGAAAGG-9	1	3	1	0	0	0	0	0	0	0	0	0	0	0	0	9	9	14	13	24	27
GTCGTAAGTCGCCATG-9	2	0	2	1	0	0	0	0	0	0	0	0	0	0	0	20	38	8	11	17	44
GTCTCGTGTCGCATCG-9	1	0	0	0	0	0	0	0	0	0	0	0	0	0	0	9	12	10	0	5	2
GTCTTCGAGTCGAGTG-9	2	1	0	3	0	0	0	0	0	0	0	0	0	0	0	4	7	3	0	7	2
GTCTTCGGTAAATGAC-9	5	0	0	0	0	0	0	1	0	0	0	0	0	0	0	13	12	14	3	7	2
GTCTTCGGTCACCTAA-9	7	0	0	1	0	0	0	0	0	0	0	0	1	0	0	5	7	6	2	17	11
GTGAAGGAGACAGAGA-9	3	0	2	0	1	0	0	0	0	0	0	0	0	0	0	63	39	13	19	27	20
GTGAAGGTCGCCAAAT-9	3	0	1	1	0	0	0	1	0	0	0	0	0	0	0	18	11	13	3	14	24
GTGCAGCAGGGATACC-9	2	0	0	0	0	0	0	0	0	0	0	0	0	0	0	0	2	0	5	8	25
GTGCAGCAGTCTTGCA-9	3	0	0	1	1	0	0	2	0	0	0	0	0	0	0	121	49	44	15	64	34
GTGCATAAGCTTCGCG-9	1	2	0	0	0	0	0	0	0	0	0	0	0	0	0	0	1	3	25	5	38
GTGCATAGTCCATGAT-9	1	5	9	0	0	0	0	0	0	0	0	0	0	0	0	2	1	0	10	1	89
GTGCATATCCACTCCA-9	1	1	1	0	0	0	0	0	0	0	0	0	0	0	0	1	0	0	3	0	32
GTGCGGTCATTGTGCA-9	1	0	6	0	0	0	0	0	0	0	0	0	0	0	0	10	8	7	16	5	32
GTGCTTCCACGAGGTA-9	5	0	0	0	0	0	0	1	0	0	0	1	0	0	0	33	23	17	0	6	3
GTGGGTCCAGTGGGAT-9	1	0	2	0	0	0	0	0	0	0	0	0	0	0	0	1	0	0	15	1	46
GTGTTAGCATGCCCGA-9	5	0	0	1	0	0	0	0	6	2	0	0	0	0	0	99	70	43	4	21	12
GTGTTAGTCGATCCCT-9	3	0	0	4	0	0	0	3	0	0	0	0	0	0	0	49	54	21	4	39	34
GTTAAGCCAGCTCCGA-9	6	0	0	0	0	0	0	0	0	6	0	0	0	0	0	8	13	9	0	3	10
GTTACAGGTTGGACCC-9	2	0	0	0	0	0	0	2	0	0	0	0	0	0	0	51	22	13	1	16	8
GTTCATTAGCCAACAG-9	4	1	1	0	0	0	0	0	0	0	0	0	0	0	0	5	3	1	9	18	32
GTTCATTCAGAGTGTG-9	1	8	2	0	0	0	0	0	0	3	0	0	0	0	0	103	56	6	27	48	51
GTTCGGGTCTTATCTG-9	3	0	0	0	1	0	0	1	0	0	0	0	0	0	0	154	76	41	5	44	11
GTTCTCGTCCTACAGA-9	2	3	0	1	0	0	0	1	0	0	0	0	0	0	0	24	25	12	10	21	11
GTTCTCGTCCTGCTTG-9	4	0	0	1	0	0	0	0	0	6	0	0	0	0	0	7	15	13	2	12	12
GTTTCTAAGGGTGTTG-9	1	4	1	0	0	0	0	0	0	0	0	0	0	0	0	0	3	2	6	13	8
GTTTCTAAGTTAAGTG-9	1	0	0	0	0	0	0	0	0	0	0	0	0	0	0	9	10	8	2	26	7
TAAACCGAGACTGTAA-9	5	0	0	4	0	0	0	0	0	0	0	0	0	0	0	48	30	30	2	18	6
TAAACCGAGCGTCTAT-9	1	3	0	0	0	0	0	0	0	0	0	0	0	0	0	15	15	6	4	41	2
TAAACCGGTCTGCCAG-9	1	0	1	0	0	0	0	0	0	0	0	0	0	0	0	59	35	17	5	39	3
TAAACCGGTTTAGGAA-9	1	19	3	0	1	0	0	0	0	0	0	0	0	0	0	1	0	0	14	2	42
TAAGAGACACATCTTT-9	1	0	0	0	0	0	0	0	0	0	0	0	0	0	0	6	4	6	0	11	2
TAAGAGAGTGAGGGTT-9	1	2	1	0	0	0	0	0	0	0	0	0	0	0	0	0	1	0	6	0	36
TAAGTGCGTCGCATCG-9	5	0	0	0	0	0	0	0	0	1	0	0	0	0	0	6	1	2	0	7	0
TAAGTGCTCATCGATG-9	2	0	0	0	0	0	0	0	0	0	0	0	0	0	0	25	7	13	1	18	0
TACACGAAGCGGCTTC-9	1	0	2	0	0	0	0	0	0	0	0	0	0	0	0	3	0	0	4	2	27
TACAGTGAGTTCGCAT-9	1	4	2	0	0	0	0	0	0	0	0	0	0	0	0	2	0	3	1	3	18
TACCTATCATCTATGG-9	2	0	0	1	0	0	0	1	0	0	0	0	0	0	0	171	51	48	18	49	7
TACCTTATCTATCCTA-9	2	0	0	0	0	0	0	0	0	0	0	0	0	0	0	9	5	1	0	4	0
TACGGATTCATGTGGT-9	3	6	6	0	0	0	0	0	0	0	0	0	0	0	0	0	1	1	9	2	11
TACGGTAAGACCGGAT-9	2	0	5	3	0	0	0	0	0	0	0	0	0	0	0	97	66	29	16	33	50
TACGGTAAGAGCTGCA-9	5	0	0	2	0	0	0	4	4	0	0	0	0	0	0	207	101	30	6	33	18
TACTCATTCGCGCCAA-9	2	1	0	0	0	0	0	0	0	0	0	0	0	0	0	8	11	17	1	22	11
TACTCATTCTATCCTA-9	1	11	4	0	0	0	0	0	0	0	0	0	0	0	0	0	0	0	43	2	21
TACTTACAGGCAAAGA-9	1	3	1	0	3	0	0	0	0	0	0	0	0	0	0	6	5	5	4	23	6
TACTTACGTACTTGAC-9	1	1	2	0	0	0	0	0	0	0	0	0	0	0	0	1	0	0	9	9	25
TACTTACGTGTGTGCC-9	2	0	0	4	0	0	0	0	0	0	0	0	0	0	0	57	41	23	11	12	16
TACTTACTCTGATTCT-9	2	0	0	1	1	0	0	0	0	0	0	0	0	0	0	3	2	10	2	3	8
TACTTGTGTCGAATCT-9	1	0	2	0	0	0	0	0	0	0	0	0	0	0	0	7	22	11	1	14	16
TAGACCAAGTCCTCCT-9	5	0	0	0	0	0	0	2	8	0	0	0	0	0	0	44	23	27	7	9	35
TAGACCAGTTGAACTC-9	1	3	1	0	0	0	0	0	0	10	0	0	0	0	0	2	2	2	12	6	24
TAGACCATCCGCTGTT-9	5	0	0	1	1	0	0	2	2	0	0	0	0	0	0	25	12	19	0	10	0
TAGGCATAGTTTAGGA-9	1	0	2	0	0	0	0	1	0	0	0	0	0	0	2	12	9	10	11	13	52
TAGGCATCACCAGGCT-9	3	0	0	4	0	0	0	1	0	0	0	0	0	0	0	256	210	48	20	46	60
TATCAGGAGGCTAGAC-9	1	3	0	0	0	0	0	0	0	0	0	0	0	0	0	0	0	1	6	0	17
TATCTCAAGTACATGA-9	2	0	0	0	0	0	0	0	0	5	0	0	0	0	0	32	46	26	1	11	1
TATCTCAAGTGCCATT-9	1	2	2	0	0	0	0	0	0	0	0	0	0	0	0	0	0	0	10	0	11
TATCTCACAAGTACCT-9	3	1	5	0	0	0	0	1	0	0	0	0	0	1	0	0	2	2	5	8	10
TATGCCCGTATAGGGC-9	2	0	0	1	0	0	0	0	0	0	0	0	0	0	0	2	6	8	1	1	0
TATTACCGTCTCCCTA-9	1	1	0	0	0	0	0	0	0	0	0	0	0	0	0	2	2	3	2	8	2
TATTACCTCCGAACGC-9	3	0	0	0	0	0	0	0	0	0	0	0	0	2	0	24	18	14	1	25	13
TCAATCTAGGCTATCT-9	7	0	0	0	0	0	0	0	0	0	0	0	2	0	0	0	0	1	0	2	0
TCAATCTGTGCCTGCA-9	5	1	0	0	0	0	0	3	7	0	0	1	0	0	0	45	24	30	5	31	26
TCAATCTTCCCAACGG-9	1	0	1	0	0	0	0	0	0	0	0	0	0	0	0	0	1	1	23	5	36
TCACGAATCTCAAGTG-9	2	0	0	1	0	0	0	0	0	0	0	0	0	0	0	21	7	1	1	2	1
TCAGATGGTCGCTTCT-9	1	2	1	0	0	0	0	0	0	0	0	0	0	0	0	0	0	0	0	3	10
TCAGCAAAGTATTGGA-9	1	0	0	0	0	0	0	0	0	0	0	0	0	0	1	0	0	0	1	0	8
TCAGGATTCATCGGAT-9	3	1	0	0	2	0	0	0	0	0	0	0	0	0	0	3	5	0	2	4	5
TCATTACCAGGCGATA-9	7	7	3	0	0	0	0	0	0	0	0	0	5	0	0	1	0	0	5	1	28
TCATTACCATAAGACA-9	5	0	0	0	0	0	0	1	13	0	0	0	0	0	0	4	4	5	1	4	8
TCATTACGTCTGCGGT-9	1	9	0	0	0	0	0	0	0	0	0	0	0	0	1	2	1	0	9	2	16
TCATTTGTCTCTGAGA-9	2	0	2	0	0	0	0	0	0	0	0	0	0	0	0	0	4	4	6	6	7
TCCACACAGAGTACCG-9	1	1	0	0	0	0	0	0	0	0	0	0	0	0	0	2	5	4	0	6	2
TCCACACCACATTTCT-9	1	2	4	0	0	0	0	0	0	0	0	0	0	0	0	0	3	0	22	15	22
TCCCGATCACAGGAGT-9	7	2	0	1	1	0	0	1	0	0	0	0	8	0	0	63	32	22	19	35	27
TCCCGATCATCGGTTA-9	4	0	0	0	0	0	0	0	2	0	0	0	0	0	0	34	22	9	20	24	61
TCGGGACCAAACGCGA-9	2	1	0	0	1	0	0	0	1	0	0	0	0	0	0	56	30	11	3	5	3
TCGGTAAAGTAGCCGA-9	1	0	2	0	0	0	0	0	0	0	0	0	0	0	0	0	0	0	7	0	27
TCGTACCCAACGCACC-9	5	0	0	1	0	0	0	5	8	0	0	0	0	0	0	52	33	17	0	18	22
TCGTACCGTGAAATCA-9	5	0	0	2	0	0	0	0	0	0	0	0	0	0	0	39	19	12	4	6	8
TCGTACCTCAATAAGG-9	1	13	4	0	0	0	0	0	0	0	0	0	0	0	1	4	4	2	10	2	22
TCGTAGAAGGGCTTGA-9	2	0	0	0	0	0	0	1	0	0	0	0	0	0	0	19	8	11	0	20	0
TCTCATAAGCTGAACG-9	2	0	0	0	0	0	0	0	0	0	0	0	0	0	0	8	2	7	7	4	7
TCTCTAAAGCCCAGCT-9	1	9	4	0	0	0	0	0	0	0	0	0	0	0	0	2	0	0	8	0	11
TCTGAGAGTTGGGACA-9	1	2	3	0	0	0	0	0	0	0	0	0	0	0	0	2	5	5	14	29	10
TCTGGAAAGCTTCGCG-9	1	4	0	0	0	0	0	0	0	0	0	0	0	0	0	0	0	1	8	2	8
TCTGGAAGTAGTGAAT-9	1	5	6	0	0	0	0	0	0	0	0	0	0	0	0	0	2	3	69	4	79
TCTGGAATCGAATGCT-9	3	0	0	0	1	0	0	3	0	0	0	0	0	0	0	27	32	38	2	21	3
TCTTCGGAGACAAGCC-9	1	0	0	0	0	0	0	0	3	0	0	0	0	0	0	30	17	6	7	53	25
TGAAAGATCGTACCGG-9	1	3	2	0	0	0	0	1	0	0	0	0	0	0	0	0	1	1	8	2	32
TGACAACAGCTGCCCA-9	2	0	2	2	0	0	0	0	0	0	0	0	0	0	0	4	5	7	14	14	38
TGACAACCATTATCTC-9	1	1	1	0	0	0	0	0	0	0	0	0	0	0	0	2	4	2	13	13	7
TGACAACGTGCTAGCC-9	1	4	0	0	0	0	0	0	0	0	0	0	0	0	3	0	0	0	0	1	3
TGACTTTCACCCATTC-9	4	1	0	0	0	0	0	1	0	0	0	0	0	0	0	61	28	13	3	12	12
TGACTTTCACTCTGTC-9	1	4	0	0	0	0	0	0	0	0	0	0	0	0	0	14	10	6	26	27	41
TGAGCCGAGAGTAAGG-9	5	0	0	0	0	0	0	3	2	0	0	0	0	0	0	99	37	8	1	5	2
TGAGGGAAGTGGCACA-9	1	0	0	0	0	0	0	1	1	0	0	0	0	0	0	0	1	0	0	0	1
TGAGGGACACGCATCG-9	5	0	0	0	0	0	0	2	2	0	0	0	0	0	0	0	4	3	0	1	1
TGAGGGAGTCTCACCT-9	3	0	0	1	0	0	0	0	0	0	0	0	0	0	0	135	96	41	0	31	5
TGCACCTAGTTTAGGA-9	3	0	0	0	1	0	0	0	0	0	0	0	0	0	0	121	121	24	1	32	2
TGCACCTCAATCGAAA-9	1	9	1	0	0	0	0	0	0	0	0	0	0	0	0	8	20	12	5	19	3
TGCACCTCACGGTTTA-9	1	1	0	0	0	0	0	0	0	0	0	0	0	0	0	14	11	14	1	9	0
TGCCAAAAGAGCCTAG-9	5	0	0	0	0	0	0	3	1	0	0	0	0	0	0	25	8	8	3	5	6
TGCCCTACAGTCAGAG-9	5	0	0	0	0	0	0	1	0	0	0	0	0	0	0	4	5	4	1	4	1
TGCGCAGAGGCATGTG-9	3	0	0	5	1	0	0	6	9	0	0	0	0	0	0	120	79	36	10	34	26
TGCGCAGCATGGGACA-9	1	3	5	0	0	0	0	0	0	0	0	0	0	0	0	0	0	0	16	5	24
TGCGGGTTCCATTCTA-9	2	0	0	0	0	0	0	0	0	0	0	0	0	0	0	0	0	0	2	1	3
TGCGGGTTCTGAAAGA-9	3	0	0	0	1	0	0	3	0	0	0	0	0	0	0	77	49	25	2	9	14
TGCGTGGAGAGCCTAG-9	1	1	1	0	0	0	0	0	0	0	0	0	0	0	0	2	1	2	26	8	53
TGCGTGGAGGGCTTCC-9	1	7	6	0	0	0	0	0	0	0	0	0	0	0	0	2	0	0	10	6	27
TGCGTGGCAAAGTCAA-9	1	0	0	0	0	0	0	0	0	0	0	0	0	0	0	3	3	8	8	20	3
TGCGTGGCATAACCTG-9	5	0	0	0	0	0	0	0	0	0	0	0	0	0	0	40	12	15	1	12	0
TGCTACCCACAAGCCC-9	7	0	0	0	0	0	0	0	0	0	0	0	3	0	0	0	0	0	0	1	0
TGGACGCAGGACAGAA-9	2	1	0	16	0	0	0	0	0	0	0	0	0	0	0	80	59	12	12	40	38
TGGACGCTCAATACCG-9	1	0	0	0	0	0	0	0	0	0	0	0	0	0	0	12	8	5	2	8	3
TGGACGCTCTAACTGG-9	1	1	2	0	0	0	0	0	0	0	0	0	0	0	0	29	18	16	22	42	20
TGGCCAGCAGCCTTGG-9	1	12	2	0	0	0	0	0	0	0	0	0	0	0	0	0	0	0	13	2	11
TGGCGCAAGAACAATC-9	3	0	1	1	0	0	0	0	0	0	0	0	0	0	0	136	95	15	10	51	13
TGGCGCATCAATCTCT-9	1	6	2	0	0	0	0	0	0	0	0	0	0	0	0	0	0	1	0	2	22
TGGCTGGGTGTCTGAT-9	7	0	0	0	0	0	0	0	0	0	0	0	8	0	0	0	0	0	0	2	0
TGGCTGGGTTCAACCA-9	2	0	0	0	0	0	0	0	0	0	0	0	0	0	0	2	1	2	0	1	0
TGGGAAGGTCACAAGG-9	1	1	2	0	0	0	0	0	0	0	0	0	0	0	0	1	1	0	7	0	44
TGGGAAGTCAAGAAGT-9	2	1	0	1	0	0	0	0	0	0	0	0	0	0	0	25	18	24	2	23	21
TGGTTAGTCAAACCGT-9	1	0	1	0	0	0	0	0	0	0	0	0	0	0	0	1	0	0	0	1	6
TGGTTCCAGATCGATA-9	2	0	1	0	0	0	0	0	0	0	0	0	0	0	0	12	10	7	6	8	8
TGTCCCATCTGCAAGT-9	1	0	3	0	0	0	0	0	0	0	0	0	0	0	0	1	0	2	6	0	26
TGTGGTAAGGGTATCG-9	3	0	0	0	2	0	0	4	0	3	0	0	0	0	0	86	68	31	7	29	34
TGTGGTACAATCTACG-9	1	3	3	0	0	0	0	0	0	0	0	0	0	0	0	1	3	3	14	14	25
TGTGGTATCTAACCGA-9	2	0	0	2	1	0	0	0	0	0	0	0	0	0	0	62	53	47	0	23	1
TGTGTTTCAACACGCC-9	2	0	1	0	0	0	0	0	0	0	0	0	0	0	0	75	41	13	30	17	53
TGTGTTTCAAGTACCT-9	1	2	11	0	0	0	0	3	0	0	0	0	0	0	0	0	2	0	16	0	78
TGTGTTTTCCTCTAGC-9	5	0	0	0	2	0	0	0	2	0	0	0	0	0	0	0	2	1	1	2	0
TTAACTCAGACAATAC-9	3	0	0	0	9	0	0	3	0	0	0	0	0	0	0	34	20	4	1	45	13
TTAGGACTCAGCATGT-9	4	0	0	0	0	0	0	1	0	0	0	0	0	0	0	2	3	3	1	0	0
TTAGGCAAGTGAACAT-9	1	5	0	0	0	0	0	0	0	0	0	0	0	0	1	0	3	0	11	1	61
TTAGGCACATGGTCTA-9	2	0	0	0	0	0	0	0	0	0	0	0	0	0	0	1	1	4	19	7	22
TTAGGCAGTAAGTAGT-9	1	0	0	0	0	0	0	0	0	0	0	0	0	0	0	12	5	12	0	9	0
TTAGTTCAGGCCATAG-9	1	1	3	0	0	0	0	1	0	0	0	0	0	0	0	1	0	0	14	0	40
TTAGTTCTCTTCCTTC-9	1	2	4	0	0	0	0	0	0	0	0	0	0	0	0	0	0	0	4	0	7
TTATGCTAGTTGAGTA-9	1	0	0	0	0	0	0	0	0	0	0	0	0	0	0	0	0	1	3	1	11
TTCCCAGCAAATACAG-9	1	2	1	0	0	0	0	0	0	0	0	0	0	0	0	0	0	0	9	0	28
TTCGGTCTCATTGCGA-9	5	0	0	0	1	0	0	0	5	0	0	0	0	0	0	1	0	0	0	0	0
TTGACTTGTCGATTGT-9	2	0	1	2	1	0	0	0	0	0	0	0	0	0	0	63	32	27	12	28	28
TTGACTTTCATCGATG-9	2	0	1	3	1	0	0	1	0	0	0	0	0	0	0	285	113	56	39	96	158
TTGCCGTAGTGTTGAA-9	2	0	0	1	0	0	0	1	0	0	0	0	0	0	0	46	32	28	2	16	9
TTGCGTCCACAACTGT-9	1	10	3	0	0	0	0	0	0	0	0	0	1	0	2	0	0	0	4	0	32
TTGGCAAGTCCGCTGA-9	2	0	0	0	0	0	0	1	0	0	0	0	0	0	0	5	11	13	5	17	5
TTGGCAAGTTGGGACA-9	3	0	0	1	0	0	0	0	0	0	0	0	0	0	0	23	11	7	0	7	0
TTTACTGCAATCACAC-9	2	1	0	2	0	0	0	0	0	0	0	0	0	0	0	46	46	24	5	21	18
TTTCCTCAGGAATTAC-9	2	0	0	2	0	0	0	0	0	0	0	0	0	0	0	42	51	31	0	26	10
TTTCCTCCATGCATGT-9	2	0	0	1	0	0	0	2	0	0	0	0	0	0	0	22	5	16	0	7	17
TTTGCGCGTGACTACT-9	6	1	0	0	0	0	0	0	0	3	0	0	0	0	1	0	0	0	12	0	13
TTTGCGCGTGTAATGA-9	3	0	0	2	0	0	0	0	0	0	0	0	0	0	0	38	16	14	4	6	23
TTTGGTTCAGGTGGAT-9	3	0	0	0	3	0	0	0	0	0	0	0	0	0	0	72	52	13	0	23	13
TTTGGTTGTTTAAGCC-9	1	0	0	0	0	0	0	0	0	0	0	0	0	0	0	0	1	0	0	0	0
TTTGTCAAGCGACGTA-9	1	6	1	0	0	0	0	0	0	0	0	0	0	0	0	1	11	5	37	11	28
TTTGTCACAATCTACG-9	1	3	1	0	0	0	0	0	1	0	0	0	0	0	0	3	1	1	6	1	11
AATCCAGAGAGACGAA-10	6	0	0	0	0	0	0	0	0	6	0	0	0	0	0	0	0	0	0	8	0
ACAGCTAAGCGAGAAA-10	6	0	0	0	0	0	0	0	0	7	0	0	0	0	0	0	0	0	0	3	0
AGGGATGAGCGCTCCA-10	6	0	0	0	0	0	0	0	0	9	0	0	0	0	0	0	0	0	0	3	0
CCAGCGAGTCTGGTCG-10	6	1	0	0	0	0	0	0	0	3	0	0	0	0	0	0	0	0	0	4	0
CGCTGGAGTAATCACC-10	6	0	0	0	0	0	0	0	0	7	0	0	0	0	0	0	0	0	0	2	0
CGGGTCATCTCCTATA-10	6	0	0	0	0	0	0	0	0	9	0	0	0	0	0	0	0	0	0	6	0
CGTTGGGAGCTAGTCT-10	6	0	0	0	0	0	0	0	0	6	0	0	0	0	0	0	0	0	0	3	0
GGGAGATCAATGTAAG-10	6	0	0	0	0	0	0	0	0	5	0	0	0	0	0	0	0	0	1	4	0
GTACTTTGTGACCAAG-10	6	0	0	0	0	0	0	0	0	2	0	0	0	0	0	0	0	0	0	5	0
ACGATGTCAAAGGTGC-11	6	0	0	0	0	0	0	0	0	7	0	0	0	0	0	0	0	0	0	7	0
AGATCTGCACGTAAGG-11	4	0	0	0	0	0	0	0	0	7	0	0	0	0	0	0	0	0	0	2	0
AGGCCGTGTGCAGTAG-11	6	0	3	0	0	0	0	1	0	9	0	0	0	0	0	2	4	3	36	27	47
CACAGTACATGGTAGG-11	1	1	8	0	1	0	0	8	0	0	0	0	0	0	0	3	1	0	168	14	128
CAGATCAAGATGCCTT-11	6	0	0	0	0	0	0	0	0	20	0	0	0	0	0	0	0	0	0	17	0
CAGTAACCAAGAAAGG-11	6	3	7	0	0	0	0	0	0	0	0	0	0	0	0	0	1	4	52	25	42
CCTTACGGTCATGCCG-11	6	0	0	0	0	0	0	0	0	0	0	1	0	0	0	1	2	2	3	2	2
CCTTCCCAGAGACTTA-11	7	0	0	0	0	0	0	0	0	0	1	0	0	0	0	1	0	2	5	3	1
CGATCGGTCTTGCAAG-11	1	0	4	0	0	0	0	0	0	0	0	0	0	0	0	2	0	1	14	1	34
CTGGTCTAGTACGACG-11	1	0	10	0	0	0	0	0	0	0	0	0	0	0	0	0	0	1	129	8	63
GACGTGCCAGACAGGT-11	7	0	0	0	0	0	0	0	1	0	2	3	0	0	0	14	13	26	9	20	13
GACGTTAAGGATATAC-11	6	0	0	0	0	0	0	0	0	15	0	0	0	0	0	0	0	0	0	2	0
GACTGCGGTGCCTGTG-11	1	1	1	0	0	0	0	0	0	0	0	0	1	0	0	1	0	1	3	1	13
GCACTCTGTCCGTTAA-11	5	0	0	0	0	1	0	4	1	0	0	0	0	0	0	5	3	4	0	7	0
GCATGCGCACGTCAGC-11	1	0	0	0	0	0	0	2	0	0	0	0	0	0	0	0	0	0	25	1	19
GCTCTGTTCACTGGGC-11	1	0	4	0	0	0	0	0	0	0	0	0	0	0	0	1	0	0	8	3	26
TACGGGCTCTACTTAC-11	6	0	0	0	0	0	0	0	0	1	0	0	0	0	0	0	0	0	0	2	0
TCACGAAGTGAACCTT-11	6	0	0	0	0	0	0	0	0	2	0	1	0	0	0	2	0	2	1	2	3
TCTTCGGTCGTCGTTC-11	6	0	0	0	0	0	0	0	0	11	0	0	0	0	0	0	0	0	0	18	0
TTTGTCAGTTGCTCCT-11	1	3	0	0	0	0	0	0	0	0	0	0	0	0	0	1	1	0	18	3	7
AAAGATGCAAGCCGCT-12	4	6	3	0	0	62	11	0	2	0	0	0	0	0	0	25	15	7	121	67	82
AAAGATGTCTCGTTTA-12	4	0	0	0	0	16	15	0	0	0	0	0	0	0	0	0	0	0	0	3	0
AACTCTTCAGCCTTGG-12	4	2	0	0	0	8	0	0	0	0	0	1	0	0	0	4	4	1	3	25	1
AACTGGTTCTGCAAGT-12	4	0	0	0	0	17	10	0	0	0	0	0	0	0	0	0	1	0	2	0	0
AAGACCTCAGCTCGCA-12	4	3	0	0	0	14	8	0	2	0	0	0	0	0	0	8	10	4	320	141	311
AAGGCAGGTGGAAAGA-12	4	0	0	0	0	13	6	0	0	0	0	0	0	0	0	0	0	0	5	4	3
ACATCAGGTTACGTCA-12	4	1	0	0	0	11	4	0	0	0	0	0	0	0	0	0	0	0	11	3	11
ACGAGGATCCTTAATC-12	4	1	0	0	0	6	0	0	1	0	0	0	0	0	0	17	12	17	230	156	191
ACGTCAAGTAGCGTGA-12	4	0	0	0	0	9	6	0	0	0	0	0	0	0	0	0	0	0	25	15	97
ACTGAGTGTGGTAACG-12	4	2	0	0	0	9	0	0	0	0	0	0	0	0	0	0	0	0	9	0	7
ACTGCTCGTTAGAACA-12	4	0	0	0	0	0	1	0	4	0	0	0	0	0	0	35	20	13	140	71	136
ACTGTCCAGGTGTTAA-12	4	1	0	0	0	5	1	0	0	0	0	0	0	0	0	1	0	0	3	0	1
AGAATAGAGTAGATGT-12	4	0	0	0	0	3	0	0	0	0	0	0	0	0	0	1	0	0	25	3	12
AGAGTGGTCACCTTAT-12	4	4	0	0	0	8	1	0	2	0	0	0	0	0	0	30	27	21	62	169	35
AGATTGCTCAGTTTGG-12	4	0	4	0	0	4	0	0	0	0	0	0	0	0	0	113	44	28	401	72	185
AGCAGCCTCCCTCTTT-12	4	0	0	0	1	47	78	0	1	2	0	0	0	0	0	25	14	12	48	91	54
AGCGGTCAGGAATGGA-12	4	0	0	0	0	12	2	0	0	0	0	0	0	0	0	0	0	0	12	0	7
AGTCTTTGTGATGCCC-12	4	9	4	0	0	52	14	0	0	0	0	0	1	0	0	125	49	34	155	160	118
AGTGGGATCGTGGGAA-12	4	1	0	0	0	9	2	0	0	0	0	0	0	0	0	0	2	0	8	3	5
ATAGACCAGCCCTAAT-12	4	3	0	0	0	12	2	0	1	8	0	0	0	0	0	7	12	29	142	171	44
ATCTACTTCTGGCGTG-12	4	0	0	0	0	5	2	0	0	0	0	0	0	0	0	0	0	0	215	6	69
ATGGGAGCAATGGATA-12	4	0	1	0	0	11	4	0	0	0	0	0	0	0	0	6	3	0	125	9	108
ATGGGAGGTCATACTG-12	4	0	1	0	0	13	3	0	0	0	0	0	0	0	0	33	17	10	244	80	93
ATTCTACAGTTAAGTG-12	4	2	0	0	0	2713	442	0	0	0	0	2	0	0	0	28	19	16	144	105	95
CACACAAGTCAGTGGA-12	4	0	0	0	0	16	6	0	0	0	0	0	0	0	0	1	0	0	13	8	22
CACATTTAGTGTCCCG-12	4	0	0	0	0	19	0	0	0	0	0	0	0	0	0	0	0	0	0	7	0
CACATTTTCAACGCTA-12	4	0	0	0	0	8	1	0	1	0	0	0	0	0	0	2	15	7	15	33	25
CAGATCACACGTAAGG-12	4	0	0	0	0	31	3	0	12	1	0	0	0	0	0	26	22	19	72	242	86
CAGCGACGTCGAGATG-12	4	2	0	0	0	20	5	4	5	0	0	1	0	0	0	103	44	49	6	205	0
CAGGTGCTCACGACTA-12	4	2	0	0	0	5	0	0	2	0	0	0	1	0	0	12	16	17	14	165	4
CAGTCCTCATGTCTCC-12	4	9	0	0	0	10	2	0	1	0	0	0	0	0	0	35	16	16	216	98	85
CAGTCCTTCATGCATG-12	4	0	0	0	1	5	5	0	0	0	0	0	0	0	0	16	8	15	22	41	8
CATGGCGTCGCGATCG-12	4	1	0	0	0	744	135	0	2	0	0	0	1	0	0	19	9	14	52	78	21
CCACCTAAGCTCAACT-12	4	1	0	0	0	28	12	0	3	0	0	0	0	0	0	36	23	20	59	112	41
CCGTTCAGTAAACCTC-12	4	0	0	0	0	10	0	0	0	0	0	0	0	0	0	3	1	3	9	6	4
CCTACACGTAACGTTC-12	4	1	0	0	0	16	3	0	1	1	0	0	0	0	0	14	7	9	95	101	62
CCTATTAAGTCTCCTC-12	4	3	0	0	0	7	0	0	3	0	0	0	0	0	0	19	18	15	62	83	50
CGAATGTAGTGGCACA-12	4	1	0	0	0	8	2	2	3	0	0	4	0	0	0	38	37	29	7	165	10
CGAGCACTCAACCATG-12	4	0	0	0	1	26	2	0	2	0	0	0	1	0	0	33	20	48	117	203	86
CGAGCCATCTCGCATC-12	4	0	0	0	0	9	4	0	0	0	0	0	0	0	0	9	3	2	3	152	4
CGCGGTACATCCCATC-12	4	1	0	0	0	7	3	0	3	0	0	0	0	0	0	22	19	14	18	188	17
CGCGTTTGTTGGAGGT-12	4	7	0	0	0	8	1	0	0	0	0	0	0	0	0	19	8	19	69	136	43
CGCTGGACATGCCCGA-12	4	0	0	0	0	10	2	0	0	0	0	0	0	0	0	4	1	0	0	15	0
CGTTCTGTCAATACCG-12	4	0	0	0	0	25	3	6	0	0	0	1	0	0	0	70	51	29	23	253	3
CGTTGGGAGCAGATCG-12	4	0	0	0	0	5	0	2	4	0	0	0	0	0	0	135	59	21	111	155	156
CGTTGGGTCATACGGT-12	4	2	4	0	0	3	2	0	0	0	0	0	0	0	0	101	36	25	346	89	182
CTCAGAACAGCTCGCA-12	4	2	0	0	0	11	2	0	1	0	0	0	1	0	0	17	11	12	34	147	31
CTCGTACGTCTTTCAT-12	4	3	3	0	0	3	1	0	0	1	0	0	0	0	0	12	12	4	358	53	163
CTGATCCAGATACACA-12	4	0	11	0	0	18	4	0	18	0	0	2	0	0	0	168	55	54	769	236	530
CTGCCTACAAGTCATC-12	4	0	0	0	0	25	10	0	0	0	0	0	0	0	0	52	17	17	1	3	7
CTGTTTATCGGAATCT-12	4	0	0	0	1	5	1	0	0	0	0	0	0	0	0	1	6	1	0	1	0
CTTTGCGGTTTAGGAA-12	4	28	3	0	0	10	2	0	0	0	0	0	0	0	1	25	12	13	84	103	57
GAACGGACACGGACAA-12	4	12	2	0	0	3110	1010	0	0	0	0	0	1	1	1	24	27	10	321	52	110
GAAGCAGCACCATGTA-12	4	1	0	0	0	8	0	7	1	0	0	5	0	0	1	50	28	29	15	153	18
GACCAATCAACCGCCA-12	4	1	0	0	0	9	1	0	6	0	0	1	0	0	0	51	34	27	329	407	163
GACCTGGAGTGTACCT-12	4	1	11	0	0	8	1	0	4	0	0	0	0	0	0	90	57	33	621	156	446
GACCTGGCAAGCGCTC-12	4	20	1	0	0	7	2	0	0	0	0	0	0	0	0	46	30	12	317	117	152
GACCTGGGTGTCGCTG-12	4	3	3	0	0	7	2	0	3	0	0	0	0	0	0	13	10	8	269	70	140
GACGCGTGTTGTACAC-12	7	0	0	0	0	8	2	0	0	0	0	0	2	0	0	0	0	0	0	20	0
GACTAACTCTGCGGCA-12	4	0	0	0	0	11	2	16	5	0	0	2	0	0	0	37	21	19	72	43	133
GACTACATCTGTCAAG-12	4	0	0	0	0	5	0	0	0	0	0	0	0	0	0	14	11	10	78	47	65
GATCAGTTCACGATGT-12	4	2	0	0	0	14	3	0	13	0	0	0	0	0	0	23	14	20	206	133	127
GATGAAATCGCCATAA-12	4	0	0	0	1	11	1	8	1	0	0	1	0	0	0	88	80	50	196	216	135
GCAAACTAGCTGTTCA-12	4	0	12	0	0	8	1	3	2	0	0	0	0	0	1	342	190	104	855	558	392
GCAATCACAGGAACGT-12	4	12	8	0	0	58	8	0	0	0	0	0	0	0	0	42	20	5	884	84	336
GCACTCTTCGGATGTT-12	4	2	7	0	0	9	2	0	0	0	0	0	0	0	0	11	14	7	247	39	149
GCAGTTAAGCCCGAAA-12	4	0	1	0	0	5	1	0	1	0	0	0	0	0	0	23	5	3	18	17	9
GCCTCTACACAACGCC-12	4	0	0	0	0	12	1	2	3	0	0	0	0	0	0	35	34	33	80	157	44
GCGCGATTCCGGGTGT-12	4	0	0	0	0	2666	673	0	0	0	0	0	9	16	0	0	0	0	0	60	0
GCTGCAGCATACCATG-12	4	1	0	0	0	5	3	0	2	0	0	0	0	0	0	19	14	10	65	137	40
GGAACTTCATCAGTCA-12	4	0	0	0	0	6	3	0	0	0	0	0	0	0	0	7	3	1	69	13	56
GGCGACTCAAGCGAGT-12	4	0	0	0	0	6	1	0	0	0	0	0	0	0	0	0	0	0	16	2	10
GGGAGATCAACGCACC-12	4	1	0	0	0	12	3	0	0	0	0	0	0	0	0	65	30	17	101	85	93
GTACTCCCAGGACCCT-12	4	0	0	0	0	676	119	0	0	0	0	0	7	1	0	0	0	0	0	15	0
GTCAAGTTCTCGAGTA-12	4	0	0	0	0	3	0	0	0	0	0	0	0	0	0	37	24	27	46	65	55
GTCACAATCCGTCAAA-12	7	0	0	0	0	33	5	0	0	1	0	0	9	0	0	0	0	0	1	39	1
GTCCTCAAGTCATCCA-12	4	0	0	0	0	5	3	0	0	0	0	0	0	0	0	21	3	7	14	32	28
GTTACAGCAGGTGGAT-12	4	0	1	0	0	6	0	2	1	0	0	0	0	0	0	68	40	37	300	94	165
GTTCATTCACGGTAGA-12	4	0	1	0	0	13	1	0	0	0	0	0	0	0	0	0	0	0	30	0	14
GTTCTCGGTTTAGCTG-12	4	3	0	0	0	4	3	0	3	0	0	0	0	0	0	57	28	32	307	253	237
TAGTTGGAGGATATAC-12	4	6	0	0	0	7	4	0	1	0	0	0	0	0	0	25	18	23	30	233	27
TCAACGAAGGCATTGG-12	4	0	0	0	0	20	3	0	0	0	0	0	0	0	0	0	0	0	18	2	8
TCAATCTAGAAGGGTA-12	4	0	0	0	0	6	1	0	0	0	0	0	0	0	0	0	0	0	2	0	3
TCGCGTTCATGCATGT-12	4	0	0	0	0	9	0	0	4	2	0	1	0	0	0	18	22	10	130	154	73
TCGCGTTGTCTCGTTC-12	4	0	0	0	0	25	3	0	0	0	0	0	0	0	0	0	0	0	10	0	9
TCGCGTTTCTACCTGC-12	4	8	0	0	0	5	1	0	6	0	0	0	0	0	0	27	24	17	153	194	49
TCTCTAACACATTCGA-12	6	6	0	0	0	4	0	0	3	13	0	3	0	0	0	44	28	10	3	72	29
TCTGGAACACTTAACG-12	4	0	0	0	0	3	0	0	1	0	0	1	0	0	0	11	31	25	0	55	1
TGACAACAGCTGCAAG-12	4	2	1	0	0	11	2	0	1	0	0	0	0	0	0	20	6	5	239	53	114
TGACAACTCTCGCTTG-12	4	0	0	0	0	7	0	0	0	0	0	0	0	0	0	0	0	0	4	1	12
TGACGGCCACCCAGTG-12	4	0	0	0	0	13	5	0	0	0	0	0	0	0	0	4	0	3	1	1	0
TGACTAGAGTGCTGCC-12	4	0	0	0	0	17	2	0	0	0	0	0	0	0	0	0	0	0	10	1	1
TGCTACCTCTAACGGT-12	4	0	0	0	0	25	2	0	0	0	0	0	0	0	0	0	0	0	30	2	11
TGTTCCGGTCTCGTTC-12	4	0	0	0	0	19	3	0	0	0	0	0	0	0	0	0	1	0	0	3	0
TTAACTCAGTGGGTTG-12	4	0	0	0	0	6	0	0	0	0	0	0	0	0	0	0	4	0	2	1	0
TTCGGTCGTCGCGGTT-12	4	0	5	0	0	7	0	51	1	0	0	0	0	0	1	560	260	181	490	515	523
TTGAACGAGCCAGTAG-12	7	0	0	0	0	0	1	0	0	0	0	0	4	0	0	0	0	0	0	6	0
TTGCCGTAGTCCGGTC-12	4	1	1	0	0	7	5	0	0	0	0	0	0	0	0	1	0	0	16	1	24
TTGGAACCACCGATAT-12	7	1	0	0	0	17	6	0	0	0	0	1	6	0	0	0	0	0	0	22	0
TTGGAACTCTGATTCT-12	4	0	0	0	0	19	3	0	0	0	0	0	0	0	0	0	0	0	17	5	38
TTGTAGGTCTCAAACG-12	4	0	9	0	0	5	0	5	2	3	0	0	0	0	0	170	73	36	600	67	187
TTTCCTCCATATGAGA-12	4	0	0	0	0	31	11	0	0	0	0	0	0	0	0	1	1	0	3	4	8
GTTTCTACACATGACT-13	6	0	0	0	0	0	0	0	0	6	0	0	0	0	0	0	0	0	0	4	0
TAAGCGTCAAGCCGCT-13	6	0	0	0	0	0	0	0	0	37	0	0	0	0	0	0	0	0	0	3	0
TGCGTGGTCCAGTATG-13	6	0	0	0	0	0	0	0	0	0	0	0	0	0	0	0	0	0	1	0	0
AAGACCTAGTAGCCGA-14	7	1	0	0	0	0	0	0	0	0	4	1	1	0	0	8	6	12	3	6	3
CACCACTCATACCATG-14	6	1	0	0	0	0	0	0	0	10	0	0	0	0	0	0	0	0	0	1	0
CATATTCGTTCGTCTC-14	7	0	0	0	0	0	0	0	0	16	0	3	0	0	0	0	0	1	1	1	1
CCGTTCAGTCTAGCCG-14	1	0	0	0	0	0	0	0	0	0	0	0	0	0	0	0	0	1	0	2	0
CGGACGTTCAACACGT-14	7	0	0	0	0	0	0	0	0	0	0	2	0	0	0	3	3	7	0	2	0
CTCACACAGACTAGAT-14	6	0	0	0	0	0	0	0	0	22	0	1	0	0	0	0	0	1	1	3	0
CTGCCTAAGCAGGTCA-14	6	0	0	0	0	0	0	0	0	8	0	0	0	0	0	0	1	1	0	1	0
CTGCGGAAGATGTCGG-14	7	0	0	0	0	0	0	1	0	0	2	9	0	0	0	4	1	6	1	7	0
GATCGATAGTTACGGG-14	7	0	0	0	0	1	0	0	0	5	0	0	0	0	0	0	0	0	0	2	0
GCATGCGGTACCATCA-14	7	0	0	0	0	0	0	4	0	0	3	13	0	0	0	4	9	16	3	11	6
GGCAATTCATCGATTG-14	7	0	0	0	0	0	1	0	0	2	0	0	1	0	0	0	0	0	0	1	0
GGCTGGTGTTAGTGGG-14	6	0	0	0	0	0	0	0	0	11	0	0	0	0	0	2	0	2	0	1	0
GTACGTATCACAACGT-14	7	0	0	0	0	0	0	0	0	0	1	1	1	0	0	0	0	1	0	0	1
TACGGTAGTATTAGCC-14	6	0	0	0	0	0	0	0	0	3	0	0	0	0	0	0	0	2	0	0	0
TCAGCTCTCCCATTAT-14	6	0	0	0	0	0	0	0	0	7	0	0	0	0	0	0	0	0	0	3	0
TCAGGATGTACCGGCT-14	7	0	0	0	0	0	0	0	0	0	1	14	0	0	0	5	1	6	7	12	14
TCCACACGTGATAAAC-14	6	0	0	0	0	0	0	0	0	3	0	0	0	0	0	0	0	0	0	1	0
TCGGTAATCCAAAGTC-14	7	0	0	0	0	0	0	0	0	0	1	2	0	0	0	1	1	1	0	2	0
TGACTTTCATATACGC-14	7	0	0	0	0	1	0	0	0	2	1	0	0	0	0	0	0	0	0	3	0
TGAGGGAGTAACGCGA-14	6	0	0	0	0	0	0	0	0	8	0	0	0	0	0	0	0	0	0	4	0
TGTATTCCAGCTCGAC-14	7	0	0	0	0	0	0	0	0	0	0	2	0	0	0	0	0	0	0	1	0
TTAACTCTCTATCCTA-14	5	0	0	0	0	0	0	2	0	0	0	2	0	0	0	1	3	1	0	1	3
AACTCCCTCGTATCAG-15	4	0	0	0	0	50	3	0	0	0	0	0	0	0	0	5	2	1	106	11	66
AACTCTTAGGTAGCCA-15	4	0	14	0	1	10	1	0	5	0	0	0	0	3	0	13	18	22	473	90	259
AAGACCTAGGACTGGT-15	4	0	0	0	0	35	1	0	0	0	0	0	0	1	0	32	27	33	75	70	16
AATCGGTCAGCCTGTG-15	4	0	0	0	0	61	11	0	1	0	0	0	0	0	0	2	4	2	8	16	1
ACAGCCGTCATTATCC-15	4	0	8	0	0	13	1	0	2	0	0	0	0	1	0	13	13	6	157	26	89
ACAGCTAAGAAACCGC-15	4	1	0	0	0	4	2	0	0	1	0	0	0	0	0	0	0	0	0	2	0
ACCCACTCAATAAGCA-15	4	1	0	0	0	13	2	0	2	4	0	0	0	1	0	2	6	2	12	27	21
ACGAGGAGTACGACCC-15	4	0	0	0	0	174	13	0	0	0	0	0	0	0	2	0	0	0	6	3	0
ACGATACAGCTGCCCA-15	4	0	0	0	1	3	0	0	0	0	0	0	2	0	0	2	1	2	28	8	19
ACGGAGACACGCATCG-15	4	3	1	0	0	3	2	0	1	1	0	0	0	0	0	1	7	4	52	38	17
ACGGAGACAGATTGCT-15	6	0	0	0	0	3	1	0	0	8	0	0	0	0	0	0	0	0	0	1	0
ACGGGCTAGAGGTAGA-15	4	0	0	0	0	5	0	0	0	0	0	0	0	0	0	0	0	0	12	5	13
ACTGTCCTCTTAACCT-15	4	1	0	0	0	2	0	0	1	0	0	0	0	1	0	9	10	5	101	68	16
AGACGTTCACAACGTT-15	5	0	0	0	0	3	0	0	0	0	0	0	0	0	0	5	6	3	4	3	1
AGAGCGAAGAGACTTA-15	2	0	0	0	0	3	0	0	0	0	0	0	0	0	0	0	0	0	24	1	22
AGCGGTCCAGCTTAAC-15	4	0	0	0	0	9	1	0	0	0	0	0	0	0	0	0	2	0	16	17	15
AGGCCACGTTTAGGAA-15	4	0	0	0	0	12	3	0	0	0	0	0	0	1	0	0	0	0	27	1	10
AGGGAGTAGCAATATG-15	4	0	0	0	0	92	7	0	1	0	0	0	0	0	0	2	8	4	4	27	4
AGTGAGGTCTATCGCC-15	4	0	6	0	0	1	0	0	2	0	0	0	0	0	0	74	37	13	112	94	61
AGTGTCAAGCCACGCT-15	6	0	0	0	0	5	2	0	0	0	0	0	0	1	0	2	4	5	92	12	49
ATCACGACACCGCTAG-15	4	0	2	0	0	378	24	0	1	0	0	0	0	27	0	5	1	2	215	36	78
ATCCACCCATAACCTG-15	4	0	0	0	3	4	0	0	0	1	0	0	0	0	0	0	1	2	54	2	7
ATCCACCGTCGAATCT-15	6	0	0	0	2	6	2	0	0	0	0	0	0	0	0	0	2	3	1	5	0
ATCGAGTTCGGCGGTT-15	4	1	0	0	0	2	1	0	0	0	0	0	0	0	0	0	0	0	1	2	4
ATCTACTTCTGCCCTA-15	4	0	1	0	3	8	1	0	0	1	0	0	0	0	0	2	2	5	1	4	1
ATCTGCCGTCTGCAAT-15	4	2	3	0	0	2	0	0	5	0	0	0	0	0	0	27	35	8	190	68	82
ATGCGATTCCTAGGGC-15	4	9	0	0	0	55	24	0	2	0	0	1	0	9	0	1	5	1	19	72	22
ATTGGACCAACTGGCC-15	4	0	0	0	0	2	1	0	0	0	0	0	0	0	0	0	0	0	42	2	21
CAAGGCCCATCCGGGT-15	4	0	0	0	0	4	1	0	0	0	0	0	0	0	0	0	0	0	0	1	1
CACAGTAAGTGGTCCC-15	4	1	0	0	0	3	0	0	0	0	0	0	1	0	0	0	0	0	0	0	0
CACATTTAGTAGATGT-15	2	0	0	0	0	1	0	0	0	0	0	0	0	0	0	0	0	0	34	0	14
CACTCCAGTTCCCTTG-15	4	0	0	0	0	3	0	0	0	0	0	0	0	0	0	0	0	0	4	0	3
CAGCATAAGACAGGCT-15	4	0	0	0	0	5	4	0	0	0	0	0	0	0	0	0	0	0	13	1	8
CAGCATATCACTTACT-15	4	1	0	0	0	162	6	0	2	0	0	1	0	3	0	0	3	1	120	19	84
CAGGTGCGTTCAGCGC-15	2	0	0	0	0	1	1	0	0	0	0	0	0	0	0	3	2	0	1	3	2
CAGTAACGTATATGGA-15	4	0	0	0	0	4	0	0	0	0	0	0	0	0	0	1	0	0	10	0	1
CAGTCCTAGATCCCGC-15	4	0	0	0	0	294	20	0	0	0	0	0	0	13	0	0	0	0	0	0	0
CATATTCGTCGCATCG-15	4	0	0	0	0	3	0	0	2	0	0	0	0	0	0	9	12	11	6	78	14
CATATTCTCCGGCACA-15	4	0	0	0	0	2	0	0	0	0	0	0	0	0	0	0	1	0	0	5	0
CATGCCTAGGTGTTAA-15	4	1	1	0	0	86	3	0	0	0	0	0	0	3	0	0	0	1	2	5	3
CATTATCAGTAGATGT-15	4	1	0	0	0	6	0	0	0	0	0	0	0	0	0	0	0	0	2	0	0
CCAATCCTCTGGTTCC-15	2	0	0	0	0	0	0	0	0	1	0	0	0	0	0	2	2	0	2	2	3
CCATGTCTCAAACAAG-15	4	0	0	0	0	4	1	0	0	0	0	0	0	0	0	0	0	0	26	0	20
CCATTCGCACCCATTC-15	4	0	0	0	0	4	0	0	0	0	0	0	0	0	0	0	0	0	16	0	5
CCATTCGCACTTAACG-15	4	0	0	0	0	2	0	0	0	0	0	0	0	0	0	8	5	5	48	32	27
CCCTCCTCACTGAAGG-15	2	0	0	0	0	0	0	0	0	0	0	0	0	0	0	0	0	0	3	3	3
CCGTACTCAAACGCGA-15	4	0	0	0	0	8	0	0	0	0	0	0	0	0	0	0	0	0	3	5	1
CCGTGGAGTTCAGCGC-15	4	1	3	0	0	4	1	0	0	0	0	0	0	0	0	9	5	3	62	35	43
CCTAAAGAGGCCATAG-15	4	0	0	0	0	191	25	0	0	0	0	0	0	1	0	0	0	0	6	1	34
CCTACACAGTAGGCCA-15	4	0	0	0	0	615	55	0	0	0	0	0	1	2	0	0	1	0	32	12	23
CCTACACAGTTGAGAT-15	2	0	0	0	0	2	0	0	0	0	0	0	0	0	0	0	0	0	0	0	0
CCTACCACAGGGTTAG-15	4	0	0	0	0	1	0	0	0	0	0	0	0	0	0	13	11	7	2	7	4
CCTCTGACACAGAGGT-15	4	0	0	0	0	6	0	0	4	0	0	0	0	0	0	11	13	3	70	70	48
CCTCTGACATAGTAAG-15	4	1	2	0	0	0	0	0	1	0	0	0	0	0	0	12	13	15	95	68	56
CCTTACGCACCCATGG-15	4	0	6	0	0	1	0	0	2	1	0	0	0	0	0	198	107	52	299	166	167
CCTTCCCCACCGGAAA-15	4	0	0	0	0	3	0	0	0	0	0	0	0	0	0	0	0	0	23	0	30
CCTTTCTTCGCTGATA-15	6	0	0	0	0	9	0	0	0	1	0	0	0	0	0	0	0	0	69	0	34
CGACTTCTCCGAACGC-15	4	5	0	0	0	5	0	0	6	5	0	0	0	0	0	14	15	7	2	157	2
CGATGTAAGGGAGTAA-15	4	1	0	0	0	6	2	0	3	0	0	0	1	0	0	5	7	4	109	57	50
CGCCAAGAGAAGAAGC-15	4	0	0	0	0	1	0	0	0	0	0	0	0	0	0	0	1	0	1	2	0
CGCGGTATCCATTCTA-15	4	0	0	0	0	2	0	0	0	0	0	0	0	0	0	2	0	1	2	3	0
CGCTGGAAGTGGAGAA-15	6	1	0	0	0	2	2	0	0	0	0	0	0	0	0	5	3	3	30	20	33
CGCTGGACAATGGAAT-15	4	0	0	0	2	1	0	0	0	0	0	0	1	0	0	4	22	7	28	48	45
CGGACACTCGGTGTCG-15	4	0	0	0	0	2	0	0	0	0	0	0	0	0	0	0	0	0	26	0	9
CGGACGTAGACGCTTT-15	4	0	0	0	0	6	0	0	0	0	0	0	1	0	0	5	1	0	1	4	9
CGGAGTCGTAGCGATG-15	4	0	0	0	0	15	1	0	1	0	0	0	0	0	0	0	0	0	0	0	0
CGGAGTCTCAGGCAAG-15	2	0	0	0	0	2	1	0	0	0	0	0	0	0	0	15	5	1	0	14	3
CGGCTAGCAGGTCGTC-15	4	1	0	0	0	63	9	0	1	0	0	0	0	1	0	7	0	5	45	31	23
CGGTTAAAGTCTTGCA-15	4	0	0	0	0	39	0	0	0	0	0	0	0	0	0	6	1	0	66	3	32
CGGTTAAGTAGATTAG-15	4	0	0	0	0	1	0	0	0	0	0	0	0	0	0	1	0	0	5	3	4
CGTCCATAGCTAGGCA-15	4	0	0	0	0	3	0	0	0	0	0	0	0	0	0	0	0	0	1	3	2
CGTCCATAGTGTCTCA-15	4	1	0	0	0	3	2	0	1	0	0	0	0	0	0	10	7	8	13	54	9
CGTGAGCGTCAGAAGC-15	4	0	2	0	0	54	4	0	0	0	0	0	0	0	0	2	0	0	3	2	1
CGTTCTGCATGGAATA-15	1	0	4	0	0	0	1	0	1	0	0	0	0	0	0	10	13	3	266	61	139
CTAACTTTCACATGCA-15	4	0	6	0	1	0	0	0	6	0	0	0	0	0	0	13	11	9	341	80	121
CTACACCGTACGACCC-15	3	0	0	0	1	3	2	1	0	0	0	0	0	0	0	84	52	22	4	78	47
CTACATTAGAGTCTGG-15	4	0	0	0	0	4	0	0	0	0	0	0	0	0	0	2	1	0	13	3	14
CTACCCATCTGTGCAA-15	4	0	0	0	0	13	1	0	0	0	0	0	0	0	0	1	0	0	14	2	20
CTCACACGTATGGTTC-15	4	0	0	0	0	3	1	0	1	0	0	0	0	0	0	2	13	8	29	22	21
CTCCTAGGTGTGGCTC-15	2	1	0	0	0	3	0	4	0	1	0	1	0	0	0	108	62	30	114	131	143
CTCGAAAGTCTCAACA-15	4	0	0	0	0	11	3	0	0	0	0	0	0	0	0	0	0	0	14	0	7
CTCGGAGCATGCTAGT-15	4	0	0	0	0	2	0	0	0	0	0	0	0	0	0	0	1	0	0	2	0
CTCGGGAGTGAGGGTT-15	4	0	0	0	0	4	2	0	0	0	0	0	0	0	0	0	0	0	2	3	1
CTCTAATGTCAGGACA-15	6	0	0	0	0	2	1	0	0	0	0	0	0	0	0	3	11	2	58	34	31
CTGAAGTGTGACCAAG-15	4	1	0	0	0	0	2	0	0	0	0	0	0	0	0	0	0	0	0	2	0
CTGGTCTTCTTTACAC-15	4	0	0	0	0	43	3	0	0	0	0	0	0	0	0	1	0	2	23	1	15
GAAGCAGGTTTGACTG-15	4	0	3	0	0	2	1	0	1	0	0	0	0	1	0	7	3	2	308	20	105
GACCAATAGACGCAAC-15	4	0	5	0	0	2	1	0	4	0	0	0	0	0	0	15	23	20	516	59	308
GACCTGGAGGATTCGG-15	2	0	0	0	0	0	1	0	0	0	0	0	0	0	0	0	1	0	2	8	4
GACGGCTAGAGTAAGG-15	4	1	0	0	0	96	21	0	1	0	0	1	0	1	0	2	9	9	12	30	6
GACGGCTGTCTCACCT-15	4	0	0	0	0	9	0	0	0	0	0	0	0	0	0	0	0	1	0	1	1
GACGTTAGTTTGACTG-15	4	0	0	0	0	2	0	0	0	0	0	0	1	0	0	0	0	0	0	0	0
GATCTAGGTTCGAATC-15	4	0	0	0	0	10	2	0	0	0	0	0	0	0	0	0	0	0	10	0	4
GATTCAGAGAGCTTCT-15	4	0	0	0	0	6	0	0	0	0	0	0	0	0	0	1	1	0	0	0	4
GCAAACTTCAAGGCTT-15	4	0	6	0	0	1	0	0	2	0	0	0	0	0	0	15	4	7	370	40	86
GCAATCAAGACAGACC-15	4	1	1	0	0	2	7	0	6	0	0	0	0	0	0	15	14	5	163	47	87
GCAATCACACATCCGG-15	4	0	2	0	0	14	0	0	4	0	0	0	0	0	0	5	5	6	70	31	36
GCATACATCCTTGACC-15	4	0	0	0	0	1	0	0	0	0	0	0	0	0	0	2	8	9	7	35	7
GCATGTAAGCTACCTA-15	2	0	0	0	0	3	1	0	0	0	0	0	0	0	0	4	1	3	1	1	6
GCCAAATTCCCGACTT-15	4	0	0	0	0	0	1	0	1	0	0	1	0	0	0	11	11	12	6	30	7
GCGAGAACATCACCCT-15	4	0	0	0	0	158	40	0	0	0	0	0	0	2	0	21	13	8	3	21	8
GCGAGAAGTAATCGTC-15	4	0	0	0	0	4	2	0	0	0	0	0	0	0	1	0	0	0	5	0	3
GCTCCTACATAAGACA-15	4	0	2	0	0	1	0	0	0	0	0	0	0	0	0	2	0	2	68	4	18
GCTCTGTAGTCACGCC-15	4	0	0	0	0	190	10	0	0	16	0	0	0	6	0	2	1	4	21	17	11
GCTGCTTGTCCGAAGA-15	4	0	0	0	1	0	0	0	0	0	0	0	0	1	0	0	4	2	1	22	0
GCTGGGTTCTTGTATC-15	2	0	0	0	0	0	0	0	0	0	0	0	0	0	0	49	42	38	0	49	1
GGAACTTAGACTGGGT-15	4	1	0	0	1	22	1	0	0	0	0	1	0	0	0	6	7	20	0	37	0
GGACAGATCTTGGGTA-15	4	3	0	0	0	4	0	0	5	0	0	0	0	0	0	9	14	5	1	61	4
GGAGCAAAGCAACGGT-15	4	0	0	0	0	15	0	0	1	0	0	0	1	0	0	0	0	0	1	5	0
GGATGTTAGATATACG-15	4	1	10	0	0	6	0	0	2	0	0	0	0	0	0	11	12	4	166	52	68
GGCAATTGTCTAGAGG-15	4	0	0	0	0	12	0	0	0	0	0	0	0	0	0	1	0	0	68	3	80
GGCGACTGTGGACGAT-15	4	1	0	0	0	59	9	0	0	0	0	1	0	0	0	1	3	2	0	46	0
GGGAATGTCCACTCCA-15	4	4	3	0	0	3	1	0	0	0	0	0	0	0	0	19	21	6	276	73	64
GGGACCTTCCAAGTAC-15	4	0	0	0	0	1	0	0	0	0	0	0	0	0	0	2	5	4	10	2	0
GGGACCTTCGACAGCC-15	4	0	0	0	0	5	1	0	0	1	0	0	0	0	0	30	22	22	54	23	26
GGTGAAGAGGCTCTTA-15	4	0	0	0	0	10	20	0	1	0	0	0	0	0	0	0	0	0	12	2	10
GGTGTTACATACGCCG-15	4	1	0	0	0	1	0	0	0	0	0	0	0	0	0	0	0	0	21	1	22
GTATCTTAGAAGCCCA-15	4	0	0	0	0	176	21	0	1	0	0	0	0	1	0	20	16	7	19	40	50
GTATTCTGTCGAAAGC-15	4	0	0	0	0	1	0	0	0	0	0	0	0	0	0	0	0	0	48	0	28
GTCAAGTAGTAACCCT-15	4	0	0	0	0	36	1	0	0	0	0	0	0	1	0	7	0	0	3	1	13
GTCATTTCACAAGCCC-15	4	0	0	0	0	5	1	0	1	14	0	0	0	0	0	29	26	12	55	88	31
GTCGGGTGTCCGCTGA-15	4	0	1	0	0	4	1	0	0	0	0	1	0	0	0	13	7	9	99	62	52
GTGCATATCACTCTTA-15	4	0	0	0	0	24	4	0	0	0	0	0	0	1	0	0	0	0	0	0	0
GTGCGGTAGGCATGGT-15	2	0	0	0	0	3	0	4	0	0	0	0	0	1	0	56	40	32	0	50	25
GTGGGTCCAAGCGATG-15	4	0	0	0	0	1	2	0	1	0	0	0	0	0	0	1	0	0	29	0	35
GTGTGCGCAAGCCTAT-15	6	0	0	0	0	7	0	0	0	0	0	0	0	0	0	1	0	1	0	0	1
GTGTTAGTCGACAGCC-15	4	1	0	0	0	24	14	0	1	0	0	0	0	0	0	8	11	7	24	21	2
TAAGCGTCAGGGTTAG-15	4	0	3	0	0	5	1	0	2	0	0	0	0	0	0	10	9	7	101	62	122
TAAGCGTTCGCGGATC-15	6	0	0	0	0	4	0	0	0	12	0	0	0	0	0	1	2	0	0	2	0
TAAGTGCGTCATACTG-15	4	1	0	0	0	4	0	0	0	0	0	0	0	0	0	12	3	5	39	17	22
TACAGTGGTGTGAAAT-15	4	0	1	0	0	9	0	0	1	0	0	0	0	0	0	8	18	8	215	62	100
TACCTTAGTGGCCCTA-15	4	0	0	0	0	2	0	0	1	0	0	0	0	0	0	1	2	1	26	8	54
TACGGTAGTGTGGTTT-15	4	0	0	0	0	1	0	0	0	0	0	0	0	0	0	4	7	5	2	38	5
TACTTACCAGGTCGTC-15	4	1	0	0	0	2	0	0	0	0	0	0	0	1	0	2	4	7	0	2	1
TACTTGTAGACCTTTG-15	4	0	2	0	0	3	0	0	0	0	0	0	0	0	0	0	1	0	42	1	34
TATTACCGTTAGGGTG-15	4	0	0	0	1	159	14	0	0	1	0	0	0	0	0	4	4	1	0	3	0
TCACAAGTCTGTCCGT-15	4	0	0	0	0	15	1	0	0	1	0	0	0	0	0	8	14	7	1	19	15
TCAGATGGTCCCTACT-15	4	0	0	0	0	4	0	0	0	0	0	0	0	0	0	0	0	0	2	0	0
TCAGCAAAGTTGAGAT-15	4	0	0	0	0	18	4	0	0	0	0	0	0	2	0	1	8	4	71	49	17
TCAGCTCGTGGTCCGT-15	4	0	0	0	0	4	0	0	3	0	0	0	0	0	0	6	2	4	4	4	3
TCGGTAATCCGTACAA-15	4	0	0	0	0	1	0	0	0	0	0	0	0	0	0	0	0	0	1	2	4
TCGTACCAGACCGGAT-15	2	0	0	0	0	0	0	9	0	0	0	0	0	0	0	19	14	8	65	29	63
TCTTTCCGTTGGTGGA-15	4	1	0	0	0	5	1	2	0	0	0	0	0	1	0	29	27	20	3	64	1
TGACTTTTCTAACTTC-15	4	1	0	0	0	2	0	0	0	3	0	0	0	0	0	4	1	0	18	0	17
TGAGCATCAATCACAC-15	4	0	0	0	0	59	5	0	0	0	0	0	0	1	0	0	0	0	1	0	0
TGAGCATTCTACCAGA-15	4	0	0	0	0	3	1	0	0	0	0	0	0	0	0	1	3	9	80	39	43
TGCACCTGTCAATACC-15	4	0	0	0	1	0	0	0	0	0	0	0	0	0	0	3	1	0	16	8	13
TGCGCAGCATGCAATC-15	4	0	0	0	0	45	9	0	0	0	0	0	0	0	0	0	0	1	2	0	0
TGCTACCCAATGGTCT-15	2	0	0	0	0	5	0	2	0	0	0	0	0	0	0	6	4	2	71	44	75
TGCTGCTAGATATACG-15	4	0	4	0	2	61	14	0	7	18	0	0	0	0	0	26	8	9	167	73	86
TGGCCAGCAGACGCAA-15	4	0	2	0	0	2	0	0	0	0	0	0	0	0	0	105	27	18	148	98	151
TGGCTGGTCTGAGTGT-15	4	0	0	0	0	54	0	0	0	0	0	0	0	0	0	1	0	0	5	1	7
TGGGCGTTCATCGATG-15	4	0	0	0	0	17	0	0	0	0	0	0	0	0	0	4	7	3	25	4	13
TGGTTAGCAGTGGGAT-15	4	4	0	0	0	4	0	0	3	0	0	0	0	0	0	56	37	14	25	118	21
TGTATTCGTTCAACCA-15	4	0	0	0	0	5	1	0	1	0	0	0	1	0	0	2	2	1	48	24	10
TGTCCCAAGGCTAGCA-15	4	0	0	0	0	0	0	0	0	0	0	0	0	0	0	8	2	2	0	9	0
TTAACTCAGTACGATA-15	4	0	0	0	0	0	0	0	0	0	0	0	0	1	0	2	1	0	3	1	4
TTAGGCAAGGTGACCA-15	4	0	2	0	0	2	2	0	1	1	0	0	1	0	0	5	8	9	285	37	115
TTCGAAGGTTCCACTC-15	6	0	0	0	0	1	0	0	0	1	0	0	0	0	0	1	1	0	4	1	4
TTCGGTCGTTATCGGT-15	4	0	0	0	0	9	3	0	0	0	0	0	0	0	0	2	6	4	0	13	0
TTCGGTCTCACAACGT-15	4	0	0	0	0	81	3	0	0	0	0	0	0	0	0	0	0	0	0	1	0
TTCTACATCGCGGATC-15	4	0	1	0	0	6	0	0	2	0	0	0	0	0	0	2	3	1	62	7	24
TTCTCAAAGAGAACAG-15	4	1	0	0	0	7	0	0	1	0	0	0	0	0	0	4	5	5	3	24	0
TTCTCAAGTGAAAGAG-15	4	0	0	0	0	161	13	0	0	0	0	0	0	0	0	0	0	0	0	0	0
TTCTCAATCACATAGC-15	4	0	1	0	0	3	0	0	0	0	0	0	0	0	0	6	5	8	84	72	64
TTCTTAGAGGGTTCCC-15	4	0	0	0	0	1	0	0	1	0	0	0	0	0	0	0	1	3	2	28	0
TTCTTAGCATAAGACA-15	4	0	0	0	1	2	0	0	1	0	0	0	0	0	0	9	12	15	111	61	70
TTGACTTAGAATTCCC-15	4	3	0	0	0	1	0	0	1	0	0	0	0	0	0	13	10	6	3	98	19
TTGCCGTTCTAACCGA-15	4	0	0	0	0	3	1	0	0	0	0	0	0	0	0	0	0	0	3	0	2
TTTACTGCAGAGCCAA-15	4	0	0	0	1	9	0	1	1	0	0	0	0	0	0	6	5	4	19	47	21
TTTGCGCCAAGTCATC-15	4	0	1	0	0	2	0	0	1	0	0	0	0	0	0	1	0	2	49	28	12
TTTGGTTGTTTAAGCC-15	4	0	0	0	0	6	3	0	0	1	0	0	0	1	0	0	0	0	1	3	0
AAAGCAACATTAGGCT-16	6	0	0	0	0	0	0	0	0	15	0	0	0	0	0	0	0	0	0	11	0
AATCCAGCAAATCCGT-16	6	0	0	0	0	0	0	0	0	9	0	0	0	0	0	0	0	0	0	11	0
ACAGCTATCAGGCAAG-16	6	0	0	0	0	0	0	0	0	15	0	0	0	0	0	0	0	0	0	2	0
ACGAGCCAGCATGGCA-16	6	0	0	0	0	0	0	0	0	19	0	0	0	0	0	0	0	0	0	24	0
AGCCTAATCTCATTCA-16	1	0	0	0	0	0	0	0	0	0	0	0	0	0	0	0	0	0	5	0	25
ATTCTACGTAGCAAAT-16	6	0	0	0	0	0	0	0	0	0	0	0	0	0	0	0	0	0	0	1	0
CAAGATCCAAGACACG-16	6	0	0	0	0	0	0	0	0	13	0	0	0	0	0	0	0	0	0	10	0
CAAGATCCAAGCGTAG-16	6	0	0	0	0	0	0	0	0	9	0	0	0	0	0	0	0	0	0	6	0
CACAGGCAGTAACCCT-16	6	0	0	0	0	0	0	0	0	8	0	0	0	0	0	0	0	0	0	2	0
CCGTACTAGCACCGCT-16	6	0	0	0	0	0	0	0	0	4	0	0	0	0	0	0	0	0	0	6	0
CGAATGTAGTACCGGA-16	6	0	0	0	0	0	0	0	0	16	0	0	0	0	0	0	0	0	0	6	1
CGCGGTACATTGGCGC-16	6	0	0	0	0	0	0	0	0	24	0	0	0	0	0	0	0	0	0	13	0
CGTAGGCGTGCATCTA-16	6	0	0	0	0	0	0	0	0	16	0	0	0	0	0	0	0	0	0	6	0
CTAAGACTCTGTGCAA-16	6	0	0	2	0	0	0	0	0	8	0	0	0	0	0	0	0	0	0	6	0
CTAATGGAGTTATCGC-16	6	0	0	0	0	0	0	0	0	14	0	0	0	0	0	0	0	0	0	2	0
CTAGAGTTCATAAAGG-16	6	0	0	0	0	0	0	0	0	12	0	0	0	0	0	0	0	0	0	9	0
CTAGTGATCACCCGAG-16	6	0	0	0	0	0	0	0	0	5	0	0	0	0	0	0	0	0	0	2	0
CTCAGAAGTCGCGGTT-16	6	0	0	0	0	0	0	0	0	16	0	0	0	0	0	0	0	0	0	4	0
CTGAAGTTCCACTCCA-16	6	0	0	0	0	0	0	0	0	3	0	0	0	0	0	0	0	0	0	6	0
CTTACCGGTAGCGATG-16	6	0	0	0	0	0	0	0	0	15	0	0	0	0	0	0	0	0	0	9	0
CTTAGGAAGAAACGAG-16	6	0	0	0	0	0	0	0	0	5	0	0	0	0	0	0	0	0	0	3	0
CTTTGCGAGATGCCTT-16	6	0	0	0	0	0	0	0	0	1	0	0	0	0	0	0	0	0	0	2	0
GACCAATTCTCATTCA-16	6	0	0	0	0	0	0	0	0	2	0	0	0	0	0	0	0	0	0	10	0
GACGTGCAGAAGGTGA-16	6	0	0	0	0	0	0	0	0	6	0	0	0	0	0	0	0	0	0	8	0
GACTACACATGGATGG-16	6	0	0	0	0	0	0	0	0	7	0	0	0	0	0	0	0	0	0	9	0
GACTACAGTGCGAAAC-16	6	0	0	0	0	0	0	0	0	6	0	0	0	0	0	0	0	0	0	6	0
GCAGTTAAGAAACCTA-16	6	0	0	0	0	0	0	0	0	3	0	0	0	0	0	0	0	0	0	9	0
GCATACAAGATATGGT-16	6	0	0	0	0	0	0	0	0	2	0	0	0	0	0	0	0	0	0	4	0
GCTTGAATCTCCAACC-16	6	1	0	0	0	0	0	0	0	8	0	0	0	0	0	0	0	0	0	7	0
GTCACGGGTATTACCG-16	6	0	0	0	0	0	0	0	0	6	0	0	0	0	0	0	0	0	0	3	0
GTCGTAAAGTTACCCA-16	6	0	0	0	0	0	0	0	0	68	0	0	0	0	0	0	0	0	0	9	0
GTCTTCGCATCTATGG-16	6	0	0	0	0	0	0	0	0	7	0	0	0	0	0	0	0	0	0	14	0
GTTCATTCAAGTCTGT-16	6	0	0	0	0	0	0	0	0	2	0	0	0	0	0	0	0	0	0	8	0
TAAGTGCTCAGGCGAA-16	6	0	0	0	0	0	0	0	0	14	0	0	0	0	0	0	0	0	0	13	0
TACACGACAGCCTTTC-16	6	0	0	0	0	0	0	0	0	14	0	0	0	0	0	0	0	0	0	4	0
TACAGTGCACAGCCCA-16	6	0	0	0	0	0	0	0	0	8	0	0	0	0	0	0	0	0	0	12	0
TAGTTGGGTAGATTAG-16	6	0	0	0	0	0	0	0	0	33	0	0	0	0	0	0	0	0	0	1	0
TAGTTGGGTTTAGCTG-16	6	0	0	0	0	0	0	0	0	36	0	0	0	0	0	0	0	0	0	20	0
TCAACGACACCGAAAG-16	6	0	0	0	0	0	0	0	0	5	0	0	0	0	0	0	0	0	0	1	0
TCAACGACAGGACCCT-16	6	0	0	0	0	0	0	0	0	8	0	0	0	0	0	0	0	0	0	6	0
TGAGGGACATGGTCTA-16	6	0	0	0	0	0	0	0	0	7	0	0	0	0	0	0	0	0	0	10	0
TGCCAAATCCTTGGTC-16	6	0	0	0	0	0	0	0	0	13	0	0	0	0	0	0	0	0	0	11	0
TGTCCCAAGCCCAGCT-16	6	0	0	0	0	0	0	0	0	3	0	0	0	0	0	0	0	0	0	6	0
TTCCCAGAGCCGATTT-16	6	0	0	0	0	0	0	0	0	7	0	0	0	0	0	0	0	0	0	2	0
TTCGAAGCAGATGAGC-16	6	0	0	0	0	0	0	0	0	5	0	0	0	0	0	0	0	0	0	5	0
TTCTACATCAAGAAGT-16	6	0	0	0	0	0	0	0	0	2	0	0	0	0	0	0	0	0	0	4	0
TTGCCGTAGGGAAACA-16	6	0	0	0	0	0	0	0	0	18	0	0	0	0	0	0	0	0	0	10	0
TTGGAACGTCAACATC-16	6	0	0	0	0	0	0	0	0	5	0	0	0	0	0	0	0	0	0	5	0
TTTGCGCGTGCAGACA-16	6	0	0	0	0	0	0	0	0	6	0	0	0	0	0	0	0	0	0	2	0
TTTGGTTGTCGAGATG-16	6	0	0	0	0	0	0	0	0	28	0	0	0	0	0	0	0	0	0	8	0
AAGACCTGTTAAGACA-17	5	0	0	0	0	0	0	7	3	0	0	1	0	0	0	2	4	2	11	1	33
AGGTCCGCATACTACG-17	6	0	0	0	0	0	0	0	0	0	0	0	0	0	0	0	0	0	3	0	3
CAAGATCTCCGCAGTG-17	1	1	7	0	1	0	0	0	0	0	0	0	0	0	0	0	0	0	29	3	55
CATGCCTCACAGTCGC-17	7	0	0	0	0	0	0	0	0	0	2	7	0	0	0	2	2	1	1	5	2
CATGGCGGTAGCCTCG-17	1	0	10	0	0	0	0	0	0	0	0	0	0	0	0	1	1	0	29	1	41
CCACCTAAGAAGGGTA-17	7	0	0	0	0	0	0	0	1	0	2	9	0	0	0	2	1	8	3	3	2
CCGGTAGGTTGGGACA-17	7	0	6	0	0	0	0	0	0	0	0	0	1	0	0	0	0	1	17	0	15
CTCGAAATCGTATCAG-17	7	0	0	0	0	0	0	0	0	0	0	1	0	0	0	3	3	3	2	6	4
GATGCTAAGTATTGGA-17	1	1	4	0	0	0	0	0	0	0	0	0	0	0	0	0	1	1	15	7	22
GCAATCATCTCACATT-17	1	0	0	0	0	0	0	1	0	0	0	4	0	0	0	0	3	3	0	12	7
GCATGCGAGAGCTTCT-17	1	4	37	0	0	0	0	0	0	0	0	0	0	0	0	0	2	1	65	0	262
GCTGCTTCAATAACGA-17	5	0	0	0	0	0	0	3	3	0	0	0	0	0	0	1	1	3	0	2	1
GGAGCAAGTTCTGAAC-17	1	0	2	0	0	0	0	0	0	0	0	0	0	0	0	1	1	2	15	3	19
GTCATTTAGGAGCGAG-17	1	0	1	0	0	0	0	0	0	0	0	0	0	0	0	0	0	0	11	7	12
GTGCAGCCACACAGAG-17	1	3	0	0	0	0	0	0	0	0	0	0	0	0	0	0	0	1	8	3	8
TCGCGTTGTACCTACA-17	6	0	0	0	0	0	0	0	0	9	0	0	0	0	0	1	2	4	0	5	0
TTCTCAATCGCGTAGC-17	1	0	14	0	0	0	0	0	0	0	0	0	0	0	0	0	0	0	50	1	85
AACACGTCATTCCTGC-18	8	0	0	0	1	0	0	0	0	0	0	0	0	13	0	67	28	24	0	12	0
AACCATGTCACAAACC-18	5	0	0	0	0	0	0	0	1	0	0	0	0	0	0	9	20	36	0	5	0
AACTCCCGTTAGAACA-18	8	0	0	0	0	0	0	0	0	0	0	0	0	1	0	0	0	0	0	0	0
ACATGGTCATCCAACA-18	8	0	0	0	0	0	0	0	0	0	0	0	0	18	11	0	0	0	0	0	0
ACCAGTACACGACGAA-18	8	0	0	0	0	0	0	0	0	0	0	1	0	6	2	0	0	0	1	0	0
ACGCAGCAGGCCATAG-18	8	0	0	0	0	0	0	0	0	0	0	0	0	7	2	3	7	5	0	1	1
ACTGAACCACAACGCC-18	2	0	0	0	0	0	0	0	0	0	0	0	0	0	0	0	1	1	3	0	0
AGAGCTTCAAATACAG-18	8	0	0	0	0	0	0	0	0	2	0	0	1	4	4	2	4	0	0	0	0
AGGGAGTCAATACGCT-18	8	0	0	0	1	0	0	0	0	4	0	0	0	17	6	0	0	0	0	0	0
ATAACGCTCTAACGGT-18	8	0	0	0	0	0	0	0	1	0	0	0	0	5	1	0	0	0	1	0	0
ATCATGGAGGGATCTG-18	8	0	0	0	1	0	0	0	0	0	0	0	0	39	1	0	0	0	0	0	0
ATCATGGGTACCATCA-18	8	2	0	0	0	0	0	0	2	0	0	0	0	5	3	6	0	0	0	0	4
ATTGGACAGGAGCGAG-18	8	0	0	0	0	0	0	0	0	0	0	0	0	10	2	0	0	0	0	0	0
CAACCTCGTTCCAACA-18	8	0	0	0	0	0	0	0	0	0	0	0	0	3	0	0	0	0	0	0	0
CACTCCAAGTCGCCGT-18	8	0	0	0	1	0	0	0	0	1	0	0	0	3	5	1	0	0	0	0	2
CATATTCCAGGGTACA-18	8	0	0	0	0	0	0	0	0	0	0	0	0	8	3	0	0	0	0	0	0
CATGACATCCGTAGTA-18	8	0	0	0	1	0	0	0	0	0	0	0	0	6	11	0	0	0	0	0	0
CCAATCCCACGCATCG-18	8	0	0	0	0	0	0	0	0	0	0	0	0	7	0	2	5	0	0	0	0
CCACCTAGTTACGCGC-18	2	0	0	0	0	0	0	0	0	0	0	0	0	0	0	15	10	10	3	12	2
CCGGTAGTCGCCAGCA-18	8	0	0	0	0	0	0	0	0	0	0	0	0	9	5	0	0	0	0	0	5
CCGTACTAGCGTGAAC-18	8	1	0	0	0	0	0	0	0	0	0	0	0	19	0	0	0	0	1	3	2
CCGTACTGTACCATCA-18	1	0	0	0	0	0	0	0	0	0	0	0	0	0	0	4	6	7	4	8	3
CGCCAAGAGATCTGCT-18	2	0	0	0	0	0	0	0	0	0	0	0	0	0	0	0	1	0	1	4	0
CGTCAGGGTGCAACGA-18	2	0	0	0	0	0	0	0	0	0	0	0	0	2	1	10	6	7	0	2	1
CGTGAGCAGTGACATA-18	1	0	0	0	0	0	0	0	1	0	0	0	0	0	0	23	9	13	3	32	1
CTAGCCTTCCACGCAG-18	8	0	0	0	0	0	0	0	0	0	0	1	0	14	3	0	0	0	0	0	0
CTCGAAAAGATCCCAT-18	8	0	0	0	0	0	0	0	0	0	0	0	0	3	0	0	0	0	0	0	0
CTGAAGTCAAGCCTAT-18	8	0	0	0	1	0	0	0	1	0	0	1	0	15	0	0	0	0	1	0	0
CTGAAGTTCATGTAGC-18	8	0	0	0	0	0	0	0	0	1	0	1	0	195	55	1	0	0	0	0	0
GACGTGCAGTGCCATT-18	8	0	0	0	0	0	0	0	0	2	0	0	0	11	1	0	0	0	0	0	0
GCATGTACACATGGGA-18	8	0	0	0	0	0	0	0	0	0	0	0	0	2	0	0	0	0	0	0	0
GGAACTTTCAGCCTAA-18	2	0	0	0	0	0	0	0	0	0	0	0	0	1	0	1	0	2	0	1	1
GGACGTCTCCGTTGTC-18	2	1	0	1	0	0	0	1	0	0	0	0	0	0	0	62	50	46	1	23	0
GGCTCGAAGAGCTGGT-18	1	0	1	0	0	0	0	0	0	0	0	0	0	1	0	1	3	0	55	8	28
GTTTCTATCGTGACAT-18	2	0	0	0	0	0	0	0	0	0	0	0	0	0	0	5	4	2	0	2	1
TAGAGCTGTCAACATC-18	1	0	0	0	0	0	0	0	0	0	0	0	0	0	0	5	3	5	0	1	2
TAGCCGGTCAGAGACG-18	8	0	0	0	1	0	0	0	0	0	0	0	0	50	8	0	0	0	0	0	0
TATCAGGGTACACCGC-18	8	0	0	0	0	0	0	0	0	0	0	0	0	2	4	0	0	0	0	0	0
TCGTAGATCGCCTGTT-18	8	0	0	0	0	0	0	0	0	5	0	0	0	10	8	0	0	0	0	0	0
TGAGAGGTCCTCAATT-18	8	0	0	0	0	0	0	0	0	0	0	1	0	22	3	0	0	0	0	0	0
TGAGCATCATGCTAGT-18	8	0	0	0	0	0	0	0	0	0	0	0	0	6	0	0	0	0	1	0	0
TGCGTGGAGTAAGTAC-18	8	0	0	0	0	0	0	0	0	0	0	0	0	18	0	0	0	0	0	0	0
TGGCTGGTCTCTTATG-18	8	0	0	0	0	0	0	0	1	0	0	0	0	43	2	0	0	0	0	0	0
TTCTACATCTGAAAGA-18	8	0	0	0	0	0	0	0	1	0	0	0	0	3	0	0	0	0	0	0	2
TTGCCGTCATGCCACG-18	8	0	0	0	0	0	0	0	2	0	0	0	0	53	5	0	0	0	0	0	0
AAGTCTGGTTAGTGGG-19	6	0	0	0	0	0	0	0	0	1	0	0	0	0	0	0	1	0	4	0	3
ACCTTTAGTCATGCCG-19	5	0	0	0	0	0	0	6	2	0	0	1	0	0	0	54	27	45	0	8	8
ACCTTTATCTACCTGC-19	6	0	0	0	0	0	0	0	1	0	0	0	0	0	0	12	5	13	0	0	0
ACTGTCCGTAGGAGTC-19	5	0	0	3	0	0	0	6	18	25	0	0	1	0	0	152	86	155	2	106	16
ACTTTCAGTAAGAGGA-19	6	0	0	0	0	0	0	0	0	0	0	0	0	0	0	0	0	0	23	10	30
AGGCCACTCCCAGGTG-19	5	0	0	0	0	0	0	10	2	0	0	0	0	0	1	11	9	1	0	5	5
AGTAGTCCACGGACAA-19	5	0	0	0	0	0	0	30	9	0	0	0	0	0	1	53	28	35	0	31	40
ATTTCTGCAATGGTCT-19	5	1	0	0	0	0	0	36	13	0	0	0	0	0	0	614	324	498	14	418	42
CACACCTGTAGCGTGA-19	5	0	0	0	1	0	0	13	16	0	0	0	2	0	0	35	25	21	0	17	1
CAGCAGCAGCCTCGTG-19	1	0	0	0	0	0	0	0	0	0	0	0	0	0	0	0	2	1	0	1	1
CAGCAGCAGTGTACCT-19	5	0	0	0	1	0	0	0	1	0	0	0	0	0	0	1	6	1	0	3	0
CAGTAACTCGGCGCTA-19	5	0	0	0	0	0	0	0	0	0	0	0	1	0	0	1	2	1	0	0	1
CATGACATCTTGCATT-19	5	0	0	0	1	0	0	5	1	4	0	0	0	0	0	6	7	8	5	4	24
CATTCGCCAGCCAGAA-19	2	0	0	0	0	0	0	0	0	0	0	0	0	0	0	56	37	37	2	17	4
CCGTTCACAGATTGCT-19	1	1	0	0	0	0	0	0	0	0	0	0	0	0	0	2	2	0	0	2	2
CCTAAAGTCACAATGC-19	5	4	0	2	1	0	0	66	30	3	0	0	1	0	1	359	269	273	4	435	55
CGACTTCCACTAAGTC-19	5	0	0	0	1	0	0	4	1	0	0	0	0	0	0	3	4	7	0	1	1
CGAGAAGGTATATGGA-19	5	0	0	0	0	0	0	23	6	0	0	0	0	0	2	49	31	71	21	32	30
CGCTTCAGTGAGTGAC-19	5	1	0	0	0	0	0	0	0	0	0	0	0	0	0	0	0	0	0	2	1
CGGACGTCATCCCATC-19	5	0	0	0	0	0	0	13	1	0	0	0	0	0	0	19	12	9	0	9	10
CTACACCAGATGTAAC-19	5	0	0	0	0	0	0	53	17	0	0	0	1	0	1	41	36	39	1	47	36
CTACGTCGTCTTGATG-19	5	0	0	0	0	0	0	3	0	0	0	0	0	0	0	2	9	4	0	4	5
CTCGGGAAGCTAGTGG-19	5	0	0	0	0	0	0	3	0	0	0	0	0	0	0	11	14	15	0	5	4
CTCGTCACAAGCGATG-19	5	0	0	1	0	0	0	39	3	0	0	0	0	0	2	141	58	31	34	89	32
CTCTGGTGTCAGTGGA-19	5	0	0	0	1	0	0	7	9	3	0	0	0	0	0	105	46	163	0	39	3
CTGCCTAAGAGCCCAA-19	5	0	0	0	1	0	0	1	4	0	0	0	0	0	0	31	21	17	2	6	2
CTTCTCTGTAAATACG-19	5	0	0	0	1	0	0	1	1	0	0	0	1	0	0	6	12	4	9	20	5
CTTCTCTTCTTCATGT-19	5	0	0	2	0	0	0	3	7	0	0	1	0	0	0	224	112	127	19	58	19
GATTCAGAGCTCCCAG-19	5	0	0	0	0	0	0	0	2	0	0	0	0	0	0	14	8	8	0	1	2
GCAAACTAGGTGTGGT-19	5	0	0	0	0	0	0	50	9	0	0	0	0	0	2	38	23	29	2	24	31
GCATGATAGATCGATA-19	5	0	3	0	0	0	0	4	4	0	0	0	0	0	0	8	12	7	42	4	48
GCGAGAACATGTCCTC-19	1	1	1	0	0	0	0	0	0	0	0	0	0	0	0	0	3	2	18	4	36
GGAAAGCCACGCTTTC-19	5	0	0	0	0	0	0	22	9	0	0	0	4	0	0	36	38	51	0	35	1
GGACATTGTCTTGTCC-19	5	0	0	0	1	0	0	25	9	0	0	0	0	0	0	42	27	34	26	42	36
GGCTCGACACAGAGGT-19	5	0	0	0	0	0	0	9	5	0	0	0	0	0	0	70	34	12	2	46	14
GGGAGATAGAAACGCC-19	5	1	2	0	2	0	0	2	3	0	0	0	0	0	0	10	7	5	39	15	53
GGGCATCTCCTTGCCA-19	6	0	2	0	0	0	0	0	0	0	0	0	0	0	0	0	0	0	1	3	0
GTAGTCAAGGAGTTTA-19	5	0	0	0	0	0	0	12	10	0	0	2	1	0	0	29	33	38	3	32	16
TAAACCGGTCCCTTGT-19	1	3	0	0	0	0	0	0	0	0	0	0	0	0	0	0	1	1	3	1	9
TCACGAAGTTATGCGT-19	6	0	0	0	0	0	0	0	0	0	0	0	0	0	0	0	0	0	1	0	3
TCAGGATGTTGGGACA-19	6	0	1	0	0	0	0	9	3	5	0	0	0	0	0	120	23	46	2	32	49
TCCCGATCACTCAGGC-19	6	0	0	0	0	0	0	3	4	4	0	1	0	0	0	4	5	11	1	5	5
TCGCGTTAGCGTAGTG-19	6	0	4	0	0	0	0	0	0	0	0	0	0	0	0	3	5	3	18	3	31
TCGCGTTTCAGCACAT-19	8	0	0	0	0	0	0	0	1	0	0	0	0	5	0	0	0	0	2	0	1
TCTATTGTCCTTGGTC-19	5	0	0	0	0	0	0	0	0	0	0	0	0	0	0	7	2	3	2	1	1
TCTGAGAAGTCAAGGC-19	5	0	0	0	0	0	0	7	8	0	0	0	0	0	0	11	6	19	0	5	5
TCTGAGAGTGAGGCTA-19	5	0	1	1	0	0	0	5	8	5	0	0	0	0	0	173	118	127	118	147	89
TGAGGGAAGGTCATCT-19	7	0	0	0	0	0	0	4	0	1	0	0	9	0	0	0	0	0	0	0	0
TGAGGGAGTAGATTAG-19	5	0	0	0	1	0	0	8	2	0	0	0	0	0	0	3	3	1	17	8	41
TGCCCTAAGTACGACG-19	5	0	0	2	0	0	0	7	7	1	0	0	0	0	2	305	178	185	5	235	36
TGCGGGTAGACAGAGA-19	5	3	0	0	0	0	0	4	0	0	0	1	0	0	0	3	2	5	1	4	0
TGGGAAGAGTTGCAGG-19	5	0	0	0	0	0	0	7	3	0	0	0	0	0	0	14	3	25	1	2	17
TGGTTCCGTTGTTTGG-19	6	0	0	0	0	0	0	0	0	0	0	0	0	0	0	1	0	0	0	1	0
TGTATTCTCACAAACC-19	5	0	0	0	0	0	0	2	4	0	0	1	0	0	0	33	27	21	0	20	9
TTAGGACGTGCTTCTC-19	5	0	0	0	3	0	0	17	21	0	0	0	0	0	0	71	25	51	3	34	20
TTGGCAATCAACCATG-19	5	0	0	0	0	0	0	4	2	0	0	0	0	0	0	1	4	1	0	1	1
CAGCTGGTCTTCGGTC-20	6	0	0	0	0	0	0	0	0	2	0	0	0	0	0	0	0	0	0	0	0
CCATGTCAGTCGTACT-20	6	0	0	0	0	0	0	0	0	2	0	0	0	0	0	0	0	0	0	1	0
CCCTCCTCATTGCGGC-20	6	0	0	0	0	0	0	0	0	1	0	0	0	0	0	0	0	0	0	0	0
CGTAGGCGTTCAGCGC-20	2	0	0	0	0	0	0	0	0	1	0	0	0	0	0	0	0	0	0	0	0
CTACGTCAGATTACCC-20	6	0	0	0	0	0	0	0	0	0	0	0	0	0	0	0	0	0	0	1	0
GACTGCGCACTGAAGG-20	6	0	0	0	0	0	0	0	0	16	0	0	0	0	0	0	0	0	0	0	0
GATCAGTAGAAAGTGG-20	6	0	0	0	0	0	0	0	0	0	0	0	0	0	0	0	0	0	1	1	0
GATGCTACATCGATTG-20	6	0	0	0	0	0	0	0	0	1	0	0	0	0	0	0	0	0	0	0	0
GGACGTCAGGTTCCTA-20	6	0	0	0	0	0	0	0	0	1	0	0	0	0	0	0	0	0	0	0	0
TGAGGGACAATTGCTG-20	6	0	0	0	0	0	0	0	0	4	0	0	0	0	0	0	0	0	0	0	0
AACTTTCAGTATCTCG-21	4	0	0	0	0	0	1	0	1	0	0	0	0	0	0	1	0	0	0	2	4
AGTTGGTAGTGCCAGA-21	7	0	0	0	0	0	0	0	0	1	0	0	1	0	0	0	0	0	0	0	0
CAACTAGTCGAGCCCA-21	7	0	0	0	0	0	0	0	0	0	1	1	0	0	0	0	0	1	10	8	7
CAGCCGAGTCGGCACT-21	4	0	0	0	0	17	0	0	0	0	1	0	0	0	0	0	0	0	0	0	0
CTACACCTCCCATTTA-21	1	0	0	0	0	0	0	0	0	0	0	0	0	0	0	0	0	1	0	3	1
CTCGTCATCATAAAGG-21	4	0	0	0	0	0	0	0	0	1	0	0	0	0	0	0	0	0	0	2	0
GACGTGCCATGGGAAC-21	1	1	3	0	0	0	0	0	0	0	0	0	0	0	0	0	0	0	15	2	26
GCTGCTTCAGGATTGG-21	4	0	0	0	0	2	0	0	0	2	0	0	1	0	0	0	0	0	0	0	0
GTCAAGTTCGCGATCG-21	4	0	0	0	0	9	0	0	0	0	0	0	0	0	0	0	2	1	0	2	0
GTCACGGAGGCCCTTG-21	1	0	4	0	0	0	0	0	0	0	0	0	0	0	0	0	0	0	2	3	13
TTCGGTCTCCACGTGG-21	6	0	0	0	0	0	0	0	0	0	0	0	0	0	0	0	0	0	0	2	0
TTCTTAGCATGCCCGA-21	1	0	0	0	0	1	0	1	0	0	0	0	0	0	0	4	2	5	1	1	8
AAACCTGAGAGGACGG-22	1	0	0	0	0	0	0	2	0	0	0	0	0	0	0	5	7	4	30	6	28
AAACCTGAGTGAAGAG-22	5	0	0	0	0	0	0	2	22	0	0	0	0	0	0	307	148	240	3	92	2
AAACGGGTCGCGTTTC-22	5	0	0	2	0	0	0	2	7	0	0	0	0	0	0	122	88	62	0	103	37
[truncated: 260 more rows]

## Sheet: Figure 4d
Patient	Cluster	order	Tissue	Tumor_tissue_type	Tumor_type	Cell_cycle	Freq
P121	C1_PTP4A3	1	Blood	CHC_B	CHC	G1	0
P122	C1_PTP4A3	1	Blood	CHC_B	CHC	G1	0
P123	C1_PTP4A3	1	Blood	CHC_B	CHC	G1	0
P124	C1_PTP4A3	1	Blood	CHC_B	CHC	G1	0
P125	C1_PTP4A3	1	Blood	CHC_B	CHC	G1	0
P126	C1_PTP4A3	1	Blood	CHC_B	CHC	G1	0
P127	C1_PTP4A3	1	Blood	CHC_B	CHC	G1	0
P121	C2_COL10A1	1	Blood	CHC_B	CHC	G1	0
P122	C2_COL10A1	1	Blood	CHC_B	CHC	G1	0
P123	C2_COL10A1	1	Blood	CHC_B	CHC	G1	0
P124	C2_COL10A1	1	Blood	CHC_B	CHC	G1	0
P125	C2_COL10A1	1	Blood	CHC_B	CHC	G1	0
P126	C2_COL10A1	1	Blood	CHC_B	CHC	G1	0
P127	C2_COL10A1	1	Blood	CHC_B	CHC	G1	0
P121	C3_SLC16A3	1	Blood	CHC_B	CHC	G1	0
P122	C3_SLC16A3	1	Blood	CHC_B	CHC	G1	0
P123	C3_SLC16A3	1	Blood	CHC_B	CHC	G1	0
P124	C3_SLC16A3	1	Blood	CHC_B	CHC	G1	0
P125	C3_SLC16A3	1	Blood	CHC_B	CHC	G1	0
P126	C3_SLC16A3	1	Blood	CHC_B	CHC	G1	0
P127	C3_SLC16A3	1	Blood	CHC_B	CHC	G1	0
P121	C4_APOA2	1	Blood	CHC_B	CHC	G1	0
P122	C4_APOA2	1	Blood	CHC_B	CHC	G1	0
P123	C4_APOA2	1	Blood	CHC_B	CHC	G1	0
P124	C4_APOA2	1	Blood	CHC_B	CHC	G1	0
P125	C4_APOA2	1	Blood	CHC_B	CHC	G1	0
P126	C4_APOA2	1	Blood	CHC_B	CHC	G1	0
P127	C4_APOA2	1	Blood	CHC_B	CHC	G1	0
P121	C5_FBLN1	1	Blood	CHC_B	CHC	G1	0
P122	C5_FBLN1	1	Blood	CHC_B	CHC	G1	0
P123	C5_FBLN1	1	Blood	CHC_B	CHC	G1	0
P124	C5_FBLN1	1	Blood	CHC_B	CHC	G1	0
P125	C5_FBLN1	1	Blood	CHC_B	CHC	G1	0
P126	C5_FBLN1	1	Blood	CHC_B	CHC	G1	0
P127	C5_FBLN1	1	Blood	CHC_B	CHC	G1	0
P121	C6_CCL5	1	Blood	CHC_B	CHC	G1	0
P122	C6_CCL5	1	Blood	CHC_B	CHC	G1	0
P123	C6_CCL5	1	Blood	CHC_B	CHC	G1	0
P124	C6_CCL5	1	Blood	CHC_B	CHC	G1	0
P125	C6_CCL5	1	Blood	CHC_B	CHC	G1	0
P126	C6_CCL5	1	Blood	CHC_B	CHC	G1	0
P127	C6_CCL5	1	Blood	CHC_B	CHC	G1	0
P121	C7_RAMP2	1	Blood	CHC_B	CHC	G1	0
P122	C7_RAMP2	1	Blood	CHC_B	CHC	G1	0
P123	C7_RAMP2	1	Blood	CHC_B	CHC	G1	0
P124	C7_RAMP2	1	Blood	CHC_B	CHC	G1	0
P125	C7_RAMP2	1	Blood	CHC_B	CHC	G1	0
P126	C7_RAMP2	1	Blood	CHC_B	CHC	G1	0
P127	C7_RAMP2	1	Blood	CHC_B	CHC	G1	0
P121	C8_AKR1B10	1	Blood	CHC_B	CHC	G1	0
P122	C8_AKR1B10	1	Blood	CHC_B	CHC	G1	0
P123	C8_AKR1B10	1	Blood	CHC_B	CHC	G1	0
P124	C8_AKR1B10	1	Blood	CHC_B	CHC	G1	0
P125	C8_AKR1B10	1	Blood	CHC_B	CHC	G1	0
P126	C8_AKR1B10	1	Blood	CHC_B	CHC	G1	0
P127	C8_AKR1B10	1	Blood	CHC_B	CHC	G1	0
P121	C1_PTP4A3	2	Blood	CHC_B	CHC	G1	0
P122	C1_PTP4A3	2	Blood	CHC_B	CHC	G1	0
P123	C1_PTP4A3	2	Blood	CHC_B	CHC	G1	0
P124	C1_PTP4A3	2	Blood	CHC_B	CHC	G1	0
P125	C1_PTP4A3	2	Blood	CHC_B	CHC	G1	0
P126	C1_PTP4A3	2	Blood	CHC_B	CHC	G1	0
P127	C1_PTP4A3	2	Blood	CHC_B	CHC	G1	0
P121	C2_COL10A1	2	Blood	CHC_B	CHC	G1	0
P122	C2_COL10A1	2	Blood	CHC_B	CHC	G1	0
P123	C2_COL10A1	2	Blood	CHC_B	CHC	G1	0
P124	C2_COL10A1	2	Blood	CHC_B	CHC	G1	0
P125	C2_COL10A1	2	Blood	CHC_B	CHC	G1	0
P126	C2_COL10A1	2	Blood	CHC_B	CHC	G1	0
P127	C2_COL10A1	2	Blood	CHC_B	CHC	G1	0
P121	C3_SLC16A3	2	Blood	CHC_B	CHC	G1	0
P122	C3_SLC16A3	2	Blood	CHC_B	CHC	G1	0
P123	C3_SLC16A3	2	Blood	CHC_B	CHC	G1	0
P124	C3_SLC16A3	2	Blood	CHC_B	CHC	G1	0
P125	C3_SLC16A3	2	Blood	CHC_B	CHC	G1	0
P126	C3_SLC16A3	2	Blood	CHC_B	CHC	G1	0
P127	C3_SLC16A3	2	Blood	CHC_B	CHC	G1	0
P121	C4_APOA2	2	Blood	CHC_B	CHC	G1	0
P122	C4_APOA2	2	Blood	CHC_B	CHC	G1	0
P123	C4_APOA2	2	Blood	CHC_B	CHC	G1	0
P124	C4_APOA2	2	Blood	CHC_B	CHC	G1	0
P125	C4_APOA2	2	Blood	CHC_B	CHC	G1	0
P126	C4_APOA2	2	Blood	CHC_B	CHC	G1	0
P127	C4_APOA2	2	Blood	CHC_B	CHC	G1	0
P121	C5_FBLN1	2	Blood	CHC_B	CHC	G1	0
P122	C5_FBLN1	2	Blood	CHC_B	CHC	G1	0
P123	C5_FBLN1	2	Blood	CHC_B	CHC	G1	0
P124	C5_FBLN1	2	Blood	CHC_B	CHC	G1	0
P125	C5_FBLN1	2	Blood	CHC_B	CHC	G1	0
P126	C5_FBLN1	2	Blood	CHC_B	CHC	G1	0
P127	C5_FBLN1	2	Blood	CHC_B	CHC	G1	0
P121	C6_CCL5	2	Blood	CHC_B	CHC	G1	0
P122	C6_CCL5	2	Blood	CHC_B	CHC	G1	0
P123	C6_CCL5	2	Blood	CHC_B	CHC	G1	0
P124	C6_CCL5	2	Blood	CHC_B	CHC	G1	0
P125	C6_CCL5	2	Blood	CHC_B	CHC	G1	0
P126	C6_CCL5	2	Blood	CHC_B	CHC	G1	0
P127	C6_CCL5	2	Blood	CHC_B	CHC	G1	0
P121	C7_RAMP2	2	Blood	CHC_B	CHC	G1	0
P122	C7_RAMP2	2	Blood	CHC_B	CHC	G1	0
P123	C7_RAMP2	2	Blood	CHC_B	CHC	G1	0
P124	C7_RAMP2	2	Blood	CHC_B	CHC	G1	0
P125	C7_RAMP2	2	Blood	CHC_B	CHC	G1	0
P126	C7_RAMP2	2	Blood	CHC_B	CHC	G1	0
P127	C7_RAMP2	2	Blood	CHC_B	CHC	G1	0
P121	C8_AKR1B10	2	Blood	CHC_B	CHC	G1	0
P122	C8_AKR1B10	2	Blood	CHC_B	CHC	G1	0
P123	C8_AKR1B10	2	Blood	CHC_B	CHC	G1	0
P124	C8_AKR1B10	2	Blood	CHC_B	CHC	G1	0
P125	C8_AKR1B10	2	Blood	CHC_B	CHC	G1	0
P126	C8_AKR1B10	2	Blood	CHC_B	CHC	G1	0
P127	C8_AKR1B10	2	Blood	CHC_B	CHC	G1	0
P121	C1_PTP4A3	3	Blood	CHC_B	CHC	G1	0
P122	C1_PTP4A3	3	Blood	CHC_B	CHC	G1	0
P123	C1_PTP4A3	3	Blood	CHC_B	CHC	G1	0
P124	C1_PTP4A3	3	Blood	CHC_B	CHC	G1	0
P125	C1_PTP4A3	3	Blood	CHC_B	CHC	G1	0
P126	C1_PTP4A3	3	Blood	CHC_B	CHC	G1	0
P127	C1_PTP4A3	3	Blood	CHC_B	CHC	G1	0
P121	C2_COL10A1	3	Blood	CHC_B	CHC	G1	0
P122	C2_COL10A1	3	Blood	CHC_B	CHC	G1	0
P123	C2_COL10A1	3	Blood	CHC_B	CHC	G1	0
P124	C2_COL10A1	3	Blood	CHC_B	CHC	G1	0
P125	C2_COL10A1	3	Blood	CHC_B	CHC	G1	0
P126	C2_COL10A1	3	Blood	CHC_B	CHC	G1	0
P127	C2_COL10A1	3	Blood	CHC_B	CHC	G1	0
P121	C3_SLC16A3	3	Blood	CHC_B	CHC	G1	0
P122	C3_SLC16A3	3	Blood	CHC_B	CHC	G1	0
P123	C3_SLC16A3	3	Blood	CHC_B	CHC	G1	0
P124	C3_SLC16A3	3	Blood	CHC_B	CHC	G1	0
P125	C3_SLC16A3	3	Blood	CHC_B	CHC	G1	0
P126	C3_SLC16A3	3	Blood	CHC_B	CHC	G1	0
P127	C3_SLC16A3	3	Blood	CHC_B	CHC	G1	0
P121	C4_APOA2	3	Blood	CHC_B	CHC	G1	0
P122	C4_APOA2	3	Blood	CHC_B	CHC	G1	0
P123	C4_APOA2	3	Blood	CHC_B	CHC	G1	0
P124	C4_APOA2	3	Blood	CHC_B	CHC	G1	0
P125	C4_APOA2	3	Blood	CHC_B	CHC	G1	0
P126	C4_APOA2	3	Blood	CHC_B	CHC	G1	0
P127	C4_APOA2	3	Blood	CHC_B	CHC	G1	0
P121	C5_FBLN1	3	Blood	CHC_B	CHC	G1	0
P122	C5_FBLN1	3	Blood	CHC_B	CHC	G1	0
P123	C5_FBLN1	3	Blood	CHC_B	CHC	G1	0
P124	C5_FBLN1	3	Blood	CHC_B	CHC	G1	0
P125	C5_FBLN1	3	Blood	CHC_B	CHC	G1	0
P126	C5_FBLN1	3	Blood	CHC_B	CHC	G1	0
P127	C5_FBLN1	3	Blood	CHC_B	CHC	G1	0
P121	C6_CCL5	3	Blood	CHC_B	CHC	G1	0
P122	C6_CCL5	3	Blood	CHC_B	CHC	G1	0
P123	C6_CCL5	3	Blood	CHC_B	CHC	G1	0
P124	C6_CCL5	3	Blood	CHC_B	CHC	G1	0
P125	C6_CCL5	3	Blood	CHC_B	CHC	G1	0
P126	C6_CCL5	3	Blood	CHC_B	CHC	G1	0
P127	C6_CCL5	3	Blood	CHC_B	CHC	G1	0
P121	C7_RAMP2	3	Blood	CHC_B	CHC	G1	0
P122	C7_RAMP2	3	Blood	CHC_B	CHC	G1	0
P123	C7_RAMP2	3	Blood	CHC_B	CHC	G1	0
P124	C7_RAMP2	3	Blood	CHC_B	CHC	G1	0
P125	C7_RAMP2	3	Blood	CHC_B	CHC	G1	0
P126	C7_RAMP2	3	Blood	CHC_B	CHC	G1	0
P127	C7_RAMP2	3	Blood	CHC_B	CHC	G1	0
P121	C8_AKR1B10	3	Blood	CHC_B	CHC	G1	0
P122	C8_AKR1B10	3	Blood	CHC_B	CHC	G1	0
P123	C8_AKR1B10	3	Blood	CHC_B	CHC	G1	0
P124	C8_AKR1B10	3	Blood	CHC_B	CHC	G1	0
P125	C8_AKR1B10	3	Blood	CHC_B	CHC	G1	0
P126	C8_AKR1B10	3	Blood	CHC_B	CHC	G1	0
P127	C8_AKR1B10	3	Blood	CHC_B	CHC	G1	0
P121	C1_PTP4A3	4	Blood	CHC_B	CHC	G1	0
P122	C1_PTP4A3	4	Blood	CHC_B	CHC	G1	0
P123	C1_PTP4A3	4	Blood	CHC_B	CHC	G1	0
P124	C1_PTP4A3	4	Blood	CHC_B	CHC	G1	0
P125	C1_PTP4A3	4	Blood	CHC_B	CHC	G1	0
P126	C1_PTP4A3	4	Blood	CHC_B	CHC	G1	0
P127	C1_PTP4A3	4	Blood	CHC_B	CHC	G1	0
P121	C2_COL10A1	4	Blood	CHC_B	CHC	G1	0
P122	C2_COL10A1	4	Blood	CHC_B	CHC	G1	0
P123	C2_COL10A1	4	Blood	CHC_B	CHC	G1	0
P124	C2_COL10A1	4	Blood	CHC_B	CHC	G1	0
P125	C2_COL10A1	4	Blood	CHC_B	CHC	G1	0
P126	C2_COL10A1	4	Blood	CHC_B	CHC	G1	0
P127	C2_COL10A1	4	Blood	CHC_B	CHC	G1	0
P121	C3_SLC16A3	4	Blood	CHC_B	CHC	G1	0
P122	C3_SLC16A3	4	Blood	CHC_B	CHC	G1	0
P123	C3_SLC16A3	4	Blood	CHC_B	CHC	G1	0
P124	C3_SLC16A3	4	Blood	CHC_B	CHC	G1	0
P125	C3_SLC16A3	4	Blood	CHC_B	CHC	G1	0
P126	C3_SLC16A3	4	Blood	CHC_B	CHC	G1	0
P127	C3_SLC16A3	4	Blood	CHC_B	CHC	G1	0
P121	C4_APOA2	4	Blood	CHC_B	CHC	G1	0
P122	C4_APOA2	4	Blood	CHC_B	CHC	G1	0
P123	C4_APOA2	4	Blood	CHC_B	CHC	G1	0
P124	C4_APOA2	4	Blood	CHC_B	CHC	G1	0
P125	C4_APOA2	4	Blood	CHC_B	CHC	G1	0
P126	C4_APOA2	4	Blood	CHC_B	CHC	G1	0
P127	C4_APOA2	4	Blood	CHC_B	CHC	G1	0
P121	C5_FBLN1	4	Blood	CHC_B	CHC	G1	0
P122	C5_FBLN1	4	Blood	CHC_B	CHC	G1	0
P123	C5_FBLN1	4	Blood	CHC_B	CHC	G1	0
P124	C5_FBLN1	4	Blood	CHC_B	CHC	G1	0
P125	C5_FBLN1	4	Blood	CHC_B	CHC	G1	0
P126	C5_FBLN1	4	Blood	CHC_B	CHC	G1	0
P127	C5_FBLN1	4	Blood	CHC_B	CHC	G1	0
P121	C6_CCL5	4	Blood	CHC_B	CHC	G1	0
P122	C6_CCL5	4	Blood	CHC_B	CHC	G1	0
P123	C6_CCL5	4	Blood	CHC_B	CHC	G1	0
P124	C6_CCL5	4	Blood	CHC_B	CHC	G1	0
P125	C6_CCL5	4	Blood	CHC_B	CHC	G1	0
P126	C6_CCL5	4	Blood	CHC_B	CHC	G1	0
P127	C6_CCL5	4	Blood	CHC_B	CHC	G1	0
P121	C7_RAMP2	4	Blood	CHC_B	CHC	G1	0
P122	C7_RAMP2	4	Blood	CHC_B	CHC	G1	0
P123	C7_RAMP2	4	Blood	CHC_B	CHC	G1	0
P124	C7_RAMP2	4	Blood	CHC_B	CHC	G1	0
P125	C7_RAMP2	4	Blood	CHC_B	CHC	G1	0
P126	C7_RAMP2	4	Blood	CHC_B	CHC	G1	0
P127	C7_RAMP2	4	Blood	CHC_B	CHC	G1	0
P121	C8_AKR1B10	4	Blood	CHC_B	CHC	G1	0
P122	C8_AKR1B10	4	Blood	CHC_B	CHC	G1	0
P123	C8_AKR1B10	4	Blood	CHC_B	CHC	G1	0
P124	C8_AKR1B10	4	Blood	CHC_B	CHC	G1	0
P125	C8_AKR1B10	4	Blood	CHC_B	CHC	G1	0
P126	C8_AKR1B10	4	Blood	CHC_B	CHC	G1	0
P127	C8_AKR1B10	4	Blood	CHC_B	CHC	G1	0
P121	C1_PTP4A3	5	Blood	CHC_B	CHC	G1	0
P122	C1_PTP4A3	5	Blood	CHC_B	CHC	G1	0
P123	C1_PTP4A3	5	Blood	CHC_B	CHC	G1	0
P124	C1_PTP4A3	5	Blood	CHC_B	CHC	G1	0
P125	C1_PTP4A3	5	Blood	CHC_B	CHC	G1	0
P126	C1_PTP4A3	5	Blood	CHC_B	CHC	G1	0
P127	C1_PTP4A3	5	Blood	CHC_B	CHC	G1	0
P121	C2_COL10A1	5	Blood	CHC_B	CHC	G1	0
P122	C2_COL10A1	5	Blood	CHC_B	CHC	G1	0
P123	C2_COL10A1	5	Blood	CHC_B	CHC	G1	0
P124	C2_COL10A1	5	Blood	CHC_B	CHC	G1	0
P125	C2_COL10A1	5	Blood	CHC_B	CHC	G1	0
P126	C2_COL10A1	5	Blood	CHC_B	CHC	G1	0
P127	C2_COL10A1	5	Blood	CHC_B	CHC	G1	0
P121	C3_SLC16A3	5	Blood	CHC_B	CHC	G1	0
P122	C3_SLC16A3	5	Blood	CHC_B	CHC	G1	0
P123	C3_SLC16A3	5	Blood	CHC_B	CHC	G1	0
P124	C3_SLC16A3	5	Blood	CHC_B	CHC	G1	0
P125	C3_SLC16A3	5	Blood	CHC_B	CHC	G1	0
P126	C3_SLC16A3	5	Blood	CHC_B	CHC	G1	0
P127	C3_SLC16A3	5	Blood	CHC_B	CHC	G1	0
P121	C4_APOA2	5	Blood	CHC_B	CHC	G1	0
P122	C4_APOA2	5	Blood	CHC_B	CHC	G1	0
P123	C4_APOA2	5	Blood	CHC_B	CHC	G1	0
P124	C4_APOA2	5	Blood	CHC_B	CHC	G1	0
P125	C4_APOA2	5	Blood	CHC_B	CHC	G1	0
P126	C4_APOA2	5	Blood	CHC_B	CHC	G1	0
P127	C4_APOA2	5	Blood	CHC_B	CHC	G1	0
P121	C5_FBLN1	5	Blood	CHC_B	CHC	G1	0
P122	C5_FBLN1	5	Blood	CHC_B	CHC	G1	0
P123	C5_FBLN1	5	Blood	CHC_B	CHC	G1	0
P124	C5_FBLN1	5	Blood	CHC_B	CHC	G1	0
P125	C5_FBLN1	5	Blood	CHC_B	CHC	G1	0
P126	C5_FBLN1	5	Blood	CHC_B	CHC	G1	0
P127	C5_FBLN1	5	Blood	CHC_B	CHC	G1	0
P121	C6_CCL5	5	Blood	CHC_B	CHC	G1	0
P122	C6_CCL5	5	Blood	CHC_B	CHC	G1	0
P123	C6_CCL5	5	Blood	CHC_B	CHC	G1	0
P124	C6_CCL5	5	Blood	CHC_B	CHC	G1	0
P125	C6_CCL5	5	Blood	CHC_B	CHC	G1	0
P126	C6_CCL5	5	Blood	CHC_B	CHC	G1	0
P127	C6_CCL5	5	Blood	CHC_B	CHC	G1	0
P121	C7_RAMP2	5	Blood	CHC_B	CHC	G1	0
P122	C7_RAMP2	5	Blood	CHC_B	CHC	G1	0
P123	C7_RAMP2	5	Blood	CHC_B	CHC	G1	0
P124	C7_RAMP2	5	Blood	CHC_B	CHC	G1	0
P125	C7_RAMP2	5	Blood	CHC_B	CHC	G1	0
P126	C7_RAMP2	5	Blood	CHC_B	CHC	G1	0
P127	C7_RAMP2	5	Blood	CHC_B	CHC	G1	0
P121	C8_AKR1B10	5	Blood	CHC_B	CHC	G1	0
P122	C8_AKR1B10	5	Blood	CHC_B	CHC	G1	0
P123	C8_AKR1B10	5	Blood	CHC_B	CHC	G1	0
P124	C8_AKR1B10	5	Blood	CHC_B	CHC	G1	0
P125	C8_AKR1B10	5	Blood	CHC_B	CHC	G1	0
P126	C8_AKR1B10	5	Blood	CHC_B	CHC	G1	0
P127	C8_AKR1B10	5	Blood	CHC_B	CHC	G1	0
P121	C1_PTP4A3	6	Blood	CHC_B	CHC	G1	0
P122	C1_PTP4A3	6	Blood	CHC_B	CHC	G1	0
P123	C1_PTP4A3	6	Blood	CHC_B	CHC	G1	0
P124	C1_PTP4A3	6	Blood	CHC_B	CHC	G1	0
P125	C1_PTP4A3	6	Blood	CHC_B	CHC	G1	0
P126	C1_PTP4A3	6	Blood	CHC_B	CHC	G1	0
P127	C1_PTP4A3	6	Blood	CHC_B	CHC	G1	0
P121	C2_COL10A1	6	Blood	CHC_B	CHC	G1	0
P122	C2_COL10A1	6	Blood	CHC_B	CHC	G1	0
P123	C2_COL10A1	6	Blood	CHC_B	CHC	G1	0
P124	C2_COL10A1	6	Blood	CHC_B	CHC	G1	0
P125	C2_COL10A1	6	Blood	CHC_B	CHC	G1	0
P126	C2_COL10A1	6	Blood	CHC_B	CHC	G1	0
P127	C2_COL10A1	6	Blood	CHC_B	CHC	G1	0
P121	C3_SLC16A3	6	Blood	CHC_B	CHC	G1	0
P122	C3_SLC16A3	6	Blood	CHC_B	CHC	G1	0
P123	C3_SLC16A3	6	Blood	CHC_B	CHC	G1	0
P124	C3_SLC16A3	6	Blood	CHC_B	CHC	G1	0
P125	C3_SLC16A3	6	Blood	CHC_B	CHC	G1	0
P126	C3_SLC16A3	6	Blood	CHC_B	CHC	G1	0
P127	C3_SLC16A3	6	Blood	CHC_B	CHC	G1	0
P121	C4_APOA2	6	Blood	CHC_B	CHC	G1	0
P122	C4_APOA2	6	Blood	CHC_B	CHC	G1	0
P123	C4_APOA2	6	Blood	CHC_B	CHC	G1	0
P124	C4_APOA2	6	Blood	CHC_B	CHC	G1	0
P125	C4_APOA2	6	Blood	CHC_B	CHC	G1	0
P126	C4_APOA2	6	Blood	CHC_B	CHC	G1	0
P127	C4_APOA2	6	Blood	CHC_B	CHC	G1	0
P121	C5_FBLN1	6	Blood	CHC_B	CHC	G1	0
P122	C5_FBLN1	6	Blood	CHC_B	CHC	G1	0
P123	C5_FBLN1	6	Blood	CHC_B	CHC	G1	0
P124	C5_FBLN1	6	Blood	CHC_B	CHC	G1	0
P125	C5_FBLN1	6	Blood	CHC_B	CHC	G1	0
P126	C5_FBLN1	6	Blood	CHC_B	CHC	G1	0
P127	C5_FBLN1	6	Blood	CHC_B	CHC	G1	0
P121	C6_CCL5	6	Blood	CHC_B	CHC	G1	0
P122	C6_CCL5	6	Blood	CHC_B	CHC	G1	0
P123	C6_CCL5	6	Blood	CHC_B	CHC	G1	0
P124	C6_CCL5	6	Blood	CHC_B	CHC	G1	0
P125	C6_CCL5	6	Blood	CHC_B	CHC	G1	0
P126	C6_CCL5	6	Blood	CHC_B	CHC	G1	0
P127	C6_CCL5	6	Blood	CHC_B	CHC	G1	0
P121	C7_RAMP2	6	Blood	CHC_B	CHC	G1	0
P122	C7_RAMP2	6	Blood	CHC_B	CHC	G1	0
P123	C7_RAMP2	6	Blood	CHC_B	CHC	G1	0
P124	C7_RAMP2	6	Blood	CHC_B	CHC	G1	0
P125	C7_RAMP2	6	Blood	CHC_B	CHC	G1	0
P126	C7_RAMP2	6	Blood	CHC_B	CHC	G1	0
P127	C7_RAMP2	6	Blood	CHC_B	CHC	G1	0
P121	C8_AKR1B10	6	Blood	CHC_B	CHC	G1	0
P122	C8_AKR1B10	6	Blood	CHC_B	CHC	G1	0
P123	C8_AKR1B10	6	Blood	CHC_B	CHC	G1	0
P124	C8_AKR1B10	6	Blood	CHC_B	CHC	G1	0
P125	C8_AKR1B10	6	Blood	CHC_B	CHC	G1	0
P126	C8_AKR1B10	6	Blood	CHC_B	CHC	G1	0
P127	C8_AKR1B10	6	Blood	CHC_B	CHC	G1	0
P121	C1_PTP4A3	7	Blood	CHC_B	CHC	G1	0
P122	C1_PTP4A3	7	Blood	CHC_B	CHC	G1	0
P123	C1_PTP4A3	7	Blood	CHC_B	CHC	G1	0
P124	C1_PTP4A3	7	Blood	CHC_B	CHC	G1	0
P125	C1_PTP4A3	7	Blood	CHC_B	CHC	G1	0
P126	C1_PTP4A3	7	Blood	CHC_B	CHC	G1	0
P127	C1_PTP4A3	7	Blood	CHC_B	CHC	G1	0
P121	C2_COL10A1	7	Blood	CHC_B	CHC	G1	0
P122	C2_COL10A1	7	Blood	CHC_B	CHC	G1	0
P123	C2_COL10A1	7	Blood	CHC_B	CHC	G1	0
P124	C2_COL10A1	7	Blood	CHC_B	CHC	G1	0
P125	C2_COL10A1	7	Blood	CHC_B	CHC	G1	0
P126	C2_COL10A1	7	Blood	CHC_B	CHC	G1	0
P127	C2_COL10A1	7	Blood	CHC_B	CHC	G1	0
P121	C3_SLC16A3	7	Blood	CHC_B	CHC	G1	0
P122	C3_SLC16A3	7	Blood	CHC_B	CHC	G1	0
P123	C3_SLC16A3	7	Blood	CHC_B	CHC	G1	0
P124	C3_SLC16A3	7	Blood	CHC_B	CHC	G1	0
P125	C3_SLC16A3	7	Blood	CHC_B	CHC	G1	0
P126	C3_SLC16A3	7	Blood	CHC_B	CHC	G1	0
P127	C3_SLC16A3	7	Blood	CHC_B	CHC	G1	0
P121	C4_APOA2	7	Blood	CHC_B	CHC	G1	0
P122	C4_APOA2	7	Blood	CHC_B	CHC	G1	0
P123	C4_APOA2	7	Blood	CHC_B	CHC	G1	0
P124	C4_APOA2	7	Blood	CHC_B	CHC	G1	0
P125	C4_APOA2	7	Blood	CHC_B	CHC	G1	0
P126	C4_APOA2	7	Blood	CHC_B	CHC	G1	0
P127	C4_APOA2	7	Blood	CHC_B	CHC	G1	0
P121	C5_FBLN1	7	Blood	CHC_B	CHC	G1	0
P122	C5_FBLN1	7	Blood	CHC_B	CHC	G1	0
P123	C5_FBLN1	7	Blood	CHC_B	CHC	G1	0
P124	C5_FBLN1	7	Blood	CHC_B	CHC	G1	0
P125	C5_FBLN1	7	Blood	CHC_B	CHC	G1	0
P126	C5_FBLN1	7	Blood	CHC_B	CHC	G1	0
P127	C5_FBLN1	7	Blood	CHC_B	CHC	G1	0
P121	C6_CCL5	7	Blood	CHC_B	CHC	G1	0
P122	C6_CCL5	7	Blood	CHC_B	CHC	G1	0
P123	C6_CCL5	7	Blood	CHC_B	CHC	G1	0
P124	C6_CCL5	7	Blood	CHC_B	CHC	G1	0
P125	C6_CCL5	7	Blood	CHC_B	CHC	G1	0
P126	C6_CCL5	7	Blood	CHC_B	CHC	G1	0
P127	C6_CCL5	7	Blood	CHC_B	CHC	G1	0
P121	C7_RAMP2	7	Blood	CHC_B	CHC	G1	0
P122	C7_RAMP2	7	Blood	CHC_B	CHC	G1	0
P123	C7_RAMP2	7	Blood	CHC_B	CHC	G1	0
P124	C7_RAMP2	7	Blood	CHC_B	CHC	G1	0
P125	C7_RAMP2	7	Blood	CHC_B	CHC	G1	0
P126	C7_RAMP2	7	Blood	CHC_B	CHC	G1	0
P127	C7_RAMP2	7	Blood	CHC_B	CHC	G1	0
P121	C8_AKR1B10	7	Blood	CHC_B	CHC	G1	0
P122	C8_AKR1B10	7	Blood	CHC_B	CHC	G1	0
P123	C8_AKR1B10	7	Blood	CHC_B	CHC	G1	0
P124	C8_AKR1B10	7	Blood	CHC_B	CHC	G1	0
P125	C8_AKR1B10	7	Blood	CHC_B	CHC	G1	0
P126	C8_AKR1B10	7	Blood	CHC_B	CHC	G1	0
P127	C8_AKR1B10	7	Blood	CHC_B	CHC	G1	0
P121	C1_PTP4A3	8	Blood	CHC_B	CHC	G1	0
P122	C1_PTP4A3	8	Blood	CHC_B	CHC	G1	0
P123	C1_PTP4A3	8	Blood	CHC_B	CHC	G1	0
P124	C1_PTP4A3	8	Blood	CHC_B	CHC	G1	0
P125	C1_PTP4A3	8	Blood	CHC_B	CHC	G1	0
P126	C1_PTP4A3	8	Blood	CHC_B	CHC	G1	0
P127	C1_PTP4A3	8	Blood	CHC_B	CHC	G1	0
P121	C2_COL10A1	8	Blood	CHC_B	CHC	G1	0
P122	C2_COL10A1	8	Blood	CHC_B	CHC	G1	0
P123	C2_COL10A1	8	Blood	CHC_B	CHC	G1	0
P124	C2_COL10A1	8	Blood	CHC_B	CHC	G1	0
P125	C2_COL10A1	8	Blood	CHC_B	CHC	G1	0
P126	C2_COL10A1	8	Blood	CHC_B	CHC	G1	0
P127	C2_COL10A1	8	Blood	CHC_B	CHC	G1	0
P121	C3_SLC16A3	8	Blood	CHC_B	CHC	G1	0
P122	C3_SLC16A3	8	Blood	CHC_B	CHC	G1	0
P123	C3_SLC16A3	8	Blood	CHC_B	CHC	G1	0
P124	C3_SLC16A3	8	Blood	CHC_B	CHC	G1	0
P125	C3_SLC16A3	8	Blood	CHC_B	CHC	G1	0
P126	C3_SLC16A3	8	Blood	CHC_B	CHC	G1	0
P127	C3_SLC16A3	8	Blood	CHC_B	CHC	G1	0
P121	C4_APOA2	8	Blood	CHC_B	CHC	G1	0
P122	C4_APOA2	8	Blood	CHC_B	CHC	G1	0
P123	C4_APOA2	8	Blood	CHC_B	CHC	G1	0
P124	C4_APOA2	8	Blood	CHC_B	CHC	G1	0
P125	C4_APOA2	8	Blood	CHC_B	CHC	G1	0
P126	C4_APOA2	8	Blood	CHC_B	CHC	G1	0
P127	C4_APOA2	8	Blood	CHC_B	CHC	G1	0
P121	C5_FBLN1	8	Blood	CHC_B	CHC	G1	0
P122	C5_FBLN1	8	Blood	CHC_B	CHC	G1	0
P123	C5_FBLN1	8	Blood	CHC_B	CHC	G1	0
P124	C5_FBLN1	8	Blood	CHC_B	CHC	G1	0
P125	C5_FBLN1	8	Blood	CHC_B	CHC	G1	0
P126	C5_FBLN1	8	Blood	CHC_B	CHC	G1	0
P127	C5_FBLN1	8	Blood	CHC_B	CHC	G1	0
P121	C6_CCL5	8	Blood	CHC_B	CHC	G1	0
P122	C6_CCL5	8	Blood	CHC_B	CHC	G1	0
P123	C6_CCL5	8	Blood	CHC_B	CHC	G1	0
P124	C6_CCL5	8	Blood	CHC_B	CHC	G1	0
P125	C6_CCL5	8	Blood	CHC_B	CHC	G1	0
P126	C6_CCL5	8	Blood	CHC_B	CHC	G1	0
P127	C6_CCL5	8	Blood	CHC_B	CHC	G1	0
P121	C7_RAMP2	8	Blood	CHC_B	CHC	G1	0
P122	C7_RAMP2	8	Blood	CHC_B	CHC	G1	0
P123	C7_RAMP2	8	Blood	CHC_B	CHC	G1	0
P124	C7_RAMP2	8	Blood	CHC_B	CHC	G1	0
P125	C7_RAMP2	8	Blood	CHC_B	CHC	G1	0
P126	C7_RAMP2	8	Blood	CHC_B	CHC	G1	0
P127	C7_RAMP2	8	Blood	CHC_B	CHC	G1	0
P121	C8_AKR1B10	8	Blood	CHC_B	CHC	G1	0
P122	C8_AKR1B10	8	Blood	CHC_B	CHC	G1	0
P123	C8_AKR1B10	8	Blood	CHC_B	CHC	G1	0
P124	C8_AKR1B10	8	Blood	CHC_B	CHC	G1	0
P125	C8_AKR1B10	8	Blood	CHC_B	CHC	G1	0
P126	C8_AKR1B10	8	Blood	CHC_B	CHC	G1	0
P127	C8_AKR1B10	8	Blood	CHC_B	CHC	G1	0
P121	C1_PTP4A3	9	Blood	CHC_B	CHC	G1	0
P122	C1_PTP4A3	9	Blood	CHC_B	CHC	G1	0
P123	C1_PTP4A3	9	Blood	CHC_B	CHC	G1	0
P124	C1_PTP4A3	9	Blood	CHC_B	CHC	G1	0
P125	C1_PTP4A3	9	Blood	CHC_B	CHC	G1	0
P126	C1_PTP4A3	9	Blood	CHC_B	CHC	G1	1
P127	C1_PTP4A3	9	Blood	CHC_B	CHC	G1	0
P121	C2_COL10A1	9	Blood	CHC_B	CHC	G1	0
P122	C2_COL10A1	9	Blood	CHC_B	CHC	G1	0
P123	C2_COL10A1	9	Blood	CHC_B	CHC	G1	0
P124	C2_COL10A1	9	Blood	CHC_B	CHC	G1	0
P125	C2_COL10A1	9	Blood	CHC_B	CHC	G1	0
P126	C2_COL10A1	9	Blood	CHC_B	CHC	G1	0
P127	C2_COL10A1	9	Blood	CHC_B	CHC	G1	1
P121	C3_SLC16A3	9	Blood	CHC_B	CHC	G1	0
P122	C3_SLC16A3	9	Blood	CHC_B	CHC	G1	0
P123	C3_SLC16A3	9	Blood	CHC_B	CHC	G1	0
P124	C3_SLC16A3	9	Blood	CHC_B	CHC	G1	0
P125	C3_SLC16A3	9	Blood	CHC_B	CHC	G1	0
P126	C3_SLC16A3	9	Blood	CHC_B	CHC	G1	0
P127	C3_SLC16A3	9	Blood	CHC_B	CHC	G1	0
P121	C4_APOA2	9	Blood	CHC_B	CHC	G1	0
P122	C4_APOA2	9	Blood	CHC_B	CHC	G1	0
P123	C4_APOA2	9	Blood	CHC_B	CHC	G1	0
P124	C4_APOA2	9	Blood	CHC_B	CHC	G1	0
P125	C4_APOA2	9	Blood	CHC_B	CHC	G1	0
P126	C4_APOA2	9	Blood	CHC_B	CHC	G1	0
P127	C4_APOA2	9	Blood	CHC_B	CHC	G1	0
P121	C5_FBLN1	9	Blood	CHC_B	CHC	G1	0
P122	C5_FBLN1	9	Blood	CHC_B	CHC	G1	0
P123	C5_FBLN1	9	Blood	CHC_B	CHC	G1	0
P124	C5_FBLN1	9	Blood	CHC_B	CHC	G1	0
P125	C5_FBLN1	9	Blood	CHC_B	CHC	G1	0
P126	C5_FBLN1	9	Blood	CHC_B	CHC	G1	0
P127	C5_FBLN1	9	Blood	CHC_B	CHC	G1	0
P121	C6_CCL5	9	Blood	CHC_B	CHC	G1	0
P122	C6_CCL5	9	Blood	CHC_B	CHC	G1	0
P123	C6_CCL5	9	Blood	CHC_B	CHC	G1	0
P124	C6_CCL5	9	Blood	CHC_B	CHC	G1	0
P125	C6_CCL5	9	Blood	CHC_B	CHC	G1	0
P126	C6_CCL5	9	Blood	CHC_B	CHC	G1	25
P127	C6_CCL5	9	Blood	CHC_B	CHC	G1	6
P121	C7_RAMP2	9	Blood	CHC_B	CHC	G1	0
P122	C7_RAMP2	9	Blood	CHC_B	CHC	G1	0
P123	C7_RAMP2	9	Blood	CHC_B	CHC	G1	0
P124	C7_RAMP2	9	Blood	CHC_B	CHC	G1	0
P125	C7_RAMP2	9	Blood	CHC_B	CHC	G1	0
P126	C7_RAMP2	9	Blood	CHC_B	CHC	G1	0
P127	C7_RAMP2	9	Blood	CHC_B	CHC	G1	0
P121	C8_AKR1B10	9	Blood	CHC_B	CHC	G1	0
P122	C8_AKR1B10	9	Blood	CHC_B	CHC	G1	0
P123	C8_AKR1B10	9	Blood	CHC_B	CHC	G1	0
P124	C8_AKR1B10	9	Blood	CHC_B	CHC	G1	0
P125	C8_AKR1B10	9	Blood	CHC_B	CHC	G1	0
P126	C8_AKR1B10	9	Blood	CHC_B	CHC	G1	0
P127	C8_AKR1B10	9	Blood	CHC_B	CHC	G1	0
P121	C1_PTP4A3	10	Blood	CHC_B	CHC	G1	0
P122	C1_PTP4A3	10	Blood	CHC_B	CHC	G1	0
P123	C1_PTP4A3	10	Blood	CHC_B	CHC	G1	0
P124	C1_PTP4A3	10	Blood	CHC_B	CHC	G1	0
P125	C1_PTP4A3	10	Blood	CHC_B	CHC	G1	0
P126	C1_PTP4A3	10	Blood	CHC_B	CHC	G1	0
P127	C1_PTP4A3	10	Blood	CHC_B	CHC	G1	0
P121	C2_COL10A1	10	Blood	CHC_B	CHC	G1	0
P122	C2_COL10A1	10	Blood	CHC_B	CHC	G1	0
P123	C2_COL10A1	10	Blood	CHC_B	CHC	G1	0
P124	C2_COL10A1	10	Blood	CHC_B	CHC	G1	0
P125	C2_COL10A1	10	Blood	CHC_B	CHC	G1	0
P126	C2_COL10A1	10	Blood	CHC_B	CHC	G1	0
P127	C2_COL10A1	10	Blood	CHC_B	CHC	G1	0
P121	C3_SLC16A3	10	Blood	CHC_B	CHC	G1	0
P122	C3_SLC16A3	10	Blood	CHC_B	CHC	G1	0
P123	C3_SLC16A3	10	Blood	CHC_B	CHC	G1	0
P124	C3_SLC16A3	10	Blood	CHC_B	CHC	G1	0
P125	C3_SLC16A3	10	Blood	CHC_B	CHC	G1	0
P126	C3_SLC16A3	10	Blood	CHC_B	CHC	G1	0
P127	C3_SLC16A3	10	Blood	CHC_B	CHC	G1	0
P121	C4_APOA2	10	Blood	CHC_B	CHC	G1	0
P122	C4_APOA2	10	Blood	CHC_B	CHC	G1	0
P123	C4_APOA2	10	Blood	CHC_B	CHC	G1	0
P124	C4_APOA2	10	Blood	CHC_B	CHC	G1	0
P125	C4_APOA2	10	Blood	CHC_B	CHC	G1	0
P126	C4_APOA2	10	Blood	CHC_B	CHC	G1	0
P127	C4_APOA2	10	Blood	CHC_B	CHC	G1	0
P121	C5_FBLN1	10	Blood	CHC_B	CHC	G1	0
P122	C5_FBLN1	10	Blood	CHC_B	CHC	G1	0
P123	C5_FBLN1	10	Blood	CHC_B	CHC	G1	0
P124	C5_FBLN1	10	Blood	CHC_B	CHC	G1	0
P125	C5_FBLN1	10	Blood	CHC_B	CHC	G1	0
P126	C5_FBLN1	10	Blood	CHC_B	CHC	G1	0
P127	C5_FBLN1	10	Blood	CHC_B	CHC	G1	0
P121	C6_CCL5	10	Blood	CHC_B	CHC	G1	0
P122	C6_CCL5	10	Blood	CHC_B	CHC	G1	0
P123	C6_CCL5	10	Blood	CHC_B	CHC	G1	0
P124	C6_CCL5	10	Blood	CHC_B	CHC	G1	0
P125	C6_CCL5	10	Blood	CHC_B	CHC	G1	0
P126	C6_CCL5	10	Blood	CHC_B	CHC	G1	0
P127	C6_CCL5	10	Blood	CHC_B	CHC	G1	0
P121	C7_RAMP2	10	Blood	CHC_B	CHC	G1	0
P122	C7_RAMP2	10	Blood	CHC_B	CHC	G1	0
P123	C7_RAMP2	10	Blood	CHC_B	CHC	G1	0
P124	C7_RAMP2	10	Blood	CHC_B	CHC	G1	0
P125	C7_RAMP2	10	Blood	CHC_B	CHC	G1	0
P126	C7_RAMP2	10	Blood	CHC_B	CHC	G1	0
P127	C7_RAMP2	10	Blood	CHC_B	CHC	G1	0
P121	C8_AKR1B10	10	Blood	CHC_B	CHC	G1	0
P122	C8_AKR1B10	10	Blood	CHC_B	CHC	G1	0
P123	C8_AKR1B10	10	Blood	CHC_B	CHC	G1	0
P124	C8_AKR1B10	10	Blood	CHC_B	CHC	G1	0
P125	C8_AKR1B10	10	Blood	CHC_B	CHC	G1	0
P126	C8_AKR1B10	10	Blood	CHC_B	CHC	G1	0
P127	C8_AKR1B10	10	Blood	CHC_B	CHC	G1	0
P121	C1_PTP4A3	1	Lymph_node	CHC_B	CHC	G1	0
P122	C1_PTP4A3	1	Lymph_node	CHC_B	CHC	G1	0
P123	C1_PTP4A3	1	Lymph_node	CHC_B	CHC	G1	0
P124	C1_PTP4A3	1	Lymph_node	CHC_B	CHC	G1	0
P125	C1_PTP4A3	1	Lymph_node	CHC_B	CHC	G1	0
P126	C1_PTP4A3	1	Lymph_node	CHC_B	CHC	G1	0
P127	C1_PTP4A3	1	Lymph_node	CHC_B	CHC	G1	0
P121	C2_COL10A1	1	Lymph_node	CHC_B	CHC	G1	0
P122	C2_COL10A1	1	Lymph_node	CHC_B	CHC	G1	0
P123	C2_COL10A1	1	Lymph_node	CHC_B	CHC	G1	0
P124	C2_COL10A1	1	Lymph_node	CHC_B	CHC	G1	0
P125	C2_COL10A1	1	Lymph_node	CHC_B	CHC	G1	0
P126	C2_COL10A1	1	Lymph_node	CHC_B	CHC	G1	0
P127	C2_COL10A1	1	Lymph_node	CHC_B	CHC	G1	0
P121	C3_SLC16A3	1	Lymph_node	CHC_B	CHC	G1	0
P122	C3_SLC16A3	1	Lymph_node	CHC_B	CHC	G1	0
P123	C3_SLC16A3	1	Lymph_node	CHC_B	CHC	G1	0
P124	C3_SLC16A3	1	Lymph_node	CHC_B	CHC	G1	0
P125	C3_SLC16A3	1	Lymph_node	CHC_B	CHC	G1	0
P126	C3_SLC16A3	1	Lymph_node	CHC_B	CHC	G1	0
P127	C3_SLC16A3	1	Lymph_node	CHC_B	CHC	G1	0
P121	C4_APOA2	1	Lymph_node	CHC_B	CHC	G1	0
P122	C4_APOA2	1	Lymph_node	CHC_B	CHC	G1	0
P123	C4_APOA2	1	Lymph_node	CHC_B	CHC	G1	0
P124	C4_APOA2	1	Lymph_node	CHC_B	CHC	G1	0
P125	C4_APOA2	1	Lymph_node	CHC_B	CHC	G1	0
P126	C4_APOA2	1	Lymph_node	CHC_B	CHC	G1	0
P127	C4_APOA2	1	Lymph_node	CHC_B	CHC	G1	0
P121	C5_FBLN1	1	Lymph_node	CHC_B	CHC	G1	0
P122	C5_FBLN1	1	Lymph_node	CHC_B	CHC	G1	0
P123	C5_FBLN1	1	Lymph_node	CHC_B	CHC	G1	0
P124	C5_FBLN1	1	Lymph_node	CHC_B	CHC	G1	0
P125	C5_FBLN1	1	Lymph_node	CHC_B	CHC	G1	0
P126	C5_FBLN1	1	Lymph_node	CHC_B	CHC	G1	0
P127	C5_FBLN1	1	Lymph_node	CHC_B	CHC	G1	0
P121	C6_CCL5	1	Lymph_node	CHC_B	CHC	G1	0
P122	C6_CCL5	1	Lymph_node	CHC_B	CHC	G1	0
P123	C6_CCL5	1	Lymph_node	CHC_B	CHC	G1	0
P124	C6_CCL5	1	Lymph_node	CHC_B	CHC	G1	0
P125	C6_CCL5	1	Lymph_node	CHC_B	CHC	G1	0
P126	C6_CCL5	1	Lymph_node	CHC_B	CHC	G1	0
P127	C6_CCL5	1	Lymph_node	CHC_B	CHC	G1	0
P121	C7_RAMP2	1	Lymph_node	CHC_B	CHC	G1	0
P122	C7_RAMP2	1	Lymph_node	CHC_B	CHC	G1	0
P123	C7_RAMP2	1	Lymph_node	CHC_B	CHC	G1	0
P124	C7_RAMP2	1	Lymph_node	CHC_B	CHC	G1	0
P125	C7_RAMP2	1	Lymph_node	CHC_B	CHC	G1	0
P126	C7_RAMP2	1	Lymph_node	CHC_B	CHC	G1	0
P127	C7_RAMP2	1	Lymph_node	CHC_B	CHC	G1	0
P121	C8_AKR1B10	1	Lymph_node	CHC_B	CHC	G1	0
P122	C8_AKR1B10	1	Lymph_node	CHC_B	CHC	G1	0
P123	C8_AKR1B10	1	Lymph_node	CHC_B	CHC	G1	0
P124	C8_AKR1B10	1	Lymph_node	CHC_B	CHC	G1	0
P125	C8_AKR1B10	1	Lymph_node	CHC_B	CHC	G1	0
P126	C8_AKR1B10	1	Lymph_node	CHC_B	CHC	G1	0
P127	C8_AKR1B10	1	Lymph_node	CHC_B	CHC	G1	0
P121	C1_PTP4A3	2	Lymph_node	CHC_B	CHC	G1	0
P122	C1_PTP4A3	2	Lymph_node	CHC_B	CHC	G1	0
P123	C1_PTP4A3	2	Lymph_node	CHC_B	CHC	G1	0
P124	C1_PTP4A3	2	Lymph_node	CHC_B	CHC	G1	0
P125	C1_PTP4A3	2	Lymph_node	CHC_B	CHC	G1	0
P126	C1_PTP4A3	2	Lymph_node	CHC_B	CHC	G1	0
P127	C1_PTP4A3	2	Lymph_node	CHC_B	CHC	G1	0
P121	C2_COL10A1	2	Lymph_node	CHC_B	CHC	G1	0
P122	C2_COL10A1	2	Lymph_node	CHC_B	CHC	G1	0
P123	C2_COL10A1	2	Lymph_node	CHC_B	CHC	G1	0
P124	C2_COL10A1	2	Lymph_node	CHC_B	CHC	G1	0
P125	C2_COL10A1	2	Lymph_node	CHC_B	CHC	G1	0
P126	C2_COL10A1	2	Lymph_node	CHC_B	CHC	G1	0
P127	C2_COL10A1	2	Lymph_node	CHC_B	CHC	G1	0
P121	C3_SLC16A3	2	Lymph_node	CHC_B	CHC	G1	0
P122	C3_SLC16A3	2	Lymph_node	CHC_B	CHC	G1	0
P123	C3_SLC16A3	2	Lymph_node	CHC_B	CHC	G1	0
P124	C3_SLC16A3	2	Lymph_node	CHC_B	CHC	G1	0
P125	C3_SLC16A3	2	Lymph_node	CHC_B	CHC	G1	0
P126	C3_SLC16A3	2	Lymph_node	CHC_B	CHC	G1	0
P127	C3_SLC16A3	2	Lymph_node	CHC_B	CHC	G1	0
P121	C4_APOA2	2	Lymph_node	CHC_B	CHC	G1	0
P122	C4_APOA2	2	Lymph_node	CHC_B	CHC	G1	0
P123	C4_APOA2	2	Lymph_node	CHC_B	CHC	G1	0
P124	C4_APOA2	2	Lymph_node	CHC_B	CHC	G1	0
P125	C4_APOA2	2	Lymph_node	CHC_B	CHC	G1	0
P126	C4_APOA2	2	Lymph_node	CHC_B	CHC	G1	0
P127	C4_APOA2	2	Lymph_node	CHC_B	CHC	G1	0
P121	C5_FBLN1	2	Lymph_node	CHC_B	CHC	G1	0
P122	C5_FBLN1	2	Lymph_node	CHC_B	CHC	G1	0
P123	C5_FBLN1	2	Lymph_node	CHC_B	CHC	G1	0
P124	C5_FBLN1	2	Lymph_node	CHC_B	CHC	G1	0
P125	C5_FBLN1	2	Lymph_node	CHC_B	CHC	G1	0
P126	C5_FBLN1	2	Lymph_node	CHC_B	CHC	G1	0
P127	C5_FBLN1	2	Lymph_node	CHC_B	CHC	G1	0
P121	C6_CCL5	2	Lymph_node	CHC_B	CHC	G1	0
P122	C6_CCL5	2	Lymph_node	CHC_B	CHC	G1	0
P123	C6_CCL5	2	Lymph_node	CHC_B	CHC	G1	0
P124	C6_CCL5	2	Lymph_node	CHC_B	CHC	G1	0
P125	C6_CCL5	2	Lymph_node	CHC_B	CHC	G1	0
P126	C6_CCL5	2	Lymph_node	CHC_B	CHC	G1	0
P127	C6_CCL5	2	Lymph_node	CHC_B	CHC	G1	0
P121	C7_RAMP2	2	Lymph_node	CHC_B	CHC	G1	0
P122	C7_RAMP2	2	Lymph_node	CHC_B	CHC	G1	0
P123	C7_RAMP2	2	Lymph_node	CHC_B	CHC	G1	0
P124	C7_RAMP2	2	Lymph_node	CHC_B	CHC	G1	0
P125	C7_RAMP2	2	Lymph_node	CHC_B	CHC	G1	0
P126	C7_RAMP2	2	Lymph_node	CHC_B	CHC	G1	0
P127	C7_RAMP2	2	Lymph_node	CHC_B	CHC	G1	0
P121	C8_AKR1B10	2	Lymph_node	CHC_B	CHC	G1	0
P122	C8_AKR1B10	2	Lymph_node	CHC_B	CHC	G1	0
P123	C8_AKR1B10	2	Lymph_node	CHC_B	CHC	G1	0
P124	C8_AKR1B10	2	Lymph_node	CHC_B	CHC	G1	0
P125	C8_AKR1B10	2	Lymph_node	CHC_B	CHC	G1	0
P126	C8_AKR1B10	2	Lymph_node	CHC_B	CHC	G1	0
P127	C8_AKR1B10	2	Lymph_node	CHC_B	CHC	G1	0
P121	C1_PTP4A3	3	Lymph_node	CHC_B	CHC	G1	0
P122	C1_PTP4A3	3	Lymph_node	CHC_B	CHC	G1	0
P123	C1_PTP4A3	3	Lymph_node	CHC_B	CHC	G1	0
P124	C1_PTP4A3	3	Lymph_node	CHC_B	CHC	G1	0
P125	C1_PTP4A3	3	Lymph_node	CHC_B	CHC	G1	0
P126	C1_PTP4A3	3	Lymph_node	CHC_B	CHC	G1	0
P127	C1_PTP4A3	3	Lymph_node	CHC_B	CHC	G1	0
P121	C2_COL10A1	3	Lymph_node	CHC_B	CHC	G1	0
P122	C2_COL10A1	3	Lymph_node	CHC_B	CHC	G1	0
P123	C2_COL10A1	3	Lymph_node	CHC_B	CHC	G1	0
P124	C2_COL10A1	3	Lymph_node	CHC_B	CHC	G1	0
P125	C2_COL10A1	3	Lymph_node	CHC_B	CHC	G1	0
P126	C2_COL10A1	3	Lymph_node	CHC_B	CHC	G1	0
P127	C2_COL10A1	3	Lymph_node	CHC_B	CHC	G1	0
P121	C3_SLC16A3	3	Lymph_node	CHC_B	CHC	G1	0
P122	C3_SLC16A3	3	Lymph_node	CHC_B	CHC	G1	0
P123	C3_SLC16A3	3	Lymph_node	CHC_B	CHC	G1	0
P124	C3_SLC16A3	3	Lymph_node	CHC_B	CHC	G1	0
P125	C3_SLC16A3	3	Lymph_node	CHC_B	CHC	G1	0
P126	C3_SLC16A3	3	Lymph_node	CHC_B	CHC	G1	0
P127	C3_SLC16A3	3	Lymph_node	CHC_B	CHC	G1	0
P121	C4_APOA2	3	Lymph_node	CHC_B	CHC	G1	0
P122	C4_APOA2	3	Lymph_node	CHC_B	CHC	G1	0
P123	C4_APOA2	3	Lymph_node	CHC_B	CHC	G1	0
P124	C4_APOA2	3	Lymph_node	CHC_B	CHC	G1	0
P125	C4_APOA2	3	Lymph_node	CHC_B	CHC	G1	0
P126	C4_APOA2	3	Lymph_node	CHC_B	CHC	G1	0
P127	C4_APOA2	3	Lymph_node	CHC_B	CHC	G1	0
P121	C5_FBLN1	3	Lymph_node	CHC_B	CHC	G1	0
P122	C5_FBLN1	3	Lymph_node	CHC_B	CHC	G1	0
P123	C5_FBLN1	3	Lymph_node	CHC_B	CHC	G1	0
P124	C5_FBLN1	3	Lymph_node	CHC_B	CHC	G1	0
P125	C5_FBLN1	3	Lymph_node	CHC_B	CHC	G1	0
P126	C5_FBLN1	3	Lymph_node	CHC_B	CHC	G1	0
P127	C5_FBLN1	3	Lymph_node	CHC_B	CHC	G1	0
P121	C6_CCL5	3	Lymph_node	CHC_B	CHC	G1	0
P122	C6_CCL5	3	Lymph_node	CHC_B	CHC	G1	0
P123	C6_CCL5	3	Lymph_node	CHC_B	CHC	G1	0
P124	C6_CCL5	3	Lymph_node	CHC_B	CHC	G1	0
P125	C6_CCL5	3	Lymph_node	CHC_B	CHC	G1	0
P126	C6_CCL5	3	Lymph_node	CHC_B	CHC	G1	0
P127	C6_CCL5	3	Lymph_node	CHC_B	CHC	G1	0
P121	C7_RAMP2	3	Lymph_node	CHC_B	CHC	G1	0
P122	C7_RAMP2	3	Lymph_node	CHC_B	CHC	G1	0
P123	C7_RAMP2	3	Lymph_node	CHC_B	CHC	G1	0
P124	C7_RAMP2	3	Lymph_node	CHC_B	CHC	G1	0
P125	C7_RAMP2	3	Lymph_node	CHC_B	CHC	G1	0
P126	C7_RAMP2	3	Lymph_node	CHC_B	CHC	G1	0
P127	C7_RAMP2	3	Lymph_node	CHC_B	CHC	G1	0
P121	C8_AKR1B10	3	Lymph_node	CHC_B	CHC	G1	0
P122	C8_AKR1B10	3	Lymph_node	CHC_B	CHC	G1	0
P123	C8_AKR1B10	3	Lymph_node	CHC_B	CHC	G1	0
P124	C8_AKR1B10	3	Lymph_node	CHC_B	CHC	G1	0
P125	C8_AKR1B10	3	Lymph_node	CHC_B	CHC	G1	0
P126	C8_AKR1B10	3	Lymph_node	CHC_B	CHC	G1	0
P127	C8_AKR1B10	3	Lymph_node	CHC_B	CHC	G1	0
P121	C1_PTP4A3	4	Lymph_node	CHC_B	CHC	G1	0
P122	C1_PTP4A3	4	Lymph_node	CHC_B	CHC	G1	0
P123	C1_PTP4A3	4	Lymph_node	CHC_B	CHC	G1	0
P124	C1_PTP4A3	4	Lymph_node	CHC_B	CHC	G1	0
P125	C1_PTP4A3	4	Lymph_node	CHC_B	CHC	G1	0
P126	C1_PTP4A3	4	Lymph_node	CHC_B	CHC	G1	0
P127	C1_PTP4A3	4	Lymph_node	CHC_B	CHC	G1	0
P121	C2_COL10A1	4	Lymph_node	CHC_B	CHC	G1	0
P122	C2_COL10A1	4	Lymph_node	CHC_B	CHC	G1	0
P123	C2_COL10A1	4	Lymph_node	CHC_B	CHC	G1	0
P124	C2_COL10A1	4	Lymph_node	CHC_B	CHC	G1	0
P125	C2_COL10A1	4	Lymph_node	CHC_B	CHC	G1	0
P126	C2_COL10A1	4	Lymph_node	CHC_B	CHC	G1	0
P127	C2_COL10A1	4	Lymph_node	CHC_B	CHC	G1	0
P121	C3_SLC16A3	4	Lymph_node	CHC_B	CHC	G1	0
P122	C3_SLC16A3	4	Lymph_node	CHC_B	CHC	G1	0
P123	C3_SLC16A3	4	Lymph_node	CHC_B	CHC	G1	0
P124	C3_SLC16A3	4	Lymph_node	CHC_B	CHC	G1	0
P125	C3_SLC16A3	4	Lymph_node	CHC_B	CHC	G1	0
P126	C3_SLC16A3	4	Lymph_node	CHC_B	CHC	G1	0
P127	C3_SLC16A3	4	Lymph_node	CHC_B	CHC	G1	0
P121	C4_APOA2	4	Lymph_node	CHC_B	CHC	G1	0
P122	C4_APOA2	4	Lymph_node	CHC_B	CHC	G1	0
P123	C4_APOA2	4	Lymph_node	CHC_B	CHC	G1	0
P124	C4_APOA2	4	Lymph_node	CHC_B	CHC	G1	0
P125	C4_APOA2	4	Lymph_node	CHC_B	CHC	G1	0
P126	C4_APOA2	4	Lymph_node	CHC_B	CHC	G1	0
P127	C4_APOA2	4	Lymph_node	CHC_B	CHC	G1	0
P121	C5_FBLN1	4	Lymph_node	CHC_B	CHC	G1	0
P122	C5_FBLN1	4	Lymph_node	CHC_B	CHC	G1	0
P123	C5_FBLN1	4	Lymph_node	CHC_B	CHC	G1	0
P124	C5_FBLN1	4	Lymph_node	CHC_B	CHC	G1	0
P125	C5_FBLN1	4	Lymph_node	CHC_B	CHC	G1	0
P126	C5_FBLN1	4	Lymph_node	CHC_B	CHC	G1	0
P127	C5_FBLN1	4	Lymph_node	CHC_B	CHC	G1	0
P121	C6_CCL5	4	Lymph_node	CHC_B	CHC	G1	0
P122	C6_CCL5	4	Lymph_node	CHC_B	CHC	G1	0
P123	C6_CCL5	4	Lymph_node	CHC_B	CHC	G1	0
P124	C6_CCL5	4	Lymph_node	CHC_B	CHC	G1	0
P125	C6_CCL5	4	Lymph_node	CHC_B	CHC	G1	0
P126	C6_CCL5	4	Lymph_node	CHC_B	CHC	G1	0
P127	C6_CCL5	4	Lymph_node	CHC_B	CHC	G1	0
P121	C7_RAMP2	4	Lymph_node	CHC_B	CHC	G1	0
P122	C7_RAMP2	4	Lymph_node	CHC_B	CHC	G1	0
P123	C7_RAMP2	4	Lymph_node	CHC_B	CHC	G1	0
P124	C7_RAMP2	4	Lymph_node	CHC_B	CHC	G1	0
P125	C7_RAMP2	4	Lymph_node	CHC_B	CHC	G1	0
P126	C7_RAMP2	4	Lymph_node	CHC_B	CHC	G1	0
P127	C7_RAMP2	4	Lymph_node	CHC_B	CHC	G1	0
P121	C8_AKR1B10	4	Lymph_node	CHC_B	CHC	G1	0
P122	C8_AKR1B10	4	Lymph_node	CHC_B	CHC	G1	0
P123	C8_AKR1B10	4	Lymph_node	CHC_B	CHC	G1	0
P124	C8_AKR1B10	4	Lymph_node	CHC_B	CHC	G1	0
P125	C8_AKR1B10	4	Lymph_node	CHC_B	CHC	G1	0
P126	C8_AKR1B10	4	Lymph_node	CHC_B	CHC	G1	0
P127	C8_AKR1B10	4	Lymph_node	CHC_B	CHC	G1	0
P121	C1_PTP4A3	5	Lymph_node	CHC_B	CHC	G1	0
P122	C1_PTP4A3	5	Lymph_node	CHC_B	CHC	G1	0
P123	C1_PTP4A3	5	Lymph_node	CHC_B	CHC	G1	0
P124	C1_PTP4A3	5	Lymph_node	CHC_B	CHC	G1	0
P125	C1_PTP4A3	5	Lymph_node	CHC_B	CHC	G1	0
P126	C1_PTP4A3	5	Lymph_node	CHC_B	CHC	G1	0
P127	C1_PTP4A3	5	Lymph_node	CHC_B	CHC	G1	0
P121	C2_COL10A1	5	Lymph_node	CHC_B	CHC	G1	0
P122	C2_COL10A1	5	Lymph_node	CHC_B	CHC	G1	0
P123	C2_COL10A1	5	Lymph_node	CHC_B	CHC	G1	0
P124	C2_COL10A1	5	Lymph_node	CHC_B	CHC	G1	0
P125	C2_COL10A1	5	Lymph_node	CHC_B	CHC	G1	0
P126	C2_COL10A1	5	Lymph_node	CHC_B	CHC	G1	0
P127	C2_COL10A1	5	Lymph_node	CHC_B	CHC	G1	0
P121	C3_SLC16A3	5	Lymph_node	CHC_B	CHC	G1	0
P122	C3_SLC16A3	5	Lymph_node	CHC_B	CHC	G1	0
P123	C3_SLC16A3	5	Lymph_node	CHC_B	CHC	G1	0
P124	C3_SLC16A3	5	Lymph_node	CHC_B	CHC	G1	0
P125	C3_SLC16A3	5	Lymph_node	CHC_B	CHC	G1	0
P126	C3_SLC16A3	5	Lymph_node	CHC_B	CHC	G1	0
P127	C3_SLC16A3	5	Lymph_node	CHC_B	CHC	G1	0
P121	C4_APOA2	5	Lymph_node	CHC_B	CHC	G1	0
P122	C4_APOA2	5	Lymph_node	CHC_B	CHC	G1	0
P123	C4_APOA2	5	Lymph_node	CHC_B	CHC	G1	0
P124	C4_APOA2	5	Lymph_node	CHC_B	CHC	G1	0
P125	C4_APOA2	5	Lymph_node	CHC_B	CHC	G1	0
P126	C4_APOA2	5	Lymph_node	CHC_B	CHC	G1	0
P127	C4_APOA2	5	Lymph_node	CHC_B	CHC	G1	0
P121	C5_FBLN1	5	Lymph_node	CHC_B	CHC	G1	0
P122	C5_FBLN1	5	Lymph_node	CHC_B	CHC	G1	0
P123	C5_FBLN1	5	Lymph_node	CHC_B	CHC	G1	0
P124	C5_FBLN1	5	Lymph_node	CHC_B	CHC	G1	0
P125	C5_FBLN1	5	Lymph_node	CHC_B	CHC	G1	0
P126	C5_FBLN1	5	Lymph_node	CHC_B	CHC	G1	0
P127	C5_FBLN1	5	Lymph_node	CHC_B	CHC	G1	0
P121	C6_CCL5	5	Lymph_node	CHC_B	CHC	G1	0
P122	C6_CCL5	5	Lymph_node	CHC_B	CHC	G1	0
P123	C6_CCL5	5	Lymph_node	CHC_B	CHC	G1	0
P124	C6_CCL5	5	Lymph_node	CHC_B	CHC	G1	0
P125	C6_CCL5	5	Lymph_node	CHC_B	CHC	G1	0
P126	C6_CCL5	5	Lymph_node	CHC_B	CHC	G1	0
P127	C6_CCL5	5	Lymph_node	CHC_B	CHC	G1	0
P121	C7_RAMP2	5	Lymph_node	CHC_B	CHC	G1	0
P122	C7_RAMP2	5	Lymph_node	CHC_B	CHC	G1	0
P123	C7_RAMP2	5	Lymph_node	CHC_B	CHC	G1	0
P124	C7_RAMP2	5	Lymph_node	CHC_B	CHC	G1	0
P125	C7_RAMP2	5	Lymph_node	CHC_B	CHC	G1	0
P126	C7_RAMP2	5	Lymph_node	CHC_B	CHC	G1	0
P127	C7_RAMP2	5	Lymph_node	CHC_B	CHC	G1	0
P121	C8_AKR1B10	5	Lymph_node	CHC_B	CHC	G1	0
P122	C8_AKR1B10	5	Lymph_node	CHC_B	CHC	G1	0
P123	C8_AKR1B10	5	Lymph_node	CHC_B	CHC	G1	0
P124	C8_AKR1B10	5	Lymph_node	CHC_B	CHC	G1	0
P125	C8_AKR1B10	5	Lymph_node	CHC_B	CHC	G1	0
P126	C8_AKR1B10	5	Lymph_node	CHC_B	CHC	G1	0
P127	C8_AKR1B10	5	Lymph_node	CHC_B	CHC	G1	0
P121	C1_PTP4A3	6	Lymph_node	CHC_B	CHC	G1	0
P122	C1_PTP4A3	6	Lymph_node	CHC_B	CHC	G1	0
P123	C1_PTP4A3	6	Lymph_node	CHC_B	CHC	G1	0
P124	C1_PTP4A3	6	Lymph_node	CHC_B	CHC	G1	0
P125	C1_PTP4A3	6	Lymph_node	CHC_B	CHC	G1	0
P126	C1_PTP4A3	6	Lymph_node	CHC_B	CHC	G1	0
P127	C1_PTP4A3	6	Lymph_node	CHC_B	CHC	G1	0
P121	C2_COL10A1	6	Lymph_node	CHC_B	CHC	G1	0
P122	C2_COL10A1	6	Lymph_node	CHC_B	CHC	G1	0
P123	C2_COL10A1	6	Lymph_node	CHC_B	CHC	G1	0
P124	C2_COL10A1	6	Lymph_node	CHC_B	CHC	G1	0
P125	C2_COL10A1	6	Lymph_node	CHC_B	CHC	G1	0
P126	C2_COL10A1	6	Lymph_node	CHC_B	CHC	G1	0
P127	C2_COL10A1	6	Lymph_node	CHC_B	CHC	G1	0
P121	C3_SLC16A3	6	Lymph_node	CHC_B	CHC	G1	0
P122	C3_SLC16A3	6	Lymph_node	CHC_B	CHC	G1	0
P123	C3_SLC16A3	6	Lymph_node	CHC_B	CHC	G1	0
P124	C3_SLC16A3	6	Lymph_node	CHC_B	CHC	G1	0
P125	C3_SLC16A3	6	Lymph_node	CHC_B	CHC	G1	0
P126	C3_SLC16A3	6	Lymph_node	CHC_B	CHC	G1	0
P127	C3_SLC16A3	6	Lymph_node	CHC_B	CHC	G1	0
P121	C4_APOA2	6	Lymph_node	CHC_B	CHC	G1	0
P122	C4_APOA2	6	Lymph_node	CHC_B	CHC	G1	0
P123	C4_APOA2	6	Lymph_node	CHC_B	CHC	G1	0
P124	C4_APOA2	6	Lymph_node	CHC_B	CHC	G1	0
P125	C4_APOA2	6	Lymph_node	CHC_B	CHC	G1	0
P126	C4_APOA2	6	Lymph_node	CHC_B	CHC	G1	0
P127	C4_APOA2	6	Lymph_node	CHC_B	CHC	G1	0
P121	C5_FBLN1	6	Lymph_node	CHC_B	CHC	G1	0
P122	C5_FBLN1	6	Lymph_node	CHC_B	CHC	G1	0
P123	C5_FBLN1	6	Lymph_node	CHC_B	CHC	G1	0
P124	C5_FBLN1	6	Lymph_node	CHC_B	CHC	G1	0
P125	C5_FBLN1	6	Lymph_node	CHC_B	CHC	G1	0
P126	C5_FBLN1	6	Lymph_node	CHC_B	CHC	G1	0
P127	C5_FBLN1	6	Lymph_node	CHC_B	CHC	G1	0
P121	C6_CCL5	6	Lymph_node	CHC_B	CHC	G1	0
P122	C6_CCL5	6	Lymph_node	CHC_B	CHC	G1	0
P123	C6_CCL5	6	Lymph_node	CHC_B	CHC	G1	0
P124	C6_CCL5	6	Lymph_node	CHC_B	CHC	G1	0
P125	C6_CCL5	6	Lymph_node	CHC_B	CHC	G1	0
P126	C6_CCL5	6	Lymph_node	CHC_B	CHC	G1	0
P127	C6_CCL5	6	Lymph_node	CHC_B	CHC	G1	0
P121	C7_RAMP2	6	Lymph_node	CHC_B	CHC	G1	0
P122	C7_RAMP2	6	Lymph_node	CHC_B	CHC	G1	0
P123	C7_RAMP2	6	Lymph_node	CHC_B	CHC	G1	0
P124	C7_RAMP2	6	Lymph_node	CHC_B	CHC	G1	0
P125	C7_RAMP2	6	Lymph_node	CHC_B	CHC	G1	0
P126	C7_RAMP2	6	Lymph_node	CHC_B	CHC	G1	0
P127	C7_RAMP2	6	Lymph_node	CHC_B	CHC	G1	0
P121	C8_AKR1B10	6	Lymph_node	CHC_B	CHC	G1	0
P122	C8_AKR1B10	6	Lymph_node	CHC_B	CHC	G1	0
P123	C8_AKR1B10	6	Lymph_node	CHC_B	CHC	G1	0
P124	C8_AKR1B10	6	Lymph_node	CHC_B	CHC	G1	0
P125	C8_AKR1B10	6	Lymph_node	CHC_B	CHC	G1	0
P126	C8_AKR1B10	6	Lymph_node	CHC_B	CHC	G1	0
P127	C8_AKR1B10	6	Lymph_node	CHC_B	CHC	G1	0
P121	C1_PTP4A3	7	Lymph_node	CHC_B	CHC	G1	0
P122	C1_PTP4A3	7	Lymph_node	CHC_B	CHC	G1	0
P123	C1_PTP4A3	7	Lymph_node	CHC_B	CHC	G1	0
P124	C1_PTP4A3	7	Lymph_node	CHC_B	CHC	G1	0
P125	C1_PTP4A3	7	Lymph_node	CHC_B	CHC	G1	0
P126	C1_PTP4A3	7	Lymph_node	CHC_B	CHC	G1	0
P127	C1_PTP4A3	7	Lymph_node	CHC_B	CHC	G1	0
P121	C2_COL10A1	7	Lymph_node	CHC_B	CHC	G1	0
P122	C2_COL10A1	7	Lymph_node	CHC_B	CHC	G1	0
P123	C2_COL10A1	7	Lymph_node	CHC_B	CHC	G1	0
P124	C2_COL10A1	7	Lymph_node	CHC_B	CHC	G1	0
P125	C2_COL10A1	7	Lymph_node	CHC_B	CHC	G1	0
P126	C2_COL10A1	7	Lymph_node	CHC_B	CHC	G1	0
P127	C2_COL10A1	7	Lymph_node	CHC_B	CHC	G1	0
P121	C3_SLC16A3	7	Lymph_node	CHC_B	CHC	G1	0
P122	C3_SLC16A3	7	Lymph_node	CHC_B	CHC	G1	0
P123	C3_SLC16A3	7	Lymph_node	CHC_B	CHC	G1	0
P124	C3_SLC16A3	7	Lymph_node	CHC_B	CHC	G1	0
P125	C3_SLC16A3	7	Lymph_node	CHC_B	CHC	G1	0
P126	C3_SLC16A3	7	Lymph_node	CHC_B	CHC	G1	0
P127	C3_SLC16A3	7	Lymph_node	CHC_B	CHC	G1	0
P121	C4_APOA2	7	Lymph_node	CHC_B	CHC	G1	0
P122	C4_APOA2	7	Lymph_node	CHC_B	CHC	G1	0
P123	C4_APOA2	7	Lymph_node	CHC_B	CHC	G1	0
P124	C4_APOA2	7	Lymph_node	CHC_B	CHC	G1	0
P125	C4_APOA2	7	Lymph_node	CHC_B	CHC	G1	0
P126	C4_APOA2	7	Lymph_node	CHC_B	CHC	G1	0
P127	C4_APOA2	7	Lymph_node	CHC_B	CHC	G1	0
P121	C5_FBLN1	7	Lymph_node	CHC_B	CHC	G1	0
P122	C5_FBLN1	7	Lymph_node	CHC_B	CHC	G1	0
P123	C5_FBLN1	7	Lymph_node	CHC_B	CHC	G1	0
P124	C5_FBLN1	7	Lymph_node	CHC_B	CHC	G1	0
P125	C5_FBLN1	7	Lymph_node	CHC_B	CHC	G1	0
P126	C5_FBLN1	7	Lymph_node	CHC_B	CHC	G1	0
P127	C5_FBLN1	7	Lymph_node	CHC_B	CHC	G1	0
P121	C6_CCL5	7	Lymph_node	CHC_B	CHC	G1	0
P122	C6_CCL5	7	Lymph_node	CHC_B	CHC	G1	0
P123	C6_CCL5	7	Lymph_node	CHC_B	CHC	G1	0
P124	C6_CCL5	7	Lymph_node	CHC_B	CHC	G1	0
P125	C6_CCL5	7	Lymph_node	CHC_B	CHC	G1	0
P126	C6_CCL5	7	Lymph_node	CHC_B	CHC	G1	0
P127	C6_CCL5	7	Lymph_node	CHC_B	CHC	G1	0
P121	C7_RAMP2	7	Lymph_node	CHC_B	CHC	G1	0
P122	C7_RAMP2	7	Lymph_node	CHC_B	CHC	G1	0
P123	C7_RAMP2	7	Lymph_node	CHC_B	CHC	G1	0
P124	C7_RAMP2	7	Lymph_node	CHC_B	CHC	G1	0
P125	C7_RAMP2	7	Lymph_node	CHC_B	CHC	G1	0
P126	C7_RAMP2	7	Lymph_node	CHC_B	CHC	G1	0
P127	C7_RAMP2	7	Lymph_node	CHC_B	CHC	G1	0
P121	C8_AKR1B10	7	Lymph_node	CHC_B	CHC	G1	0
P122	C8_AKR1B10	7	Lymph_node	CHC_B	CHC	G1	0
P123	C8_AKR1B10	7	Lymph_node	CHC_B	CHC	G1	0
P124	C8_AKR1B10	7	Lymph_node	CHC_B	CHC	G1	0
P125	C8_AKR1B10	7	Lymph_node	CHC_B	CHC	G1	0
P126	C8_AKR1B10	7	Lymph_node	CHC_B	CHC	G1	0
P127	C8_AKR1B10	7	Lymph_node	CHC_B	CHC	G1	0
P121	C1_PTP4A3	8	Lymph_node	CHC_B	CHC	G1	0
P122	C1_PTP4A3	8	Lymph_node	CHC_B	CHC	G1	0
P123	C1_PTP4A3	8	Lymph_node	CHC_B	CHC	G1	0
P124	C1_PTP4A3	8	Lymph_node	CHC_B	CHC	G1	0
P125	C1_PTP4A3	8	Lymph_node	CHC_B	CHC	G1	0
P126	C1_PTP4A3	8	Lymph_node	CHC_B	CHC	G1	0
P127	C1_PTP4A3	8	Lymph_node	CHC_B	CHC	G1	0
P121	C2_COL10A1	8	Lymph_node	CHC_B	CHC	G1	0
P122	C2_COL10A1	8	Lymph_node	CHC_B	CHC	G1	0
P123	C2_COL10A1	8	Lymph_node	CHC_B	CHC	G1	0
P124	C2_COL10A1	8	Lymph_node	CHC_B	CHC	G1	0
P125	C2_COL10A1	8	Lymph_node	CHC_B	CHC	G1	0
P126	C2_COL10A1	8	Lymph_node	CHC_B	CHC	G1	0
P127	C2_COL10A1	8	Lymph_node	CHC_B	CHC	G1	0
P121	C3_SLC16A3	8	Lymph_node	CHC_B	CHC	G1	0
P122	C3_SLC16A3	8	Lymph_node	CHC_B	CHC	G1	0
P123	C3_SLC16A3	8	Lymph_node	CHC_B	CHC	G1	0
P124	C3_SLC16A3	8	Lymph_node	CHC_B	CHC	G1	0
P125	C3_SLC16A3	8	Lymph_node	CHC_B	CHC	G1	0
P126	C3_SLC16A3	8	Lymph_node	CHC_B	CHC	G1	0
P127	C3_SLC16A3	8	Lymph_node	CHC_B	CHC	G1	0
P121	C4_APOA2	8	Lymph_node	CHC_B	CHC	G1	0
P122	C4_APOA2	8	Lymph_node	CHC_B	CHC	G1	0
P123	C4_APOA2	8	Lymph_node	CHC_B	CHC	G1	0
P124	C4_APOA2	8	Lymph_node	CHC_B	CHC	G1	0
P125	C4_APOA2	8	Lymph_node	CHC_B	CHC	G1	0
P126	C4_APOA2	8	Lymph_node	CHC_B	CHC	G1	0
P127	C4_APOA2	8	Lymph_node	CHC_B	CHC	G1	0
P121	C5_FBLN1	8	Lymph_node	CHC_B	CHC	G1	0
P122	C5_FBLN1	8	Lymph_node	CHC_B	CHC	G1	0
P123	C5_FBLN1	8	Lymph_node	CHC_B	CHC	G1	0
P124	C5_FBLN1	8	Lymph_node	CHC_B	CHC	G1	0
P125	C5_FBLN1	8	Lymph_node	CHC_B	CHC	G1	0
P126	C5_FBLN1	8	Lymph_node	CHC_B	CHC	G1	0
P127	C5_FBLN1	8	Lymph_node	CHC_B	CHC	G1	0
P121	C6_CCL5	8	Lymph_node	CHC_B	CHC	G1	0
P122	C6_CCL5	8	Lymph_node	CHC_B	CHC	G1	0
P123	C6_CCL5	8	Lymph_node	CHC_B	CHC	G1	0
P124	C6_CCL5	8	Lymph_node	CHC_B	CHC	G1	0
P125	C6_CCL5	8	Lymph_node	CHC_B	CHC	G1	0
P126	C6_CCL5	8	Lymph_node	CHC_B	CHC	G1	0
P127	C6_CCL5	8	Lymph_node	CHC_B	CHC	G1	0
P121	C7_RAMP2	8	Lymph_node	CHC_B	CHC	G1	0
P122	C7_RAMP2	8	Lymph_node	CHC_B	CHC	G1	0
P123	C7_RAMP2	8	Lymph_node	CHC_B	CHC	G1	0
P124	C7_RAMP2	8	Lymph_node	CHC_B	CHC	G1	0
P125	C7_RAMP2	8	Lymph_node	CHC_B	CHC	G1	0
P126	C7_RAMP2	8	Lymph_node	CHC_B	CHC	G1	0
P127	C7_RAMP2	8	Lymph_node	CHC_B	CHC	G1	0
P121	C8_AKR1B10	8	Lymph_node	CHC_B	CHC	G1	0
P122	C8_AKR1B10	8	Lymph_node	CHC_B	CHC	G1	0
P123	C8_AKR1B10	8	Lymph_node	CHC_B	CHC	G1	0
P124	C8_AKR1B10	8	Lymph_node	CHC_B	CHC	G1	0
P125	C8_AKR1B10	8	Lymph_node	CHC_B	CHC	G1	0
P126	C8_AKR1B10	8	Lymph_node	CHC_B	CHC	G1	0
P127	C8_AKR1B10	8	Lymph_node	CHC_B	CHC	G1	0
P121	C1_PTP4A3	9	Lymph_node	CHC_B	CHC	G1	0
P122	C1_PTP4A3	9	Lymph_node	CHC_B	CHC	G1	0
P123	C1_PTP4A3	9	Lymph_node	CHC_B	CHC	G1	0
P124	C1_PTP4A3	9	Lymph_node	CHC_B	CHC	G1	0
P125	C1_PTP4A3	9	Lymph_node	CHC_B	CHC	G1	0
P126	C1_PTP4A3	9	Lymph_node	CHC_B	CHC	G1	0
P127	C1_PTP4A3	9	Lymph_node	CHC_B	CHC	G1	0
P121	C2_COL10A1	9	Lymph_node	CHC_B	CHC	G1	0
P122	C2_COL10A1	9	Lymph_node	CHC_B	CHC	G1	0
P123	C2_COL10A1	9	Lymph_node	CHC_B	CHC	G1	0
P124	C2_COL10A1	9	Lymph_node	CHC_B	CHC	G1	0
P125	C2_COL10A1	9	Lymph_node	CHC_B	CHC	G1	0
P126	C2_COL10A1	9	Lymph_node	CHC_B	CHC	G1	0
P127	C2_COL10A1	9	Lymph_node	CHC_B	CHC	G1	0
P121	C3_SLC16A3	9	Lymph_node	CHC_B	CHC	G1	0
P122	C3_SLC16A3	9	Lymph_node	CHC_B	CHC	G1	0
P123	C3_SLC16A3	9	Lymph_node	CHC_B	CHC	G1	0
P124	C3_SLC16A3	9	Lymph_node	CHC_B	CHC	G1	0
P125	C3_SLC16A3	9	Lymph_node	CHC_B	CHC	G1	0
P126	C3_SLC16A3	9	Lymph_node	CHC_B	CHC	G1	0
P127	C3_SLC16A3	9	Lymph_node	CHC_B	CHC	G1	0
P121	C4_APOA2	9	Lymph_node	CHC_B	CHC	G1	0
P122	C4_APOA2	9	Lymph_node	CHC_B	CHC	G1	0
P123	C4_APOA2	9	Lymph_node	CHC_B	CHC	G1	0
P124	C4_APOA2	9	Lymph_node	CHC_B	CHC	G1	0
P125	C4_APOA2	9	Lymph_node	CHC_B	CHC	G1	0
P126	C4_APOA2	9	Lymph_node	CHC_B	CHC	G1	0
P127	C4_APOA2	9	Lymph_node	CHC_B	CHC	G1	0
P121	C5_FBLN1	9	Lymph_node	CHC_B	CHC	G1	0
P122	C5_FBLN1	9	Lymph_node	CHC_B	CHC	G1	0
P123	C5_FBLN1	9	Lymph_node	CHC_B	CHC	G1	0
P124	C5_FBLN1	9	Lymph_node	CHC_B	CHC	G1	0
P125	C5_FBLN1	9	Lymph_node	CHC_B	CHC	G1	0
P126	C5_FBLN1	9	Lymph_node	CHC_B	CHC	G1	0
P127	C5_FBLN1	9	Lymph_node	CHC_B	CHC	G1	0
P121	C6_CCL5	9	Lymph_node	CHC_B	CHC	G1	0
P122	C6_CCL5	9	Lymph_node	CHC_B	CHC	G1	0
P123	C6_CCL5	9	Lymph_node	CHC_B	CHC	G1	0
P124	C6_CCL5	9	Lymph_node	CHC_B	CHC	G1	0
P125	C6_CCL5	9	Lymph_node	CHC_B	CHC	G1	0
P126	C6_CCL5	9	Lymph_node	CHC_B	CHC	G1	0
P127	C6_CCL5	9	Lymph_node	CHC_B	CHC	G1	0
P121	C7_RAMP2	9	Lymph_node	CHC_B	CHC	G1	0
P122	C7_RAMP2	9	Lymph_node	CHC_B	CHC	G1	0
P123	C7_RAMP2	9	Lymph_node	CHC_B	CHC	G1	0
P124	C7_RAMP2	9	Lymph_node	CHC_B	CHC	G1	0
P125	C7_RAMP2	9	Lymph_node	CHC_B	CHC	G1	0
P126	C7_RAMP2	9	Lymph_node	CHC_B	CHC	G1	0
P127	C7_RAMP2	9	Lymph_node	CHC_B	CHC	G1	0
P121	C8_AKR1B10	9	Lymph_node	CHC_B	CHC	G1	0
P122	C8_AKR1B10	9	Lymph_node	CHC_B	CHC	G1	0
P123	C8_AKR1B10	9	Lymph_node	CHC_B	CHC	G1	0
P124	C8_AKR1B10	9	Lymph_node	CHC_B	CHC	G1	0
P125	C8_AKR1B10	9	Lymph_node	CHC_B	CHC	G1	0
P126	C8_AKR1B10	9	Lymph_node	CHC_B	CHC	G1	0
P127	C8_AKR1B10	9	Lymph_node	CHC_B	CHC	G1	0
P121	C1_PTP4A3	10	Lymph_node	CHC_B	CHC	G1	0
P122	C1_PTP4A3	10	Lymph_node	CHC_B	CHC	G1	0
P123	C1_PTP4A3	10	Lymph_node	CHC_B	CHC	G1	0
P124	C1_PTP4A3	10	Lymph_node	CHC_B	CHC	G1	0
P125	C1_PTP4A3	10	Lymph_node	CHC_B	CHC	G1	0
P126	C1_PTP4A3	10	Lymph_node	CHC_B	CHC	G1	0
P127	C1_PTP4A3	10	Lymph_node	CHC_B	CHC	G1	0
P121	C2_COL10A1	10	Lymph_node	CHC_B	CHC	G1	0
P122	C2_COL10A1	10	Lymph_node	CHC_B	CHC	G1	0
P123	C2_COL10A1	10	Lymph_node	CHC_B	CHC	G1	0
P124	C2_COL10A1	10	Lymph_node	CHC_B	CHC	G1	0
P125	C2_COL10A1	10	Lymph_node	CHC_B	CHC	G1	0
P126	C2_COL10A1	10	Lymph_node	CHC_B	CHC	G1	0
P127	C2_COL10A1	10	Lymph_node	CHC_B	CHC	G1	0
P121	C3_SLC16A3	10	Lymph_node	CHC_B	CHC	G1	0
P122	C3_SLC16A3	10	Lymph_node	CHC_B	CHC	G1	0
P123	C3_SLC16A3	10	Lymph_node	CHC_B	CHC	G1	0
P124	C3_SLC16A3	10	Lymph_node	CHC_B	CHC	G1	0
P125	C3_SLC16A3	10	Lymph_node	CHC_B	CHC	G1	0
P126	C3_SLC16A3	10	Lymph_node	CHC_B	CHC	G1	0
P127	C3_SLC16A3	10	Lymph_node	CHC_B	CHC	G1	0
P121	C4_APOA2	10	Lymph_node	CHC_B	CHC	G1	0
P122	C4_APOA2	10	Lymph_node	CHC_B	CHC	G1	0
P123	C4_APOA2	10	Lymph_node	CHC_B	CHC	G1	0
P124	C4_APOA2	10	Lymph_node	CHC_B	CHC	G1	0
P125	C4_APOA2	10	Lymph_node	CHC_B	CHC	G1	0
P126	C4_APOA2	10	Lymph_node	CHC_B	CHC	G1	0
P127	C4_APOA2	10	Lymph_node	CHC_B	CHC	G1	0
P121	C5_FBLN1	10	Lymph_node	CHC_B	CHC	G1	0
P122	C5_FBLN1	10	Lymph_node	CHC_B	CHC	G1	0
P123	C5_FBLN1	10	Lymph_node	CHC_B	CHC	G1	0
P124	C5_FBLN1	10	Lymph_node	CHC_B	CHC	G1	0
P125	C5_FBLN1	10	Lymph_node	CHC_B	CHC	G1	0
P126	C5_FBLN1	10	Lymph_node	CHC_B	CHC	G1	0
P127	C5_FBLN1	10	Lymph_node	CHC_B	CHC	G1	0
P121	C6_CCL5	10	Lymph_node	CHC_B	CHC	G1	0
P122	C6_CCL5	10	Lymph_node	CHC_B	CHC	G1	0
P123	C6_CCL5	10	Lymph_node	CHC_B	CHC	G1	0
P124	C6_CCL5	10	Lymph_node	CHC_B	CHC	G1	0
P125	C6_CCL5	10	Lymph_node	CHC_B	CHC	G1	0
P126	C6_CCL5	10	Lymph_node	CHC_B	CHC	G1	0
P127	C6_CCL5	10	Lymph_node	CHC_B	CHC	G1	0
P121	C7_RAMP2	10	Lymph_node	CHC_B	CHC	G1	0
P122	C7_RAMP2	10	Lymph_node	CHC_B	CHC	G1	0
P123	C7_RAMP2	10	Lymph_node	CHC_B	CHC	G1	0
P124	C7_RAMP2	10	Lymph_node	CHC_B	CHC	G1	0
P125	C7_RAMP2	10	Lymph_node	CHC_B	CHC	G1	0
P126	C7_RAMP2	10	Lymph_node	CHC_B	CHC	G1	0
P127	C7_RAMP2	10	Lymph_node	CHC_B	CHC	G1	0
P121	C8_AKR1B10	10	Lymph_node	CHC_B	CHC	G1	0
P122	C8_AKR1B10	10	Lymph_node	CHC_B	CHC	G1	0
P123	C8_AKR1B10	10	Lymph_node	CHC_B	CHC	G1	0
P124	C8_AKR1B10	10	Lymph_node	CHC_B	CHC	G1	0
P125	C8_AKR1B10	10	Lymph_node	CHC_B	CHC	G1	0
P126	C8_AKR1B10	10	Lymph_node	CHC_B	CHC	G1	0
P127	C8_AKR1B10	10	Lymph_node	CHC_B	CHC	G1	0
P121	C1_PTP4A3	1	Peri_tumor	CHC_B	CHC	G1	0
P122	C1_PTP4A3	1	Peri_tumor	CHC_B	CHC	G1	0
P123	C1_PTP4A3	1	Peri_tumor	CHC_B	CHC	G1	0
P124	C1_PTP4A3	1	Peri_tumor	CHC_B	CHC	G1	0
P125	C1_PTP4A3	1	Peri_tumor	CHC_B	CHC	G1	0
P126	C1_PTP4A3	1	Peri_tumor	CHC_B	CHC	G1	0
P127	C1_PTP4A3	1	Peri_tumor	CHC_B	CHC	G1	0
P121	C2_COL10A1	1	Peri_tumor	CHC_B	CHC	G1	0
P122	C2_COL10A1	1	Peri_tumor	CHC_B	CHC	G1	0
P123	C2_COL10A1	1	Peri_tumor	CHC_B	CHC	G1	0
P124	C2_COL10A1	1	Peri_tumor	CHC_B	CHC	G1	0
P125	C2_COL10A1	1	Peri_tumor	CHC_B	CHC	G1	0
P126	C2_COL10A1	1	Peri_tumor	CHC_B	CHC	G1	0
P127	C2_COL10A1	1	Peri_tumor	CHC_B	CHC	G1	0
P121	C3_SLC16A3	1	Peri_tumor	CHC_B	CHC	G1	0
P122	C3_SLC16A3	1	Peri_tumor	CHC_B	CHC	G1	0
P123	C3_SLC16A3	1	Peri_tumor	CHC_B	CHC	G1	0
P124	C3_SLC16A3	1	Peri_tumor	CHC_B	CHC	G1	0
P125	C3_SLC16A3	1	Peri_tumor	CHC_B	CHC	G1	0
P126	C3_SLC16A3	1	Peri_tumor	CHC_B	CHC	G1	0
P127	C3_SLC16A3	1	Peri_tumor	CHC_B	CHC	G1	0
P121	C4_APOA2	1	Peri_tumor	CHC_B	CHC	G1	0
P122	C4_APOA2	1	Peri_tumor	CHC_B	CHC	G1	0
P123	C4_APOA2	1	Peri_tumor	CHC_B	CHC	G1	0
P124	C4_APOA2	1	Peri_tumor	CHC_B	CHC	G1	0
P125	C4_APOA2	1	Peri_tumor	CHC_B	CHC	G1	0
P126	C4_APOA2	1	Peri_tumor	CHC_B	CHC	G1	0
P127	C4_APOA2	1	Peri_tumor	CHC_B	CHC	G1	0
P121	C5_FBLN1	1	Peri_tumor	CHC_B	CHC	G1	0
P122	C5_FBLN1	1	Peri_tumor	CHC_B	CHC	G1	0
P123	C5_FBLN1	1	Peri_tumor	CHC_B	CHC	G1	0
P124	C5_FBLN1	1	Peri_tumor	CHC_B	CHC	G1	0
P125	C5_FBLN1	1	Peri_tumor	CHC_B	CHC	G1	0
P126	C5_FBLN1	1	Peri_tumor	CHC_B	CHC	G1	0
P127	C5_FBLN1	1	Peri_tumor	CHC_B	CHC	G1	0
P121	C6_CCL5	1	Peri_tumor	CHC_B	CHC	G1	0
P122	C6_CCL5	1	Peri_tumor	CHC_B	CHC	G1	0
P123	C6_CCL5	1	Peri_tumor	CHC_B	CHC	G1	0
P124	C6_CCL5	1	Peri_tumor	CHC_B	CHC	G1	0
P125	C6_CCL5	1	Peri_tumor	CHC_B	CHC	G1	0
P126	C6_CCL5	1	Peri_tumor	CHC_B	CHC	G1	0
P127	C6_CCL5	1	Peri_tumor	CHC_B	CHC	G1	0
P121	C7_RAMP2	1	Peri_tumor	CHC_B	CHC	G1	0
P122	C7_RAMP2	1	Peri_tumor	CHC_B	CHC	G1	0
P123	C7_RAMP2	1	Peri_tumor	CHC_B	CHC	G1	0
P124	C7_RAMP2	1	Peri_tumor	CHC_B	CHC	G1	0
P125	C7_RAMP2	1	Peri_tumor	CHC_B	CHC	G1	0
P126	C7_RAMP2	1	Peri_tumor	CHC_B	CHC	G1	0
P127	C7_RAMP2	1	Peri_tumor	CHC_B	CHC	G1	0
P121	C8_AKR1B10	1	Peri_tumor	CHC_B	CHC	G1	0
P122	C8_AKR1B10	1	Peri_tumor	CHC_B	CHC	G1	0
P123	C8_AKR1B10	1	Peri_tumor	CHC_B	CHC	G1	0
P124	C8_AKR1B10	1	Peri_tumor	CHC_B	CHC	G1	0
P125	C8_AKR1B10	1	Peri_tumor	CHC_B	CHC	G1	0
P126	C8_AKR1B10	1	Peri_tumor	CHC_B	CHC	G1	0
P127	C8_AKR1B10	1	Peri_tumor	CHC_B	CHC	G1	0
P121	C1_PTP4A3	2	Peri_tumor	CHC_B	CHC	G1	0
P122	C1_PTP4A3	2	Peri_tumor	CHC_B	CHC	G1	0
P123	C1_PTP4A3	2	Peri_tumor	CHC_B	CHC	G1	0
P124	C1_PTP4A3	2	Peri_tumor	CHC_B	CHC	G1	0
P125	C1_PTP4A3	2	Peri_tumor	CHC_B	CHC	G1	0
P126	C1_PTP4A3	2	Peri_tumor	CHC_B	CHC	G1	0
P127	C1_PTP4A3	2	Peri_tumor	CHC_B	CHC	G1	0
P121	C2_COL10A1	2	Peri_tumor	CHC_B	CHC	G1	0
P122	C2_COL10A1	2	Peri_tumor	CHC_B	CHC	G1	0
P123	C2_COL10A1	2	Peri_tumor	CHC_B	CHC	G1	0
P124	C2_COL10A1	2	Peri_tumor	CHC_B	CHC	G1	0
P125	C2_COL10A1	2	Peri_tumor	CHC_B	CHC	G1	0
P126	C2_COL10A1	2	Peri_tumor	CHC_B	CHC	G1	0
P127	C2_COL10A1	2	Peri_tumor	CHC_B	CHC	G1	0
P121	C3_SLC16A3	2	Peri_tumor	CHC_B	CHC	G1	0
P122	C3_SLC16A3	2	Peri_tumor	CHC_B	CHC	G1	0
P123	C3_SLC16A3	2	Peri_tumor	CHC_B	CHC	G1	0
P124	C3_SLC16A3	2	Peri_tumor	CHC_B	CHC	G1	0
P125	C3_SLC16A3	2	Peri_tumor	CHC_B	CHC	G1	0
P126	C3_SLC16A3	2	Peri_tumor	CHC_B	CHC	G1	0
P127	C3_SLC16A3	2	Peri_tumor	CHC_B	CHC	G1	0
P121	C4_APOA2	2	Peri_tumor	CHC_B	CHC	G1	0
P122	C4_APOA2	2	Peri_tumor	CHC_B	CHC	G1	0
P123	C4_APOA2	2	Peri_tumor	CHC_B	CHC	G1	0
P124	C4_APOA2	2	Peri_tumor	CHC_B	CHC	G1	0
P125	C4_APOA2	2	Peri_tumor	CHC_B	CHC	G1	0
P126	C4_APOA2	2	Peri_tumor	CHC_B	CHC	G1	0
P127	C4_APOA2	2	Peri_tumor	CHC_B	CHC	G1	0
P121	C5_FBLN1	2	Peri_tumor	CHC_B	CHC	G1	0
P122	C5_FBLN1	2	Peri_tumor	CHC_B	CHC	G1	0
P123	C5_FBLN1	2	Peri_tumor	CHC_B	CHC	G1	0
P124	C5_FBLN1	2	Peri_tumor	CHC_B	CHC	G1	0
P125	C5_FBLN1	2	Peri_tumor	CHC_B	CHC	G1	0
P126	C5_FBLN1	2	Peri_tumor	CHC_B	CHC	G1	0
P127	C5_FBLN1	2	Peri_tumor	CHC_B	CHC	G1	0
P121	C6_CCL5	2	Peri_tumor	CHC_B	CHC	G1	0
P122	C6_CCL5	2	Peri_tumor	CHC_B	CHC	G1	0
P123	C6_CCL5	2	Peri_tumor	CHC_B	CHC	G1	0
P124	C6_CCL5	2	Peri_tumor	CHC_B	CHC	G1	0
P125	C6_CCL5	2	Peri_tumor	CHC_B	CHC	G1	0
P126	C6_CCL5	2	Peri_tumor	CHC_B	CHC	G1	0
P127	C6_CCL5	2	Peri_tumor	CHC_B	CHC	G1	0
P121	C7_RAMP2	2	Peri_tumor	CHC_B	CHC	G1	0
P122	C7_RAMP2	2	Peri_tumor	CHC_B	CHC	G1	0
P123	C7_RAMP2	2	Peri_tumor	CHC_B	CHC	G1	0
P124	C7_RAMP2	2	Peri_tumor	CHC_B	CHC	G1	0
P125	C7_RAMP2	2	Peri_tumor	CHC_B	CHC	G1	0
P126	C7_RAMP2	2	Peri_tumor	CHC_B	CHC	G1	0
P127	C7_RAMP2	2	Peri_tumor	CHC_B	CHC	G1	0
P121	C8_AKR1B10	2	Peri_tumor	CHC_B	CHC	G1	0
P122	C8_AKR1B10	2	Peri_tumor	CHC_B	CHC	G1	0
P123	C8_AKR1B10	2	Peri_tumor	CHC_B	CHC	G1	0
P124	C8_AKR1B10	2	Peri_tumor	CHC_B	CHC	G1	0
P125	C8_AKR1B10	2	Peri_tumor	CHC_B	CHC	G1	0
P126	C8_AKR1B10	2	Peri_tumor	CHC_B	CHC	G1	0
P127	C8_AKR1B10	2	Peri_tumor	CHC_B	CHC	G1	0
P121	C1_PTP4A3	3	Peri_tumor	CHC_B	CHC	G1	0
P122	C1_PTP4A3	3	Peri_tumor	CHC_B	CHC	G1	0
P123	C1_PTP4A3	3	Peri_tumor	CHC_B	CHC	G1	0
P124	C1_PTP4A3	3	Peri_tumor	CHC_B	CHC	G1	0
P125	C1_PTP4A3	3	Peri_tumor	CHC_B	CHC	G1	0
P126	C1_PTP4A3	3	Peri_tumor	CHC_B	CHC	G1	0
P127	C1_PTP4A3	3	Peri_tumor	CHC_B	CHC	G1	0
P121	C2_COL10A1	3	Peri_tumor	CHC_B	CHC	G1	0
P122	C2_COL10A1	3	Peri_tumor	CHC_B	CHC	G1	0
P123	C2_COL10A1	3	Peri_tumor	CHC_B	CHC	G1	0
P124	C2_COL10A1	3	Peri_tumor	CHC_B	CHC	G1	0
P125	C2_COL10A1	3	Peri_tumor	CHC_B	CHC	G1	0
P126	C2_COL10A1	3	Peri_tumor	CHC_B	CHC	G1	0
P127	C2_COL10A1	3	Peri_tumor	CHC_B	CHC	G1	0
P121	C3_SLC16A3	3	Peri_tumor	CHC_B	CHC	G1	0
P122	C3_SLC16A3	3	Peri_tumor	CHC_B	CHC	G1	0
P123	C3_SLC16A3	3	Peri_tumor	CHC_B	CHC	G1	0
P124	C3_SLC16A3	3	Peri_tumor	CHC_B	CHC	G1	0
P125	C3_SLC16A3	3	Peri_tumor	CHC_B	CHC	G1	0
P126	C3_SLC16A3	3	Peri_tumor	CHC_B	CHC	G1	0
P127	C3_SLC16A3	3	Peri_tumor	CHC_B	CHC	G1	0
P121	C4_APOA2	3	Peri_tumor	CHC_B	CHC	G1	0
P122	C4_APOA2	3	Peri_tumor	CHC_B	CHC	G1	0
P123	C4_APOA2	3	Peri_tumor	CHC_B	CHC	G1	0
P124	C4_APOA2	3	Peri_tumor	CHC_B	CHC	G1	0
P125	C4_APOA2	3	Peri_tumor	CHC_B	CHC	G1	0
P126	C4_APOA2	3	Peri_tumor	CHC_B	CHC	G1	0
P127	C4_APOA2	3	Peri_tumor	CHC_B	CHC	G1	0
P121	C5_FBLN1	3	Peri_tumor	CHC_B	CHC	G1	0
P122	C5_FBLN1	3	Peri_tumor	CHC_B	CHC	G1	0
P123	C5_FBLN1	3	Peri_tumor	CHC_B	CHC	G1	0
P124	C5_FBLN1	3	Peri_tumor	CHC_B	CHC	G1	0
P125	C5_FBLN1	3	Peri_tumor	CHC_B	CHC	G1	0
P126	C5_FBLN1	3	Peri_tumor	CHC_B	CHC	G1	0
P127	C5_FBLN1	3	Peri_tumor	CHC_B	CHC	G1	0
P121	C6_CCL5	3	Peri_tumor	CHC_B	CHC	G1	0
P122	C6_CCL5	3	Peri_tumor	CHC_B	CHC	G1	0
P123	C6_CCL5	3	Peri_tumor	CHC_B	CHC	G1	0
P124	C6_CCL5	3	Peri_tumor	CHC_B	CHC	G1	0
P125	C6_CCL5	3	Peri_tumor	CHC_B	CHC	G1	0
P126	C6_CCL5	3	Peri_tumor	CHC_B	CHC	G1	0
P127	C6_CCL5	3	Peri_tumor	CHC_B	CHC	G1	0
P121	C7_RAMP2	3	Peri_tumor	CHC_B	CHC	G1	0
P122	C7_RAMP2	3	Peri_tumor	CHC_B	CHC	G1	0
P123	C7_RAMP2	3	Peri_tumor	CHC_B	CHC	G1	0
P124	C7_RAMP2	3	Peri_tumor	CHC_B	CHC	G1	0
P125	C7_RAMP2	3	Peri_tumor	CHC_B	CHC	G1	0
P126	C7_RAMP2	3	Peri_tumor	CHC_B	CHC	G1	0
P127	C7_RAMP2	3	Peri_tumor	CHC_B	CHC	G1	0
P121	C8_AKR1B10	3	Peri_tumor	CHC_B	CHC	G1	0
P122	C8_AKR1B10	3	Peri_tumor	CHC_B	CHC	G1	0
P123	C8_AKR1B10	3	Peri_tumor	CHC_B	CHC	G1	0
P124	C8_AKR1B10	3	Peri_tumor	CHC_B	CHC	G1	0
P125	C8_AKR1B10	3	Peri_tumor	CHC_B	CHC	G1	0
P126	C8_AKR1B10	3	Peri_tumor	CHC_B	CHC	G1	0
P127	C8_AKR1B10	3	Peri_tumor	CHC_B	CHC	G1	0
P121	C1_PTP4A3	4	Peri_tumor	CHC_B	CHC	G1	0
P122	C1_PTP4A3	4	Peri_tumor	CHC_B	CHC	G1	0
P123	C1_PTP4A3	4	Peri_tumor	CHC_B	CHC	G1	0
P124	C1_PTP4A3	4	Peri_tumor	CHC_B	CHC	G1	0
P125	C1_PTP4A3	4	Peri_tumor	CHC_B	CHC	G1	0
P126	C1_PTP4A3	4	Peri_tumor	CHC_B	CHC	G1	0
P127	C1_PTP4A3	4	Peri_tumor	CHC_B	CHC	G1	0
P121	C2_COL10A1	4	Peri_tumor	CHC_B	CHC	G1	0
P122	C2_COL10A1	4	Peri_tumor	CHC_B	CHC	G1	0
P123	C2_COL10A1	4	Peri_tumor	CHC_B	CHC	G1	0
P124	C2_COL10A1	4	Peri_tumor	CHC_B	CHC	G1	0
P125	C2_COL10A1	4	Peri_tumor	CHC_B	CHC	G1	0
P126	C2_COL10A1	4	Peri_tumor	CHC_B	CHC	G1	0
P127	C2_COL10A1	4	Peri_tumor	CHC_B	CHC	G1	0
P121	C3_SLC16A3	4	Peri_tumor	CHC_B	CHC	G1	0
P122	C3_SLC16A3	4	Peri_tumor	CHC_B	CHC	G1	0
P123	C3_SLC16A3	4	Peri_tumor	CHC_B	CHC	G1	0
P124	C3_SLC16A3	4	Peri_tumor	CHC_B	CHC	G1	0
P125	C3_SLC16A3	4	Peri_tumor	CHC_B	CHC	G1	0
P126	C3_SLC16A3	4	Peri_tumor	CHC_B	CHC	G1	0
P127	C3_SLC16A3	4	Peri_tumor	CHC_B	CHC	G1	0
P121	C4_APOA2	4	Peri_tumor	CHC_B	CHC	G1	0
P122	C4_APOA2	4	Peri_tumor	CHC_B	CHC	G1	0
P123	C4_APOA2	4	Peri_tumor	CHC_B	CHC	G1	0
P124	C4_APOA2	4	Peri_tumor	CHC_B	CHC	G1	0
P125	C4_APOA2	4	Peri_tumor	CHC_B	CHC	G1	0
P126	C4_APOA2	4	Peri_tumor	CHC_B	CHC	G1	0
P127	C4_APOA2	4	Peri_tumor	CHC_B	CHC	G1	0
P121	C5_FBLN1	4	Peri_tumor	CHC_B	CHC	G1	0
P122	C5_FBLN1	4	Peri_tumor	CHC_B	CHC	G1	0
P123	C5_FBLN1	4	Peri_tumor	CHC_B	CHC	G1	0
P124	C5_FBLN1	4	Peri_tumor	CHC_B	CHC	G1	0
P125	C5_FBLN1	4	Peri_tumor	CHC_B	CHC	G1	0
P126	C5_FBLN1	4	Peri_tumor	CHC_B	CHC	G1	0
P127	C5_FBLN1	4	Peri_tumor	CHC_B	CHC	G1	0
P121	C6_CCL5	4	Peri_tumor	CHC_B	CHC	G1	0
P122	C6_CCL5	4	Peri_tumor	CHC_B	CHC	G1	0
P123	C6_CCL5	4	Peri_tumor	CHC_B	CHC	G1	0
P124	C6_CCL5	4	Peri_tumor	CHC_B	CHC	G1	0
P125	C6_CCL5	4	Peri_tumor	CHC_B	CHC	G1	0
P126	C6_CCL5	4	Peri_tumor	CHC_B	CHC	G1	0
P127	C6_CCL5	4	Peri_tumor	CHC_B	CHC	G1	0
P121	C7_RAMP2	4	Peri_tumor	CHC_B	CHC	G1	0
P122	C7_RAMP2	4	Peri_tumor	CHC_B	CHC	G1	0
P123	C7_RAMP2	4	Peri_tumor	CHC_B	CHC	G1	0
P124	C7_RAMP2	4	Peri_tumor	CHC_B	CHC	G1	0
P125	C7_RAMP2	4	Peri_tumor	CHC_B	CHC	G1	0
P126	C7_RAMP2	4	Peri_tumor	CHC_B	CHC	G1	0
P127	C7_RAMP2	4	Peri_tumor	CHC_B	CHC	G1	0
P121	C8_AKR1B10	4	Peri_tumor	CHC_B	CHC	G1	0
P122	C8_AKR1B10	4	Peri_tumor	CHC_B	CHC	G1	0
P123	C8_AKR1B10	4	Peri_tumor	CHC_B	CHC	G1	0
P124	C8_AKR1B10	4	Peri_tumor	CHC_B	CHC	G1	0
P125	C8_AKR1B10	4	Peri_tumor	CHC_B	CHC	G1	0
P126	C8_AKR1B10	4	Peri_tumor	CHC_B	CHC	G1	0
P127	C8_AKR1B10	4	Peri_tumor	CHC_B	CHC	G1	0
P121	C1_PTP4A3	5	Peri_tumor	CHC_B	CHC	G1	0
P122	C1_PTP4A3	5	Peri_tumor	CHC_B	CHC	G1	0
P123	C1_PTP4A3	5	Peri_tumor	CHC_B	CHC	G1	0
P124	C1_PTP4A3	5	Peri_tumor	CHC_B	CHC	G1	0
P125	C1_PTP4A3	5	Peri_tumor	CHC_B	CHC	G1	0
P126	C1_PTP4A3	5	Peri_tumor	CHC_B	CHC	G1	0
P127	C1_PTP4A3	5	Peri_tumor	CHC_B	CHC	G1	0
P121	C2_COL10A1	5	Peri_tumor	CHC_B	CHC	G1	0
P122	C2_COL10A1	5	Peri_tumor	CHC_B	CHC	G1	0
P123	C2_COL10A1	5	Peri_tumor	CHC_B	CHC	G1	0
P124	C2_COL10A1	5	Peri_tumor	CHC_B	CHC	G1	0
P125	C2_COL10A1	5	Peri_tumor	CHC_B	CHC	G1	0
P126	C2_COL10A1	5	Peri_tumor	CHC_B	CHC	G1	0
P127	C2_COL10A1	5	Peri_tumor	CHC_B	CHC	G1	0
P121	C3_SLC16A3	5	Peri_tumor	CHC_B	CHC	G1	0
P122	C3_SLC16A3	5	Peri_tumor	CHC_B	CHC	G1	0
P123	C3_SLC16A3	5	Peri_tumor	CHC_B	CHC	G1	0
P124	C3_SLC16A3	5	Peri_tumor	CHC_B	CHC	G1	0
P125	C3_SLC16A3	5	Peri_tumor	CHC_B	CHC	G1	0
P126	C3_SLC16A3	5	Peri_tumor	CHC_B	CHC	G1	0
P127	C3_SLC16A3	5	Peri_tumor	CHC_B	CHC	G1	0
P121	C4_APOA2	5	Peri_tumor	CHC_B	CHC	G1	0
P122	C4_APOA2	5	Peri_tumor	CHC_B	CHC	G1	0
P123	C4_APOA2	5	Peri_tumor	CHC_B	CHC	G1	0
P124	C4_APOA2	5	Peri_tumor	CHC_B	CHC	G1	0
P125	C4_APOA2	5	Peri_tumor	CHC_B	CHC	G1	0
P126	C4_APOA2	5	Peri_tumor	CHC_B	CHC	G1	0
P127	C4_APOA2	5	Peri_tumor	CHC_B	CHC	G1	0
P121	C5_FBLN1	5	Peri_tumor	CHC_B	CHC	G1	0
P122	C5_FBLN1	5	Peri_tumor	CHC_B	CHC	G1	0
P123	C5_FBLN1	5	Peri_tumor	CHC_B	CHC	G1	0
P124	C5_FBLN1	5	Peri_tumor	CHC_B	CHC	G1	0
P125	C5_FBLN1	5	Peri_tumor	CHC_B	CHC	G1	0
P126	C5_FBLN1	5	Peri_tumor	CHC_B	CHC	G1	0
P127	C5_FBLN1	5	Peri_tumor	CHC_B	CHC	G1	0
P121	C6_CCL5	5	Peri_tumor	CHC_B	CHC	G1	0
P122	C6_CCL5	5	Peri_tumor	CHC_B	CHC	G1	0
P123	C6_CCL5	5	Peri_tumor	CHC_B	CHC	G1	0
P124	C6_CCL5	5	Peri_tumor	CHC_B	CHC	G1	0
P125	C6_CCL5	5	Peri_tumor	CHC_B	CHC	G1	0
P126	C6_CCL5	5	Peri_tumor	CHC_B	CHC	G1	0
P127	C6_CCL5	5	Peri_tumor	CHC_B	CHC	G1	0
P121	C7_RAMP2	5	Peri_tumor	CHC_B	CHC	G1	0
P122	C7_RAMP2	5	Peri_tumor	CHC_B	CHC	G1	0
P123	C7_RAMP2	5	Peri_tumor	CHC_B	CHC	G1	0
P124	C7_RAMP2	5	Peri_tumor	CHC_B	CHC	G1	0
P125	C7_RAMP2	5	Peri_tumor	CHC_B	CHC	G1	0
P126	C7_RAMP2	5	Peri_tumor	CHC_B	CHC	G1	0
P127	C7_RAMP2	5	Peri_tumor	CHC_B	CHC	G1	0
P121	C8_AKR1B10	5	Peri_tumor	CHC_B	CHC	G1	0
P122	C8_AKR1B10	5	Peri_tumor	CHC_B	CHC	G1	0
P123	C8_AKR1B10	5	Peri_tumor	CHC_B	CHC	G1	0
P124	C8_AKR1B10	5	Peri_tumor	CHC_B	CHC	G1	0
P125	C8_AKR1B10	5	Peri_tumor	CHC_B	CHC	G1	0
P126	C8_AKR1B10	5	Peri_tumor	CHC_B	CHC	G1	0
P127	C8_AKR1B10	5	Peri_tumor	CHC_B	CHC	G1	0
P121	C1_PTP4A3	6	Peri_tumor	CHC_B	CHC	G1	0
P122	C1_PTP4A3	6	Peri_tumor	CHC_B	CHC	G1	0
P123	C1_PTP4A3	6	Peri_tumor	CHC_B	CHC	G1	0
P124	C1_PTP4A3	6	Peri_tumor	CHC_B	CHC	G1	0
P125	C1_PTP4A3	6	Peri_tumor	CHC_B	CHC	G1	0
P126	C1_PTP4A3	6	Peri_tumor	CHC_B	CHC	G1	0
P127	C1_PTP4A3	6	Peri_tumor	CHC_B	CHC	G1	0
P121	C2_COL10A1	6	Peri_tumor	CHC_B	CHC	G1	0
P122	C2_COL10A1	6	Peri_tumor	CHC_B	CHC	G1	0
P123	C2_COL10A1	6	Peri_tumor	CHC_B	CHC	G1	0
P124	C2_COL10A1	6	Peri_tumor	CHC_B	CHC	G1	0
P125	C2_COL10A1	6	Peri_tumor	CHC_B	CHC	G1	0
P126	C2_COL10A1	6	Peri_tumor	CHC_B	CHC	G1	0
P127	C2_COL10A1	6	Peri_tumor	CHC_B	CHC	G1	0
P121	C3_SLC16A3	6	Peri_tumor	CHC_B	CHC	G1	0
P122	C3_SLC16A3	6	Peri_tumor	CHC_B	CHC	G1	0
P123	C3_SLC16A3	6	Peri_tumor	CHC_B	CHC	G1	0
P124	C3_SLC16A3	6	Peri_tumor	CHC_B	CHC	G1	0
P125	C3_SLC16A3	6	Peri_tumor	CHC_B	CHC	G1	0
P126	C3_SLC16A3	6	Peri_tumor	CHC_B	CHC	G1	0
P127	C3_SLC16A3	6	Peri_tumor	CHC_B	CHC	G1	0
P121	C4_APOA2	6	Peri_tumor	CHC_B	CHC	G1	0
P122	C4_APOA2	6	Peri_tumor	CHC_B	CHC	G1	0
P123	C4_APOA2	6	Peri_tumor	CHC_B	CHC	G1	0
P124	C4_APOA2	6	Peri_tumor	CHC_B	CHC	G1	0
P125	C4_APOA2	6	Peri_tumor	CHC_B	CHC	G1	0
P126	C4_APOA2	6	Peri_tumor	CHC_B	CHC	G1	0
P127	C4_APOA2	6	Peri_tumor	CHC_B	CHC	G1	0
P121	C5_FBLN1	6	Peri_tumor	CHC_B	CHC	G1	0
P122	C5_FBLN1	6	Peri_tumor	CHC_B	CHC	G1	0
P123	C5_FBLN1	6	Peri_tumor	CHC_B	CHC	G1	0
P124	C5_FBLN1	6	Peri_tumor	CHC_B	CHC	G1	0
P125	C5_FBLN1	6	Peri_tumor	CHC_B	CHC	G1	0
P126	C5_FBLN1	6	Peri_tumor	CHC_B	CHC	G1	0
P127	C5_FBLN1	6	Peri_tumor	CHC_B	CHC	G1	0
P121	C6_CCL5	6	Peri_tumor	CHC_B	CHC	G1	0
P122	C6_CCL5	6	Peri_tumor	CHC_B	CHC	G1	0
P123	C6_CCL5	6	Peri_tumor	CHC_B	CHC	G1	0
P124	C6_CCL5	6	Peri_tumor	CHC_B	CHC	G1	0
P125	C6_CCL5	6	Peri_tumor	CHC_B	CHC	G1	0
P126	C6_CCL5	6	Peri_tumor	CHC_B	CHC	G1	0
P127	C6_CCL5	6	Peri_tumor	CHC_B	CHC	G1	0
P121	C7_RAMP2	6	Peri_tumor	CHC_B	CHC	G1	0
P122	C7_RAMP2	6	Peri_tumor	CHC_B	CHC	G1	0
P123	C7_RAMP2	6	Peri_tumor	CHC_B	CHC	G1	0
P124	C7_RAMP2	6	Peri_tumor	CHC_B	CHC	G1	0
P125	C7_RAMP2	6	Peri_tumor	CHC_B	CHC	G1	0
P126	C7_RAMP2	6	Peri_tumor	CHC_B	CHC	G1	0
P127	C7_RAMP2	6	Peri_tumor	CHC_B	CHC	G1	0
P121	C8_AKR1B10	6	Peri_tumor	CHC_B	CHC	G1	0
P122	C8_AKR1B10	6	Peri_tumor	CHC_B	CHC	G1	0
P123	C8_AKR1B10	6	Peri_tumor	CHC_B	CHC	G1	0
P124	C8_AKR1B10	6	Peri_tumor	CHC_B	CHC	G1	0
P125	C8_AKR1B10	6	Peri_tumor	CHC_B	CHC	G1	0
P126	C8_AKR1B10	6	Peri_tumor	CHC_B	CHC	G1	0
P127	C8_AKR1B10	6	Peri_tumor	CHC_B	CHC	G1	0
P121	C1_PTP4A3	7	Peri_tumor	CHC_B	CHC	G1	0
P122	C1_PTP4A3	7	Peri_tumor	CHC_B	CHC	G1	0
P123	C1_PTP4A3	7	Peri_tumor	CHC_B	CHC	G1	0
P124	C1_PTP4A3	7	Peri_tumor	CHC_B	CHC	G1	0
P125	C1_PTP4A3	7	Peri_tumor	CHC_B	CHC	G1	0
P126	C1_PTP4A3	7	Peri_tumor	CHC_B	CHC	G1	0
P127	C1_PTP4A3	7	Peri_tumor	CHC_B	CHC	G1	0
P121	C2_COL10A1	7	Peri_tumor	CHC_B	CHC	G1	0
P122	C2_COL10A1	7	Peri_tumor	CHC_B	CHC	G1	0
P123	C2_COL10A1	7	Peri_tumor	CHC_B	CHC	G1	0
P124	C2_COL10A1	7	Peri_tumor	CHC_B	CHC	G1	0
P125	C2_COL10A1	7	Peri_tumor	CHC_B	CHC	G1	0
P126	C2_COL10A1	7	Peri_tumor	CHC_B	CHC	G1	0
P127	C2_COL10A1	7	Peri_tumor	CHC_B	CHC	G1	0
P121	C3_SLC16A3	7	Peri_tumor	CHC_B	CHC	G1	0
P122	C3_SLC16A3	7	Peri_tumor	CHC_B	CHC	G1	0
P123	C3_SLC16A3	7	Peri_tumor	CHC_B	CHC	G1	0
P124	C3_SLC16A3	7	Peri_tumor	CHC_B	CHC	G1	0
P125	C3_SLC16A3	7	Peri_tumor	CHC_B	CHC	G1	0
P126	C3_SLC16A3	7	Peri_tumor	CHC_B	CHC	G1	0
P127	C3_SLC16A3	7	Peri_tumor	CHC_B	CHC	G1	0
P121	C4_APOA2	7	Peri_tumor	CHC_B	CHC	G1	0
P122	C4_APOA2	7	Peri_tumor	CHC_B	CHC	G1	0
P123	C4_APOA2	7	Peri_tumor	CHC_B	CHC	G1	0
P124	C4_APOA2	7	Peri_tumor	CHC_B	CHC	G1	0
P125	C4_APOA2	7	Peri_tumor	CHC_B	CHC	G1	0
P126	C4_APOA2	7	Peri_tumor	CHC_B	CHC	G1	0
P127	C4_APOA2	7	Peri_tumor	CHC_B	CHC	G1	0
P121	C5_FBLN1	7	Peri_tumor	CHC_B	CHC	G1	0
P122	C5_FBLN1	7	Peri_tumor	CHC_B	CHC	G1	0
P123	C5_FBLN1	7	Peri_tumor	CHC_B	CHC	G1	0
P124	C5_FBLN1	7	Peri_tumor	CHC_B	CHC	G1	0
P125	C5_FBLN1	7	Peri_tumor	CHC_B	CHC	G1	0
P126	C5_FBLN1	7	Peri_tumor	CHC_B	CHC	G1	0
P127	C5_FBLN1	7	Peri_tumor	CHC_B	CHC	G1	0
P121	C6_CCL5	7	Peri_tumor	CHC_B	CHC	G1	0
P122	C6_CCL5	7	Peri_tumor	CHC_B	CHC	G1	0
P123	C6_CCL5	7	Peri_tumor	CHC_B	CHC	G1	0
P124	C6_CCL5	7	Peri_tumor	CHC_B	CHC	G1	0
P125	C6_CCL5	7	Peri_tumor	CHC_B	CHC	G1	0
P126	C6_CCL5	7	Peri_tumor	CHC_B	CHC	G1	0
P127	C6_CCL5	7	Peri_tumor	CHC_B	CHC	G1	0
P121	C7_RAMP2	7	Peri_tumor	CHC_B	CHC	G1	0
P122	C7_RAMP2	7	Peri_tumor	CHC_B	CHC	G1	0
P123	C7_RAMP2	7	Peri_tumor	CHC_B	CHC	G1	0
P124	C7_RAMP2	7	Peri_tumor	CHC_B	CHC	G1	0
P125	C7_RAMP2	7	Peri_tumor	CHC_B	CHC	G1	0
P126	C7_RAMP2	7	Peri_tumor	CHC_B	CHC	G1	0
P127	C7_RAMP2	7	Peri_tumor	CHC_B	CHC	G1	0
P121	C8_AKR1B10	7	Peri_tumor	CHC_B	CHC	G1	0
P122	C8_AKR1B10	7	Peri_tumor	CHC_B	CHC	G1	0
P123	C8_AKR1B10	7	Peri_tumor	CHC_B	CHC	G1	0
P124	C8_AKR1B10	7	Peri_tumor	CHC_B	CHC	G1	0
P125	C8_AKR1B10	7	Peri_tumor	CHC_B	CHC	G1	0
P126	C8_AKR1B10	7	Peri_tumor	CHC_B	CHC	G1	0
P127	C8_AKR1B10	7	Peri_tumor	CHC_B	CHC	G1	0
P121	C1_PTP4A3	8	Peri_tumor	CHC_B	CHC	G1	0
P122	C1_PTP4A3	8	Peri_tumor	CHC_B	CHC	G1	0
P123	C1_PTP4A3	8	Peri_tumor	CHC_B	CHC	G1	0
P124	C1_PTP4A3	8	Peri_tumor	CHC_B	CHC	G1	0
P125	C1_PTP4A3	8	Peri_tumor	CHC_B	CHC	G1	0
P126	C1_PTP4A3	8	Peri_tumor	CHC_B	CHC	G1	0
P127	C1_PTP4A3	8	Peri_tumor	CHC_B	CHC	G1	0
P121	C2_COL10A1	8	Peri_tumor	CHC_B	CHC	G1	0
P122	C2_COL10A1	8	Peri_tumor	CHC_B	CHC	G1	0
P123	C2_COL10A1	8	Peri_tumor	CHC_B	CHC	G1	0
P124	C2_COL10A1	8	Peri_tumor	CHC_B	CHC	G1	0
P125	C2_COL10A1	8	Peri_tumor	CHC_B	CHC	G1	0
P126	C2_COL10A1	8	Peri_tumor	CHC_B	CHC	G1	0
P127	C2_COL10A1	8	Peri_tumor	CHC_B	CHC	G1	0
P121	C3_SLC16A3	8	Peri_tumor	CHC_B	CHC	G1	0
P122	C3_SLC16A3	8	Peri_tumor	CHC_B	CHC	G1	0
P123	C3_SLC16A3	8	Peri_tumor	CHC_B	CHC	G1	0
P124	C3_SLC16A3	8	Peri_tumor	CHC_B	CHC	G1	0
P125	C3_SLC16A3	8	Peri_tumor	CHC_B	CHC	G1	0
P126	C3_SLC16A3	8	Peri_tumor	CHC_B	CHC	G1	0
P127	C3_SLC16A3	8	Peri_tumor	CHC_B	CHC	G1	0
P121	C4_APOA2	8	Peri_tumor	CHC_B	CHC	G1	0
P122	C4_APOA2	8	Peri_tumor	CHC_B	CHC	G1	0
P123	C4_APOA2	8	Peri_tumor	CHC_B	CHC	G1	0
P124	C4_APOA2	8	Peri_tumor	CHC_B	CHC	G1	0
P125	C4_APOA2	8	Peri_tumor	CHC_B	CHC	G1	0
P126	C4_APOA2	8	Peri_tumor	CHC_B	CHC	G1	0
P127	C4_APOA2	8	Peri_tumor	CHC_B	CHC	G1	0
P121	C5_FBLN1	8	Peri_tumor	CHC_B	CHC	G1	0
P122	C5_FBLN1	8	Peri_tumor	CHC_B	CHC	G1	0
P123	C5_FBLN1	8	Peri_tumor	CHC_B	CHC	G1	0
P124	C5_FBLN1	8	Peri_tumor	CHC_B	CHC	G1	0
P125	C5_FBLN1	8	Peri_tumor	CHC_B	CHC	G1	0
P126	C5_FBLN1	8	Peri_tumor	CHC_B	CHC	G1	0
P127	C5_FBLN1	8	Peri_tumor	CHC_B	CHC	G1	0
P121	C6_CCL5	8	Peri_tumor	CHC_B	CHC	G1	0
P122	C6_CCL5	8	Peri_tumor	CHC_B	CHC	G1	0
P123	C6_CCL5	8	Peri_tumor	CHC_B	CHC	G1	0
P124	C6_CCL5	8	Peri_tumor	CHC_B	CHC	G1	0
P125	C6_CCL5	8	Peri_tumor	CHC_B	CHC	G1	0
P126	C6_CCL5	8	Peri_tumor	CHC_B	CHC	G1	0
P127	C6_CCL5	8	Peri_tumor	CHC_B	CHC	G1	0
P121	C7_RAMP2	8	Peri_tumor	CHC_B	CHC	G1	0
P122	C7_RAMP2	8	Peri_tumor	CHC_B	CHC	G1	0
P123	C7_RAMP2	8	Peri_tumor	CHC_B	CHC	G1	0
P124	C7_RAMP2	8	Peri_tumor	CHC_B	CHC	G1	0
P125	C7_RAMP2	8	Peri_tumor	CHC_B	CHC	G1	0
P126	C7_RAMP2	8	Peri_tumor	CHC_B	CHC	G1	0
P127	C7_RAMP2	8	Peri_tumor	CHC_B	CHC	G1	0
P121	C8_AKR1B10	8	Peri_tumor	CHC_B	CHC	G1	0
P122	C8_AKR1B10	8	Peri_tumor	CHC_B	CHC	G1	0
P123	C8_AKR1B10	8	Peri_tumor	CHC_B	CHC	G1	0
P124	C8_AKR1B10	8	Peri_tumor	CHC_B	CHC	G1	0
P125	C8_AKR1B10	8	Peri_tumor	CHC_B	CHC	G1	0
P126	C8_AKR1B10	8	Peri_tumor	CHC_B	CHC	G1	0
P127	C8_AKR1B10	8	Peri_tumor	CHC_B	CHC	G1	0
P121	C1_PTP4A3	9	Peri_tumor	CHC_B	CHC	G1	0
P122	C1_PTP4A3	9	Peri_tumor	CHC_B	CHC	G1	0
P123	C1_PTP4A3	9	Peri_tumor	CHC_B	CHC	G1	0
P124	C1_PTP4A3	9	Peri_tumor	CHC_B	CHC	G1	0
P125	C1_PTP4A3	9	Peri_tumor	CHC_B	CHC	G1	0
P126	C1_PTP4A3	9	Peri_tumor	CHC_B	CHC	G1	0
P127	C1_PTP4A3	9	Peri_tumor	CHC_B	CHC	G1	0
P121	C2_COL10A1	9	Peri_tumor	CHC_B	CHC	G1	0
P122	C2_COL10A1	9	Peri_tumor	CHC_B	CHC	G1	0
P123	C2_COL10A1	9	Peri_tumor	CHC_B	CHC	G1	0
P124	C2_COL10A1	9	Peri_tumor	CHC_B	CHC	G1	0
P125	C2_COL10A1	9	Peri_tumor	CHC_B	CHC	G1	0
P126	C2_COL10A1	9	Peri_tumor	CHC_B	CHC	G1	0
P127	C2_COL10A1	9	Peri_tumor	CHC_B	CHC	G1	0
P121	C3_SLC16A3	9	Peri_tumor	CHC_B	CHC	G1	0
P122	C3_SLC16A3	9	Peri_tumor	CHC_B	CHC	G1	0
P123	C3_SLC16A3	9	Peri_tumor	CHC_B	CHC	G1	0
P124	C3_SLC16A3	9	Peri_tumor	CHC_B	CHC	G1	0
P125	C3_SLC16A3	9	Peri_tumor	CHC_B	CHC	G1	0
P126	C3_SLC16A3	9	Peri_tumor	CHC_B	CHC	G1	0
P127	C3_SLC16A3	9	Peri_tumor	CHC_B	CHC	G1	0
P121	C4_APOA2	9	Peri_tumor	CHC_B	CHC	G1	0
P122	C4_APOA2	9	Peri_tumor	CHC_B	CHC	G1	0
P123	C4_APOA2	9	Peri_tumor	CHC_B	CHC	G1	0
P124	C4_APOA2	9	Peri_tumor	CHC_B	CHC	G1	0
P125	C4_APOA2	9	Peri_tumor	CHC_B	CHC	G1	0
P126	C4_APOA2	9	Peri_tumor	CHC_B	CHC	G1	0
P127	C4_APOA2	9	Peri_tumor	CHC_B	CHC	G1	0
P121	C5_FBLN1	9	Peri_tumor	CHC_B	CHC	G1	0
P122	C5_FBLN1	9	Peri_tumor	CHC_B	CHC	G1	0
P123	C5_FBLN1	9	Peri_tumor	CHC_B	CHC	G1	0
P124	C5_FBLN1	9	Peri_tumor	CHC_B	CHC	G1	0
P125	C5_FBLN1	9	Peri_tumor	CHC_B	CHC	G1	0
P126	C5_FBLN1	9	Peri_tumor	CHC_B	CHC	G1	0
P127	C5_FBLN1	9	Peri_tumor	CHC_B	CHC	G1	0
P121	C6_CCL5	9	Peri_tumor	CHC_B	CHC	G1	0
P122	C6_CCL5	9	Peri_tumor	CHC_B	CHC	G1	0
P123	C6_CCL5	9	Peri_tumor	CHC_B	CHC	G1	0
P124	C6_CCL5	9	Peri_tumor	CHC_B	CHC	G1	0
P125	C6_CCL5	9	Peri_tumor	CHC_B	CHC	G1	0
P126	C6_CCL5	9	Peri_tumor	CHC_B	CHC	G1	0
P127	C6_CCL5	9	Peri_tumor	CHC_B	CHC	G1	0
P121	C7_RAMP2	9	Peri_tumor	CHC_B	CHC	G1	0
P122	C7_RAMP2	9	Peri_tumor	CHC_B	CHC	G1	0
P123	C7_RAMP2	9	Peri_tumor	CHC_B	CHC	G1	0
P124	C7_RAMP2	9	Peri_tumor	CHC_B	CHC	G1	0
P125	C7_RAMP2	9	Peri_tumor	CHC_B	CHC	G1	0
P126	C7_RAMP2	9	Peri_tumor	CHC_B	CHC	G1	0
P127	C7_RAMP2	9	Peri_tumor	CHC_B	CHC	G1	0
P121	C8_AKR1B10	9	Peri_tumor	CHC_B	CHC	G1	0
P122	C8_AKR1B10	9	Peri_tumor	CHC_B	CHC	G1	0
P123	C8_AKR1B10	9	Peri_tumor	CHC_B	CHC	G1	0
P124	C8_AKR1B10	9	Peri_tumor	CHC_B	CHC	G1	0
P125	C8_AKR1B10	9	Peri_tumor	CHC_B	CHC	G1	0
P126	C8_AKR1B10	9	Peri_tumor	CHC_B	CHC	G1	0
P127	C8_AKR1B10	9	Peri_tumor	CHC_B	CHC	G1	0
P121	C1_PTP4A3	10	Peri_tumor	CHC_B	CHC	G1	0
P122	C1_PTP4A3	10	Peri_tumor	CHC_B	CHC	G1	0
P123	C1_PTP4A3	10	Peri_tumor	CHC_B	CHC	G1	0
P124	C1_PTP4A3	10	Peri_tumor	CHC_B	CHC	G1	0
P125	C1_PTP4A3	10	Peri_tumor	CHC_B	CHC	G1	0
P126	C1_PTP4A3	10	Peri_tumor	CHC_B	CHC	G1	0
P127	C1_PTP4A3	10	Peri_tumor	CHC_B	CHC	G1	0
P121	C2_COL10A1	10	Peri_tumor	CHC_B	CHC	G1	0
P122	C2_COL10A1	10	Peri_tumor	CHC_B	CHC	G1	0
P123	C2_COL10A1	10	Peri_tumor	CHC_B	CHC	G1	0
P124	C2_COL10A1	10	Peri_tumor	CHC_B	CHC	G1	0
P125	C2_COL10A1	10	Peri_tumor	CHC_B	CHC	G1	0
P126	C2_COL10A1	10	Peri_tumor	CHC_B	CHC	G1	0
P127	C2_COL10A1	10	Peri_tumor	CHC_B	CHC	G1	0
P121	C3_SLC16A3	10	Peri_tumor	CHC_B	CHC	G1	0
P122	C3_SLC16A3	10	Peri_tumor	CHC_B	CHC	G1	0
P123	C3_SLC16A3	10	Peri_tumor	CHC_B	CHC	G1	0
P124	C3_SLC16A3	10	Peri_tumor	CHC_B	CHC	G1	0
P125	C3_SLC16A3	10	Peri_tumor	CHC_B	CHC	G1	0
P126	C3_SLC16A3	10	Peri_tumor	CHC_B	CHC	G1	0
P127	C3_SLC16A3	10	Peri_tumor	CHC_B	CHC	G1	0
P121	C4_APOA2	10	Peri_tumor	CHC_B	CHC	G1	0
P122	C4_APOA2	10	Peri_tumor	CHC_B	CHC	G1	0
P123	C4_APOA2	10	Peri_tumor	CHC_B	CHC	G1	0
P124	C4_APOA2	10	Peri_tumor	CHC_B	CHC	G1	0
P125	C4_APOA2	10	Peri_tumor	CHC_B	CHC	G1	0
P126	C4_APOA2	10	Peri_tumor	CHC_B	CHC	G1	0
P127	C4_APOA2	10	Peri_tumor	CHC_B	CHC	G1	0
P121	C5_FBLN1	10	Peri_tumor	CHC_B	CHC	G1	0
P122	C5_FBLN1	10	Peri_tumor	CHC_B	CHC	G1	0
P123	C5_FBLN1	10	Peri_tumor	CHC_B	CHC	G1	0
P124	C5_FBLN1	10	Peri_tumor	CHC_B	CHC	G1	0
P125	C5_FBLN1	10	Peri_tumor	CHC_B	CHC	G1	0
P126	C5_FBLN1	10	Peri_tumor	CHC_B	CHC	G1	0
P127	C5_FBLN1	10	Peri_tumor	CHC_B	CHC	G1	0
P121	C6_CCL5	10	Peri_tumor	CHC_B	CHC	G1	0
P122	C6_CCL5	10	Peri_tumor	CHC_B	CHC	G1	0
P123	C6_CCL5	10	Peri_tumor	CHC_B	CHC	G1	0
P124	C6_CCL5	10	Peri_tumor	CHC_B	CHC	G1	0
P125	C6_CCL5	10	Peri_tumor	CHC_B	CHC	G1	0
P126	C6_CCL5	10	Peri_tumor	CHC_B	CHC	G1	0
P127	C6_CCL5	10	Peri_tumor	CHC_B	CHC	G1	0
P121	C7_RAMP2	10	Peri_tumor	CHC_B	CHC	G1	0
P122	C7_RAMP2	10	Peri_tumor	CHC_B	CHC	G1	0
P123	C7_RAMP2	10	Peri_tumor	CHC_B	CHC	G1	0
P124	C7_RAMP2	10	Peri_tumor	CHC_B	CHC	G1	0
P125	C7_RAMP2	10	Peri_tumor	CHC_B	CHC	G1	0
P126	C7_RAMP2	10	Peri_tumor	CHC_B	CHC	G1	0
P127	C7_RAMP2	10	Peri_tumor	CHC_B	CHC	G1	0
P121	C8_AKR1B10	10	Peri_tumor	CHC_B	CHC	G1	0
P122	C8_AKR1B10	10	Peri_tumor	CHC_B	CHC	G1	0
P123	C8_AKR1B10	10	Peri_tumor	CHC_B	CHC	G1	0
P124	C8_AKR1B10	10	Peri_tumor	CHC_B	CHC	G1	0
P125	C8_AKR1B10	10	Peri_tumor	CHC_B	CHC	G1	0
P126	C8_AKR1B10	10	Peri_tumor	CHC_B	CHC	G1	0
P127	C8_AKR1B10	10	Peri_tumor	CHC_B	CHC	G1	0
P121	C1_PTP4A3	1	Tumor	CHC_B	CHC	G1	0
P122	C1_PTP4A3	1	Tumor	CHC_B	CHC	G1	0
P123	C1_PTP4A3	1	Tumor	CHC_B	CHC	G1	0
P124	C1_PTP4A3	1	Tumor	CHC_B	CHC	G1	0
P125	C1_PTP4A3	1	Tumor	CHC_B	CHC	G1	0
P126	C1_PTP4A3	1	Tumor	CHC_B	CHC	G1	0
P127	C1_PTP4A3	1	Tumor	CHC_B	CHC	G1	0
P121	C2_COL10A1	1	Tumor	CHC_B	CHC	G1	0
P122	C2_COL10A1	1	Tumor	CHC_B	CHC	G1	0
P123	C2_COL10A1	1	Tumor	CHC_B	CHC	G1	0
P124	C2_COL10A1	1	Tumor	CHC_B	CHC	G1	0
P125	C2_COL10A1	1	Tumor	CHC_B	CHC	G1	0
P126	C2_COL10A1	1	Tumor	CHC_B	CHC	G1	0
P127	C2_COL10A1	1	Tumor	CHC_B	CHC	G1	0
P121	C3_SLC16A3	1	Tumor	CHC_B	CHC	G1	0
P122	C3_SLC16A3	1	Tumor	CHC_B	CHC	G1	0
P123	C3_SLC16A3	1	Tumor	CHC_B	CHC	G1	0
P124	C3_SLC16A3	1	Tumor	CHC_B	CHC	G1	0
P125	C3_SLC16A3	1	Tumor	CHC_B	CHC	G1	0
P126	C3_SLC16A3	1	Tumor	CHC_B	CHC	G1	0
P127	C3_SLC16A3	1	Tumor	CHC_B	CHC	G1	0
P121	C4_APOA2	1	Tumor	CHC_B	CHC	G1	0
P122	C4_APOA2	1	Tumor	CHC_B	CHC	G1	0
P123	C4_APOA2	1	Tumor	CHC_B	CHC	G1	0
P124	C4_APOA2	1	Tumor	CHC_B	CHC	G1	0
P125	C4_APOA2	1	Tumor	CHC_B	CHC	G1	0
P126	C4_APOA2	1	Tumor	CHC_B	CHC	G1	0
P127	C4_APOA2	1	Tumor	CHC_B	CHC	G1	0
P121	C5_FBLN1	1	Tumor	CHC_B	CHC	G1	0
P122	C5_FBLN1	1	Tumor	CHC_B	CHC	G1	0
P123	C5_FBLN1	1	Tumor	CHC_B	CHC	G1	0
P124	C5_FBLN1	1	Tumor	CHC_B	CHC	G1	0
P125	C5_FBLN1	1	Tumor	CHC_B	CHC	G1	0
P126	C5_FBLN1	1	Tumor	CHC_B	CHC	G1	0
P127	C5_FBLN1	1	Tumor	CHC_B	CHC	G1	0
P121	C6_CCL5	1	Tumor	CHC_B	CHC	G1	0
P122	C6_CCL5	1	Tumor	CHC_B	CHC	G1	0
P123	C6_CCL5	1	Tumor	CHC_B	CHC	G1	0
P124	C6_CCL5	1	Tumor	CHC_B	CHC	G1	0
P125	C6_CCL5	1	Tumor	CHC_B	CHC	G1	0
P126	C6_CCL5	1	Tumor	CHC_B	CHC	G1	0
P127	C6_CCL5	1	Tumor	CHC_B	CHC	G1	0
P121	C7_RAMP2	1	Tumor	CHC_B	CHC	G1	0
P122	C7_RAMP2	1	Tumor	CHC_B	CHC	G1	0
P123	C7_RAMP2	1	Tumor	CHC_B	CHC	G1	0
P124	C7_RAMP2	1	Tumor	CHC_B	CHC	G1	0
P125	C7_RAMP2	1	Tumor	CHC_B	CHC	G1	0
P126	C7_RAMP2	1	Tumor	CHC_B	CHC	G1	0
P127	C7_RAMP2	1	Tumor	CHC_B	CHC	G1	0
P121	C8_AKR1B10	1	Tumor	CHC_B	CHC	G1	0
P122	C8_AKR1B10	1	Tumor	CHC_B	CHC	G1	0
P123	C8_AKR1B10	1	Tumor	CHC_B	CHC	G1	0
P124	C8_AKR1B10	1	Tumor	CHC_B	CHC	G1	0
P125	C8_AKR1B10	1	Tumor	CHC_B	CHC	G1	0
P126	C8_AKR1B10	1	Tumor	CHC_B	CHC	G1	0
P127	C8_AKR1B10	1	Tumor	CHC_B	CHC	G1	0
P121	C1_PTP4A3	2	Tumor	CHC_B	CHC	G1	0
P122	C1_PTP4A3	2	Tumor	CHC_B	CHC	G1	0
P123	C1_PTP4A3	2	Tumor	CHC_B	CHC	G1	0
P124	C1_PTP4A3	2	Tumor	CHC_B	CHC	G1	0
P125	C1_PTP4A3	2	Tumor	CHC_B	CHC	G1	0
P126	C1_PTP4A3	2	Tumor	CHC_B	CHC	G1	0
P127	C1_PTP4A3	2	Tumor	CHC_B	CHC	G1	0
P121	C2_COL10A1	2	Tumor	CHC_B	CHC	G1	0
P122	C2_COL10A1	2	Tumor	CHC_B	CHC	G1	0
P123	C2_COL10A1	2	Tumor	CHC_B	CHC	G1	0
P124	C2_COL10A1	2	Tumor	CHC_B	CHC	G1	0
P125	C2_COL10A1	2	Tumor	CHC_B	CHC	G1	0
P126	C2_COL10A1	2	Tumor	CHC_B	CHC	G1	0
P127	C2_COL10A1	2	Tumor	CHC_B	CHC	G1	0
P121	C3_SLC16A3	2	Tumor	CHC_B	CHC	G1	0
P122	C3_SLC16A3	2	Tumor	CHC_B	CHC	G1	0
P123	C3_SLC16A3	2	Tumor	CHC_B	CHC	G1	0
P124	C3_SLC16A3	2	Tumor	CHC_B	CHC	G1	0
P125	C3_SLC16A3	2	Tumor	CHC_B	CHC	G1	0
P126	C3_SLC16A3	2	Tumor	CHC_B	CHC	G1	0
P127	C3_SLC16A3	2	Tumor	CHC_B	CHC	G1	0
P121	C4_APOA2	2	Tumor	CHC_B	CHC	G1	0
P122	C4_APOA2	2	Tumor	CHC_B	CHC	G1	0
P123	C4_APOA2	2	Tumor	CHC_B	CHC	G1	0
P124	C4_APOA2	2	Tumor	CHC_B	CHC	G1	0
P125	C4_APOA2	2	Tumor	CHC_B	CHC	G1	0
P126	C4_APOA2	2	Tumor	CHC_B	CHC	G1	0
P127	C4_APOA2	2	Tumor	CHC_B	CHC	G1	0
P121	C5_FBLN1	2	Tumor	CHC_B	CHC	G1	0
P122	C5_FBLN1	2	Tumor	CHC_B	CHC	G1	0
P123	C5_FBLN1	2	Tumor	CHC_B	CHC	G1	0
P124	C5_FBLN1	2	Tumor	CHC_B	CHC	G1	0
P125	C5_FBLN1	2	Tumor	CHC_B	CHC	G1	0
P126	C5_FBLN1	2	Tumor	CHC_B	CHC	G1	0
P127	C5_FBLN1	2	Tumor	CHC_B	CHC	G1	0
P121	C6_CCL5	2	Tumor	CHC_B	CHC	G1	0
P122	C6_CCL5	2	Tumor	CHC_B	CHC	G1	0
P123	C6_CCL5	2	Tumor	CHC_B	CHC	G1	0
P124	C6_CCL5	2	Tumor	CHC_B	CHC	G1	0
P125	C6_CCL5	2	Tumor	CHC_B	CHC	G1	0
P126	C6_CCL5	2	Tumor	CHC_B	CHC	G1	0
P127	C6_CCL5	2	Tumor	CHC_B	CHC	G1	0
P121	C7_RAMP2	2	Tumor	CHC_B	CHC	G1	0
P122	C7_RAMP2	2	Tumor	CHC_B	CHC	G1	0
P123	C7_RAMP2	2	Tumor	CHC_B	CHC	G1	0
P124	C7_RAMP2	2	Tumor	CHC_B	CHC	G1	0
P125	C7_RAMP2	2	Tumor	CHC_B	CHC	G1	0
P126	C7_RAMP2	2	Tumor	CHC_B	CHC	G1	0
P127	C7_RAMP2	2	Tumor	CHC_B	CHC	G1	0
P121	C8_AKR1B10	2	Tumor	CHC_B	CHC	G1	0
P122	C8_AKR1B10	2	Tumor	CHC_B	CHC	G1	0
P123	C8_AKR1B10	2	Tumor	CHC_B	CHC	G1	0
P124	C8_AKR1B10	2	Tumor	CHC_B	CHC	G1	0
P125	C8_AKR1B10	2	Tumor	CHC_B	CHC	G1	0
P126	C8_AKR1B10	2	Tumor	CHC_B	CHC	G1	0
P127	C8_AKR1B10	2	Tumor	CHC_B	CHC	G1	0
P121	C1_PTP4A3	3	Tumor	CHC_B	CHC	G1	0
P122	C1_PTP4A3	3	Tumor	CHC_B	CHC	G1	0
P123	C1_PTP4A3	3	Tumor	CHC_B	CHC	G1	0
P124	C1_PTP4A3	3	Tumor	CHC_B	CHC	G1	0
P125	C1_PTP4A3	3	Tumor	CHC_B	CHC	G1	0
P126	C1_PTP4A3	3	Tumor	CHC_B	CHC	G1	0
P127	C1_PTP4A3	3	Tumor	CHC_B	CHC	G1	0
P121	C2_COL10A1	3	Tumor	CHC_B	CHC	G1	0
P122	C2_COL10A1	3	Tumor	CHC_B	CHC	G1	0
P123	C2_COL10A1	3	Tumor	CHC_B	CHC	G1	0
P124	C2_COL10A1	3	Tumor	CHC_B	CHC	G1	0
P125	C2_COL10A1	3	Tumor	CHC_B	CHC	G1	0
P126	C2_COL10A1	3	Tumor	CHC_B	CHC	G1	0
P127	C2_COL10A1	3	Tumor	CHC_B	CHC	G1	0
P121	C3_SLC16A3	3	Tumor	CHC_B	CHC	G1	0
P122	C3_SLC16A3	3	Tumor	CHC_B	CHC	G1	0
P123	C3_SLC16A3	3	Tumor	CHC_B	CHC	G1	0
P124	C3_SLC16A3	3	Tumor	CHC_B	CHC	G1	0
P125	C3_SLC16A3	3	Tumor	CHC_B	CHC	G1	0
P126	C3_SLC16A3	3	Tumor	CHC_B	CHC	G1	0
P127	C3_SLC16A3	3	Tumor	CHC_B	CHC	G1	0
P121	C4_APOA2	3	Tumor	CHC_B	CHC	G1	0
P122	C4_APOA2	3	Tumor	CHC_B	CHC	G1	0
P123	C4_APOA2	3	Tumor	CHC_B	CHC	G1	0
P124	C4_APOA2	3	Tumor	CHC_B	CHC	G1	0
P125	C4_APOA2	3	Tumor	CHC_B	CHC	G1	0
P126	C4_APOA2	3	Tumor	CHC_B	CHC	G1	0
P127	C4_APOA2	3	Tumor	CHC_B	CHC	G1	0
P121	C5_FBLN1	3	Tumor	CHC_B	CHC	G1	0
P122	C5_FBLN1	3	Tumor	CHC_B	CHC	G1	0
P123	C5_FBLN1	3	Tumor	CHC_B	CHC	G1	0
P124	C5_FBLN1	3	Tumor	CHC_B	CHC	G1	0
P125	C5_FBLN1	3	Tumor	CHC_B	CHC	G1	0
P126	C5_FBLN1	3	Tumor	CHC_B	CHC	G1	0
P127	C5_FBLN1	3	Tumor	CHC_B	CHC	G1	0
P121	C6_CCL5	3	Tumor	CHC_B	CHC	G1	0
P122	C6_CCL5	3	Tumor	CHC_B	CHC	G1	0
P123	C6_CCL5	3	Tumor	CHC_B	CHC	G1	0
P124	C6_CCL5	3	Tumor	CHC_B	CHC	G1	0
P125	C6_CCL5	3	Tumor	CHC_B	CHC	G1	0
P126	C6_CCL5	3	Tumor	CHC_B	CHC	G1	0
P127	C6_CCL5	3	Tumor	CHC_B	CHC	G1	0
P121	C7_RAMP2	3	Tumor	CHC_B	CHC	G1	0
P122	C7_RAMP2	3	Tumor	CHC_B	CHC	G1	0
P123	C7_RAMP2	3	Tumor	CHC_B	CHC	G1	0
P124	C7_RAMP2	3	Tumor	CHC_B	CHC	G1	0
P125	C7_RAMP2	3	Tumor	CHC_B	CHC	G1	0
P126	C7_RAMP2	3	Tumor	CHC_B	CHC	G1	0
P127	C7_RAMP2	3	Tumor	CHC_B	CHC	G1	0
P121	C8_AKR1B10	3	Tumor	CHC_B	CHC	G1	0
P122	C8_AKR1B10	3	Tumor	CHC_B	CHC	G1	0
P123	C8_AKR1B10	3	Tumor	CHC_B	CHC	G1	0
P124	C8_AKR1B10	3	Tumor	CHC_B	CHC	G1	0
P125	C8_AKR1B10	3	Tumor	CHC_B	CHC	G1	0
P126	C8_AKR1B10	3	Tumor	CHC_B	CHC	G1	0
P127	C8_AKR1B10	3	Tumor	CHC_B	CHC	G1	0
P121	C1_PTP4A3	4	Tumor	CHC_B	CHC	G1	0
P122	C1_PTP4A3	4	Tumor	CHC_B	CHC	G1	0
P123	C1_PTP4A3	4	Tumor	CHC_B	CHC	G1	0
P124	C1_PTP4A3	4	Tumor	CHC_B	CHC	G1	0
P125	C1_PTP4A3	4	Tumor	CHC_B	CHC	G1	0
P126	C1_PTP4A3	4	Tumor	CHC_B	CHC	G1	0
P127	C1_PTP4A3	4	Tumor	CHC_B	CHC	G1	0
P121	C2_COL10A1	4	Tumor	CHC_B	CHC	G1	0
P122	C2_COL10A1	4	Tumor	CHC_B	CHC	G1	0
P123	C2_COL10A1	4	Tumor	CHC_B	CHC	G1	0
P124	C2_COL10A1	4	Tumor	CHC_B	CHC	G1	0
P125	C2_COL10A1	4	Tumor	CHC_B	CHC	G1	0
P126	C2_COL10A1	4	Tumor	CHC_B	CHC	G1	0
P127	C2_COL10A1	4	Tumor	CHC_B	CHC	G1	0
P121	C3_SLC16A3	4	Tumor	CHC_B	CHC	G1	0
P122	C3_SLC16A3	4	Tumor	CHC_B	CHC	G1	0
P123	C3_SLC16A3	4	Tumor	CHC_B	CHC	G1	0
P124	C3_SLC16A3	4	Tumor	CHC_B	CHC	G1	0
P125	C3_SLC16A3	4	Tumor	CHC_B	CHC	G1	0
P126	C3_SLC16A3	4	Tumor	CHC_B	CHC	G1	0
P127	C3_SLC16A3	4	Tumor	CHC_B	CHC	G1	0
P121	C4_APOA2	4	Tumor	CHC_B	CHC	G1	0
P122	C4_APOA2	4	Tumor	CHC_B	CHC	G1	0
P123	C4_APOA2	4	Tumor	CHC_B	CHC	G1	0
P124	C4_APOA2	4	Tumor	CHC_B	CHC	G1	0
P125	C4_APOA2	4	Tumor	CHC_B	CHC	G1	0
P126	C4_APOA2	4	Tumor	CHC_B	CHC	G1	0
P127	C4_APOA2	4	Tumor	CHC_B	CHC	G1	0
P121	C5_FBLN1	4	Tumor	CHC_B	CHC	G1	0
P122	C5_FBLN1	4	Tumor	CHC_B	CHC	G1	0
P123	C5_FBLN1	4	Tumor	CHC_B	CHC	G1	0
P124	C5_FBLN1	4	Tumor	CHC_B	CHC	G1	0
P125	C5_FBLN1	4	Tumor	CHC_B	CHC	G1	0
P126	C5_FBLN1	4	Tumor	CHC_B	CHC	G1	0
P127	C5_FBLN1	4	Tumor	CHC_B	CHC	G1	0
P121	C6_CCL5	4	Tumor	CHC_B	CHC	G1	0
P122	C6_CCL5	4	Tumor	CHC_B	CHC	G1	0
P123	C6_CCL5	4	Tumor	CHC_B	CHC	G1	0
P124	C6_CCL5	4	Tumor	CHC_B	CHC	G1	0
P125	C6_CCL5	4	Tumor	CHC_B	CHC	G1	0
P126	C6_CCL5	4	Tumor	CHC_B	CHC	G1	0
P127	C6_CCL5	4	Tumor	CHC_B	CHC	G1	0
P121	C7_RAMP2	4	Tumor	CHC_B	CHC	G1	0
P122	C7_RAMP2	4	Tumor	CHC_B	CHC	G1	0
P123	C7_RAMP2	4	Tumor	CHC_B	CHC	G1	0
P124	C7_RAMP2	4	Tumor	CHC_B	CHC	G1	0
P125	C7_RAMP2	4	Tumor	CHC_B	CHC	G1	0
P126	C7_RAMP2	4	Tumor	CHC_B	CHC	G1	0
P127	C7_RAMP2	4	Tumor	CHC_B	CHC	G1	0
P121	C8_AKR1B10	4	Tumor	CHC_B	CHC	G1	0
P122	C8_AKR1B10	4	Tumor	CHC_B	CHC	G1	0
P123	C8_AKR1B10	4	Tumor	CHC_B	CHC	G1	0
P124	C8_AKR1B10	4	Tumor	CHC_B	CHC	G1	0
P125	C8_AKR1B10	4	Tumor	CHC_B	CHC	G1	0
P126	C8_AKR1B10	4	Tumor	CHC_B	CHC	G1	0
P127	C8_AKR1B10	4	Tumor	CHC_B	CHC	G1	0
P121	C1_PTP4A3	5	Tumor	CHC_B	CHC	G1	0
P122	C1_PTP4A3	5	Tumor	CHC_B	CHC	G1	0
P123	C1_PTP4A3	5	Tumor	CHC_B	CHC	G1	0
P124	C1_PTP4A3	5	Tumor	CHC_B	CHC	G1	0
P125	C1_PTP4A3	5	Tumor	CHC_B	CHC	G1	0
P126	C1_PTP4A3	5	Tumor	CHC_B	CHC	G1	0
P127	C1_PTP4A3	5	Tumor	CHC_B	CHC	G1	0
P121	C2_COL10A1	5	Tumor	CHC_B	CHC	G1	0
P122	C2_COL10A1	5	Tumor	CHC_B	CHC	G1	0
P123	C2_COL10A1	5	Tumor	CHC_B	CHC	G1	0
P124	C2_COL10A1	5	Tumor	CHC_B	CHC	G1	0
P125	C2_COL10A1	5	Tumor	CHC_B	CHC	G1	0
P126	C2_COL10A1	5	Tumor	CHC_B	CHC	G1	0
P127	C2_COL10A1	5	Tumor	CHC_B	CHC	G1	0
P121	C3_SLC16A3	5	Tumor	CHC_B	CHC	G1	0
P122	C3_SLC16A3	5	Tumor	CHC_B	CHC	G1	0
P123	C3_SLC16A3	5	Tumor	CHC_B	CHC	G1	0
P124	C3_SLC16A3	5	Tumor	CHC_B	CHC	G1	0
P125	C3_SLC16A3	5	Tumor	CHC_B	CHC	G1	0
P126	C3_SLC16A3	5	Tumor	CHC_B	CHC	G1	0
P127	C3_SLC16A3	5	Tumor	CHC_B	CHC	G1	0
P121	C4_APOA2	5	Tumor	CHC_B	CHC	G1	0
P122	C4_APOA2	5	Tumor	CHC_B	CHC	G1	0
P123	C4_APOA2	5	Tumor	CHC_B	CHC	G1	0
P124	C4_APOA2	5	Tumor	CHC_B	CHC	G1	0
P125	C4_APOA2	5	Tumor	CHC_B	CHC	G1	0
P126	C4_APOA2	5	Tumor	CHC_B	CHC	G1	0
P127	C4_APOA2	5	Tumor	CHC_B	CHC	G1	0
P121	C5_FBLN1	5	Tumor	CHC_B	CHC	G1	0
P122	C5_FBLN1	5	Tumor	CHC_B	CHC	G1	0
P123	C5_FBLN1	5	Tumor	CHC_B	CHC	G1	0
P124	C5_FBLN1	5	Tumor	CHC_B	CHC	G1	0
P125	C5_FBLN1	5	Tumor	CHC_B	CHC	G1	0
P126	C5_FBLN1	5	Tumor	CHC_B	CHC	G1	0
P127	C5_FBLN1	5	Tumor	CHC_B	CHC	G1	0
P121	C6_CCL5	5	Tumor	CHC_B	CHC	G1	0
P122	C6_CCL5	5	Tumor	CHC_B	CHC	G1	0
P123	C6_CCL5	5	Tumor	CHC_B	CHC	G1	0
P124	C6_CCL5	5	Tumor	CHC_B	CHC	G1	0
P125	C6_CCL5	5	Tumor	CHC_B	CHC	G1	0
P126	C6_CCL5	5	Tumor	CHC_B	CHC	G1	0
P127	C6_CCL5	5	Tumor	CHC_B	CHC	G1	0
P121	C7_RAMP2	5	Tumor	CHC_B	CHC	G1	0
P122	C7_RAMP2	5	Tumor	CHC_B	CHC	G1	0
P123	C7_RAMP2	5	Tumor	CHC_B	CHC	G1	0
P124	C7_RAMP2	5	Tumor	CHC_B	CHC	G1	0
P125	C7_RAMP2	5	Tumor	CHC_B	CHC	G1	0
P126	C7_RAMP2	5	Tumor	CHC_B	CHC	G1	0
P127	C7_RAMP2	5	Tumor	CHC_B	CHC	G1	0
P121	C8_AKR1B10	5	Tumor	CHC_B	CHC	G1	0
P122	C8_AKR1B10	5	Tumor	CHC_B	CHC	G1	0
P123	C8_AKR1B10	5	Tumor	CHC_B	CHC	G1	0
P124	C8_AKR1B10	5	Tumor	CHC_B	CHC	G1	0
P125	C8_AKR1B10	5	Tumor	CHC_B	CHC	G1	0
P126	C8_AKR1B10	5	Tumor	CHC_B	CHC	G1	0
P127	C8_AKR1B10	5	Tumor	CHC_B	CHC	G1	0
P121	C1_PTP4A3	6	Tumor	CHC_B	CHC	G1	0
P122	C1_PTP4A3	6	Tumor	CHC_B	CHC	G1	0
P123	C1_PTP4A3	6	Tumor	CHC_B	CHC	G1	0
P124	C1_PTP4A3	6	Tumor	CHC_B	CHC	G1	0
P125	C1_PTP4A3	6	Tumor	CHC_B	CHC	G1	0
P126	C1_PTP4A3	6	Tumor	CHC_B	CHC	G1	0
P127	C1_PTP4A3	6	Tumor	CHC_B	CHC	G1	0
P121	C2_COL10A1	6	Tumor	CHC_B	CHC	G1	0
P122	C2_COL10A1	6	Tumor	CHC_B	CHC	G1	0
P123	C2_COL10A1	6	Tumor	CHC_B	CHC	G1	0
P124	C2_COL10A1	6	Tumor	CHC_B	CHC	G1	0
P125	C2_COL10A1	6	Tumor	CHC_B	CHC	G1	0
P126	C2_COL10A1	6	Tumor	CHC_B	CHC	G1	0
P127	C2_COL10A1	6	Tumor	CHC_B	CHC	G1	0
P121	C3_SLC16A3	6	Tumor	CHC_B	CHC	G1	0
P122	C3_SLC16A3	6	Tumor	CHC_B	CHC	G1	0
P123	C3_SLC16A3	6	Tumor	CHC_B	CHC	G1	0
P124	C3_SLC16A3	6	Tumor	CHC_B	CHC	G1	0
P125	C3_SLC16A3	6	Tumor	CHC_B	CHC	G1	0
P126	C3_SLC16A3	6	Tumor	CHC_B	CHC	G1	0
P127	C3_SLC16A3	6	Tumor	CHC_B	CHC	G1	0
P121	C4_APOA2	6	Tumor	CHC_B	CHC	G1	0
P122	C4_APOA2	6	Tumor	CHC_B	CHC	G1	0
P123	C4_APOA2	6	Tumor	CHC_B	CHC	G1	0
P124	C4_APOA2	6	Tumor	CHC_B	CHC	G1	0
P125	C4_APOA2	6	Tumor	CHC_B	CHC	G1	0
P126	C4_APOA2	6	Tumor	CHC_B	CHC	G1	0
P127	C4_APOA2	6	Tumor	CHC_B	CHC	G1	0
P121	C5_FBLN1	6	Tumor	CHC_B	CHC	G1	0
P122	C5_FBLN1	6	Tumor	CHC_B	CHC	G1	0
P123	C5_FBLN1	6	Tumor	CHC_B	CHC	G1	0
P124	C5_FBLN1	6	Tumor	CHC_B	CHC	G1	0
P125	C5_FBLN1	6	Tumor	CHC_B	CHC	G1	0
P126	C5_FBLN1	6	Tumor	CHC_B	CHC	G1	0
P127	C5_FBLN1	6	Tumor	CHC_B	CHC	G1	0
P121	C6_CCL5	6	Tumor	CHC_B	CHC	G1	0
P122	C6_CCL5	6	Tumor	CHC_B	CHC	G1	0
P123	C6_CCL5	6	Tumor	CHC_B	CHC	G1	0
P124	C6_CCL5	6	Tumor	CHC_B	CHC	G1	0
[truncated: 199,601+ more rows]

## Sheet: Figure 4k
Freq	CAF	Tumor_type	T
1	CAF1	ICC	ICC_CAF1
1	CAF1	ICC	ICC_CAF1
1	CAF1	ICC	ICC_CAF1
5	CAF1	ICC	ICC_CAF1
1	CAF1	ICC	ICC_CAF1
50	CAF1	ICC	ICC_CAF1
30	CAF1	ICC	ICC_CAF1
70	CAF1	ICC	ICC_CAF1
50	CAF1	ICC	ICC_CAF1
20	CAF1	ICC	ICC_CAF1
10	CAF1	ICC	ICC_CAF1
80	CAF1	ICC	ICC_CAF1
80	CAF1	ICC	ICC_CAF1
90	CAF1	ICC	ICC_CAF1
60	CAF1	ICC	ICC_CAF1
1	CAF1	ICC	ICC_CAF1
1	CAF1	ICC	ICC_CAF1
10	CAF1	ICC	ICC_CAF1
80	CAF1	ICC	ICC_CAF1
70	CAF1	ICC	ICC_CAF1
50	CAF1	ICC	ICC_CAF1
30	CAF1	ICC	ICC_CAF1
30	CAF1	ICC	ICC_CAF1
1	CAF1	ICC	ICC_CAF1
1	CAF1	ICC	ICC_CAF1
10	CAF1	ICC	ICC_CAF1
40	CAF1	ICC	ICC_CAF1
90	CAF1	ICC	ICC_CAF1
60	CAF1	ICC	ICC_CAF1
50	CAF1	ICC	ICC_CAF1
1	CAF1	ICC	ICC_CAF1
1	CAF1	ICC	ICC_CAF1
1	CAF1	ICC	ICC_CAF1
50	CAF1	ICC	ICC_CAF1
10	CAF1	ICC	ICC_CAF1
20	CAF1	ICC	ICC_CAF1
20	CAF1	ICC	ICC_CAF1
40	CAF1	ICC	ICC_CAF1
5	CAF1	ICC	ICC_CAF1
1	CAF1	ICC	ICC_CAF1
5	CAF1	ICC	ICC_CAF1
10	CAF1	ICC	ICC_CAF1
1	CAF1	ICC	ICC_CAF1
10	CAF1	ICC	ICC_CAF1
30	CAF1	ICC	ICC_CAF1
0	CAF1	ICC	ICC_CAF1
1	CAF1	ICC	ICC_CAF1
1	CAF2	ICC	ICC_CAF2
1	CAF2	ICC	ICC_CAF2
1	CAF2	ICC	ICC_CAF2
5	CAF2	ICC	ICC_CAF2
5	CAF2	ICC	ICC_CAF2
5	CAF2	ICC	ICC_CAF2
2	CAF2	ICC	ICC_CAF2
2	CAF2	ICC	ICC_CAF2
3	CAF2	ICC	ICC_CAF2
1	CAF2	ICC	ICC_CAF2
5	CAF2	ICC	ICC_CAF2
3	CAF2	ICC	ICC_CAF2
50	CAF2	ICC	ICC_CAF2
10	CAF2	ICC	ICC_CAF2
2	CAF2	ICC	ICC_CAF2
1	CAF2	ICC	ICC_CAF2
1	CAF2	ICC	ICC_CAF2
1	CAF2	ICC	ICC_CAF2
1	CAF2	ICC	ICC_CAF2
5	CAF2	ICC	ICC_CAF2
30	CAF2	ICC	ICC_CAF2
30	CAF2	ICC	ICC_CAF2
15	CAF2	ICC	ICC_CAF2
1	CAF2	ICC	ICC_CAF2
1	CAF2	ICC	ICC_CAF2
1	CAF2	ICC	ICC_CAF2
10	CAF2	ICC	ICC_CAF2
10	CAF2	ICC	ICC_CAF2
20	CAF2	ICC	ICC_CAF2
50	CAF2	ICC	ICC_CAF2
1	CAF2	ICC	ICC_CAF2
1	CAF2	ICC	ICC_CAF2
1	CAF2	ICC	ICC_CAF2
5	CAF2	ICC	ICC_CAF2
15	CAF2	ICC	ICC_CAF2
10	CAF2	ICC	ICC_CAF2
15	CAF2	ICC	ICC_CAF2
1	CAF2	ICC	ICC_CAF2
1	CAF2	ICC	ICC_CAF2
1	CAF2	ICC	ICC_CAF2
5	CAF2	ICC	ICC_CAF2
10	CAF2	ICC	ICC_CAF2
5	CAF2	ICC	ICC_CAF2
1	CAF2	ICC	ICC_CAF2
30	CAF2	ICC	ICC_CAF2
1	CAF2	ICC	ICC_CAF2
3	CAF2	ICC	ICC_CAF2
1	CAF1	HCC	HCC_CAF1
5	CAF1	HCC	HCC_CAF1
1	CAF1	HCC	HCC_CAF1
1	CAF1	HCC	HCC_CAF1
10	CAF1	HCC	HCC_CAF1
1	CAF1	HCC	HCC_CAF1
15	CAF1	HCC	HCC_CAF1
10	CAF1	HCC	HCC_CAF1
1	CAF1	HCC	HCC_CAF1
1	CAF1	HCC	HCC_CAF1
1	CAF1	HCC	HCC_CAF1
3	CAF1	HCC	HCC_CAF1
1	CAF1	HCC	HCC_CAF1
2	CAF1	HCC	HCC_CAF1
1	CAF1	HCC	HCC_CAF1
5	CAF1	HCC	HCC_CAF1
1	CAF1	HCC	HCC_CAF1
1	CAF1	HCC	HCC_CAF1
1	CAF1	HCC	HCC_CAF1
1	CAF1	HCC	HCC_CAF1
5	CAF1	HCC	HCC_CAF1
10	CAF1	HCC	HCC_CAF1
5	CAF1	HCC	HCC_CAF1
10	CAF1	HCC	HCC_CAF1
50	CAF1	HCC	HCC_CAF1
9	CAF1	HCC	HCC_CAF1
5	CAF1	HCC	HCC_CAF1
15	CAF1	HCC	HCC_CAF1
5	CAF1	HCC	HCC_CAF1
3	CAF1	HCC	HCC_CAF1
5	CAF1	HCC	HCC_CAF1
5	CAF1	HCC	HCC_CAF1
3	CAF1	HCC	HCC_CAF1
4	CAF1	HCC	HCC_CAF1
1	CAF1	HCC	HCC_CAF1
2	CAF1	HCC	HCC_CAF1
1	CAF1	HCC	HCC_CAF1
2	CAF1	HCC	HCC_CAF1
1	CAF1	HCC	HCC_CAF1
5	CAF1	HCC	HCC_CAF1
2	CAF1	HCC	HCC_CAF1
3	CAF1	HCC	HCC_CAF1
5	CAF1	HCC	HCC_CAF1
3	CAF1	HCC	HCC_CAF1
20	CAF1	HCC	HCC_CAF1
2	CAF1	HCC	HCC_CAF1
3	CAF1	HCC	HCC_CAF1
5	CAF1	HCC	HCC_CAF1
2	CAF1	HCC	HCC_CAF1
5	CAF1	HCC	HCC_CAF1
3	CAF1	HCC	HCC_CAF1
8	CAF1	HCC	HCC_CAF1
10	CAF1	HCC	HCC_CAF1
1	CAF1	HCC	HCC_CAF1
1	CAF1	HCC	HCC_CAF1
1	CAF1	HCC	HCC_CAF1
3	CAF1	HCC	HCC_CAF1
3	CAF1	HCC	HCC_CAF1
5	CAF1	HCC	HCC_CAF1
5	CAF1	HCC	HCC_CAF1
3	CAF1	HCC	HCC_CAF1
5	CAF1	HCC	HCC_CAF1
1	CAF1	HCC	HCC_CAF1
5	CAF1	HCC	HCC_CAF1
5	CAF1	HCC	HCC_CAF1
5	CAF1	HCC	HCC_CAF1
1	CAF1	HCC	HCC_CAF1
2	CAF1	HCC	HCC_CAF1
5	CAF1	HCC	HCC_CAF1
2	CAF1	HCC	HCC_CAF1
2	CAF1	HCC	HCC_CAF1
1	CAF1	HCC	HCC_CAF1
1	CAF1	HCC	HCC_CAF1
1	CAF1	HCC	HCC_CAF1
10	CAF1	HCC	HCC_CAF1
5	CAF1	HCC	HCC_CAF1
1	CAF1	HCC	HCC_CAF1
2	CAF1	HCC	HCC_CAF1
5	CAF1	HCC	HCC_CAF1
5	CAF1	HCC	HCC_CAF1
10	CAF1	HCC	HCC_CAF1
3	CAF1	HCC	HCC_CAF1
2	CAF1	HCC	HCC_CAF1
2	CAF1	HCC	HCC_CAF1
10	CAF1	HCC	HCC_CAF1
15	CAF1	HCC	HCC_CAF1
15	CAF1	HCC	HCC_CAF1
5	CAF1	HCC	HCC_CAF1
2	CAF1	HCC	HCC_CAF1
1	CAF1	HCC	HCC_CAF1
1	CAF1	HCC	HCC_CAF1
1	CAF1	HCC	HCC_CAF1
50	CAF1	HCC	HCC_CAF1
3	CAF1	HCC	HCC_CAF1
1	CAF1	HCC	HCC_CAF1
1	CAF1	HCC	HCC_CAF1
10	CAF1	HCC	HCC_CAF1
30	CAF1	HCC	HCC_CAF1
5	CAF1	HCC	HCC_CAF1
2	CAF1	HCC	HCC_CAF1
20	CAF1	HCC	HCC_CAF1
30	CAF1	HCC	HCC_CAF1
20	CAF1	HCC	HCC_CAF1
50	CAF1	HCC	HCC_CAF1
5	CAF1	HCC	HCC_CAF1
1	CAF1	HCC	HCC_CAF1
2	CAF1	HCC	HCC_CAF1
1	CAF1	HCC	HCC_CAF1
1	CAF1	HCC	HCC_CAF1
10	CAF1	HCC	HCC_CAF1
1	CAF1	HCC	HCC_CAF1
3	CAF1	HCC	HCC_CAF1
15	CAF1	HCC	HCC_CAF1
30	CAF1	HCC	HCC_CAF1
2	CAF1	HCC	HCC_CAF1
2	CAF1	HCC	HCC_CAF1
2	CAF1	HCC	HCC_CAF1
10	CAF1	HCC	HCC_CAF1
1	CAF1	HCC	HCC_CAF1
2	CAF1	HCC	HCC_CAF1
1	CAF1	HCC	HCC_CAF1
2	CAF1	HCC	HCC_CAF1
2	CAF1	HCC	HCC_CAF1
2	CAF1	HCC	HCC_CAF1
1	CAF1	HCC	HCC_CAF1
1	CAF1	HCC	HCC_CAF1
3	CAF1	HCC	HCC_CAF1
1	CAF1	HCC	HCC_CAF1
20	CAF1	HCC	HCC_CAF1
30	CAF1	HCC	HCC_CAF1
2	CAF1	HCC	HCC_CAF1
5	CAF1	HCC	HCC_CAF1
10	CAF1	HCC	HCC_CAF1
1	CAF1	HCC	HCC_CAF1
5	CAF1	HCC	HCC_CAF1
5	CAF1	HCC	HCC_CAF1
3	CAF1	HCC	HCC_CAF1
1	CAF1	HCC	HCC_CAF1
2	CAF1	HCC	HCC_CAF1
2	CAF1	HCC	HCC_CAF1
2	CAF1	HCC	HCC_CAF1
1	CAF1	HCC	HCC_CAF1
1	CAF1	HCC	HCC_CAF1
1	CAF1	HCC	HCC_CAF1
3	CAF1	HCC	HCC_CAF1
5	CAF1	HCC	HCC_CAF1
1	CAF1	HCC	HCC_CAF1
1	CAF1	HCC	HCC_CAF1
1	CAF1	HCC	HCC_CAF1
2	CAF1	HCC	HCC_CAF1
2	CAF1	HCC	HCC_CAF1
1	CAF1	HCC	HCC_CAF1
2	CAF1	HCC	HCC_CAF1
2	CAF1	HCC	HCC_CAF1
1	CAF1	HCC	HCC_CAF1
1	CAF1	HCC	HCC_CAF1
10	CAF1	HCC	HCC_CAF1
1	CAF1	HCC	HCC_CAF1
2	CAF1	HCC	HCC_CAF1
2	CAF1	HCC	HCC_CAF1
2	CAF1	HCC	HCC_CAF1
1	CAF1	HCC	HCC_CAF1
3	CAF1	HCC	HCC_CAF1
10	CAF1	HCC	HCC_CAF1
1	CAF1	HCC	HCC_CAF1
1	CAF1	HCC	HCC_CAF1
3	CAF1	HCC	HCC_CAF1
2	CAF1	HCC	HCC_CAF1
1	CAF1	HCC	HCC_CAF1
2	CAF1	HCC	HCC_CAF1
1	CAF1	HCC	HCC_CAF1
1	CAF1	HCC	HCC_CAF1
5	CAF1	HCC	HCC_CAF1
2	CAF1	HCC	HCC_CAF1
5	CAF1	HCC	HCC_CAF1
5	CAF1	HCC	HCC_CAF1
2	CAF1	HCC	HCC_CAF1
2	CAF1	HCC	HCC_CAF1
3	CAF1	HCC	HCC_CAF1
2	CAF1	HCC	HCC_CAF1
3	CAF2	HCC	HCC_CAF2
3	CAF2	HCC	HCC_CAF2
5	CAF2	HCC	HCC_CAF2
2	CAF2	HCC	HCC_CAF2
1	CAF2	HCC	HCC_CAF2
1	CAF2	HCC	HCC_CAF2
10	CAF2	HCC	HCC_CAF2
10	CAF2	HCC	HCC_CAF2
1	CAF2	HCC	HCC_CAF2
1	CAF2	HCC	HCC_CAF2
1	CAF2	HCC	HCC_CAF2
1	CAF2	HCC	HCC_CAF2
1	CAF2	HCC	HCC_CAF2
10	CAF2	HCC	HCC_CAF2
3	CAF2	HCC	HCC_CAF2
60	CAF2	HCC	HCC_CAF2
1	CAF2	HCC	HCC_CAF2
5	CAF2	HCC	HCC_CAF2
2	CAF2	HCC	HCC_CAF2
2	CAF2	HCC	HCC_CAF2
5	CAF2	HCC	HCC_CAF2
8	CAF2	HCC	HCC_CAF2
5	CAF2	HCC	HCC_CAF2
5	CAF2	HCC	HCC_CAF2
20	CAF2	HCC	HCC_CAF2
5	CAF2	HCC	HCC_CAF2
2	CAF2	HCC	HCC_CAF2
1	CAF2	HCC	HCC_CAF2
2	CAF2	HCC	HCC_CAF2
5	CAF2	HCC	HCC_CAF2
15	CAF2	HCC	HCC_CAF2
8	CAF2	HCC	HCC_CAF2
2	CAF2	HCC	HCC_CAF2
5	CAF2	HCC	HCC_CAF2
2	CAF2	HCC	HCC_CAF2
1	CAF2	HCC	HCC_CAF2
5	CAF2	HCC	HCC_CAF2
2	CAF2	HCC	HCC_CAF2
1	CAF2	HCC	HCC_CAF2
5	CAF2	HCC	HCC_CAF2
1	CAF2	HCC	HCC_CAF2
2	CAF2	HCC	HCC_CAF2
1	CAF2	HCC	HCC_CAF2
3	CAF2	HCC	HCC_CAF2
20	CAF2	HCC	HCC_CAF2
5	CAF2	HCC	HCC_CAF2
60	CAF2	HCC	HCC_CAF2
1	CAF2	HCC	HCC_CAF2
1	CAF2	HCC	HCC_CAF2
30	CAF2	HCC	HCC_CAF2
1	CAF2	HCC	HCC_CAF2
2	CAF2	HCC	HCC_CAF2
20	CAF2	HCC	HCC_CAF2
10	CAF2	HCC	HCC_CAF2
1	CAF2	HCC	HCC_CAF2
1	CAF2	HCC	HCC_CAF2
2	CAF2	HCC	HCC_CAF2
1	CAF2	HCC	HCC_CAF2
5	CAF2	HCC	HCC_CAF2
1	CAF2	HCC	HCC_CAF2
2	CAF2	HCC	HCC_CAF2
5	CAF2	HCC	HCC_CAF2
1	CAF2	HCC	HCC_CAF2
1	CAF2	HCC	HCC_CAF2
3	CAF2	HCC	HCC_CAF2
40	CAF2	HCC	HCC_CAF2
10	CAF2	HCC	HCC_CAF2
8	CAF2	HCC	HCC_CAF2
1	CAF2	HCC	HCC_CAF2
3	CAF2	HCC	HCC_CAF2
3	CAF2	HCC	HCC_CAF2
5	CAF2	HCC	HCC_CAF2
5	CAF2	HCC	HCC_CAF2
1	CAF2	HCC	HCC_CAF2
6	CAF2	HCC	HCC_CAF2
5	CAF2	HCC	HCC_CAF2
2	CAF2	HCC	HCC_CAF2
2	CAF2	HCC	HCC_CAF2
3	CAF2	HCC	HCC_CAF2
3	CAF2	HCC	HCC_CAF2
1	CAF2	HCC	HCC_CAF2
2	CAF2	HCC	HCC_CAF2
1	CAF2	HCC	HCC_CAF2
5	CAF2	HCC	HCC_CAF2
5	CAF2	HCC	HCC_CAF2
15	CAF2	HCC	HCC_CAF2
8	CAF2	HCC	HCC_CAF2
5	CAF2	HCC	HCC_CAF2
8	CAF2	HCC	HCC_CAF2
10	CAF2	HCC	HCC_CAF2
1	CAF2	HCC	HCC_CAF2
5	CAF2	HCC	HCC_CAF2
40	CAF2	HCC	HCC_CAF2
10	CAF2	HCC	HCC_CAF2
3	CAF2	HCC	HCC_CAF2
3	CAF2	HCC	HCC_CAF2
5	CAF2	HCC	HCC_CAF2
10	CAF2	HCC	HCC_CAF2
5	CAF2	HCC	HCC_CAF2
9	CAF2	HCC	HCC_CAF2
1	CAF2	HCC	HCC_CAF2
10	CAF2	HCC	HCC_CAF2
20	CAF2	HCC	HCC_CAF2
60	CAF2	HCC	HCC_CAF2
3	CAF2	HCC	HCC_CAF2
2	CAF2	HCC	HCC_CAF2
3	CAF2	HCC	HCC_CAF2
1	CAF2	HCC	HCC_CAF2
3	CAF2	HCC	HCC_CAF2
15	CAF2	HCC	HCC_CAF2
1	CAF2	HCC	HCC_CAF2
2	CAF2	HCC	HCC_CAF2
10	CAF2	HCC	HCC_CAF2
8	CAF2	HCC	HCC_CAF2
8	CAF2	HCC	HCC_CAF2
3	CAF2	HCC	HCC_CAF2
5	CAF2	HCC	HCC_CAF2
3	CAF2	HCC	HCC_CAF2
1	CAF2	HCC	HCC_CAF2
1	CAF2	HCC	HCC_CAF2
2	CAF2	HCC	HCC_CAF2
5	CAF2	HCC	HCC_CAF2
1	CAF2	HCC	HCC_CAF2
10	CAF2	HCC	HCC_CAF2
2	CAF2	HCC	HCC_CAF2
3	CAF2	HCC	HCC_CAF2
10	CAF2	HCC	HCC_CAF2
3	CAF2	HCC	HCC_CAF2
15	CAF2	HCC	HCC_CAF2
10	CAF2	HCC	HCC_CAF2
30	CAF2	HCC	HCC_CAF2
10	CAF2	HCC	HCC_CAF2
3	CAF2	HCC	HCC_CAF2
5	CAF2	HCC	HCC_CAF2
4	CAF2	HCC	HCC_CAF2
1	CAF2	HCC	HCC_CAF2
9	CAF2	HCC	HCC_CAF2
1	CAF2	HCC	HCC_CAF2
2	CAF2	HCC	HCC_CAF2
1	CAF2	HCC	HCC_CAF2
1	CAF2	HCC	HCC_CAF2
1	CAF2	HCC	HCC_CAF2
1	CAF2	HCC	HCC_CAF2
1	CAF2	HCC	HCC_CAF2
10	CAF2	HCC	HCC_CAF2
3	CAF2	HCC	HCC_CAF2
5	CAF2	HCC	HCC_CAF2
3	CAF2	HCC	HCC_CAF2
1	CAF2	HCC	HCC_CAF2
2	CAF2	HCC	HCC_CAF2
7	CAF2	HCC	HCC_CAF2
5	CAF2	HCC	HCC_CAF2
2	CAF2	HCC	HCC_CAF2
4	CAF2	HCC	HCC_CAF2
1	CAF2	HCC	HCC_CAF2
1	CAF2	HCC	HCC_CAF2
10	CAF2	HCC	HCC_CAF2
3	CAF2	HCC	HCC_CAF2
30	CAF2	HCC	HCC_CAF2
60	CAF2	HCC	HCC_CAF2
2	CAF2	HCC	HCC_CAF2
1	CAF2	HCC	HCC_CAF2
5	CAF2	HCC	HCC_CAF2
10	CAF2	HCC	HCC_CAF2
1	CAF2	HCC	HCC_CAF2
1	CAF2	HCC	HCC_CAF2
5	CAF2	HCC	HCC_CAF2
3	CAF2	HCC	HCC_CAF2
3	CAF2	HCC	HCC_CAF2
3	CAF2	HCC	HCC_CAF2
3	CAF2	HCC	HCC_CAF2
15	CAF2	HCC	HCC_CAF2
8	CAF2	HCC	HCC_CAF2
8	CAF2	HCC	HCC_CAF2
2	CAF2	HCC	HCC_CAF2
10	CAF2	HCC	HCC_CAF2
1	CAF2	HCC	HCC_CAF2
3	CAF2	HCC	HCC_CAF2
2	CAF2	HCC	HCC_CAF2
2	CAF2	HCC	HCC_CAF2

## Sheet: Figure 5b
Patient_tissue	Freq	ALL	Fraction	Tissue	Tumor_type	Tumor_tissue_type
P121B	6	4939	0.00121482	B	ICC	ICC_B
P121P	2954	9496	0.311078	P	ICC	ICC_P
P121T	132	7203	0.0183257	T	ICC	ICC_T
P122B	2	2679	0.000746547	B	ICC	ICC_B
P122P	1113	15907	0.0699692	P	ICC	ICC_P
P122T	545	10016	0.0544129	T	ICC	ICC_T
P123B	29	11234	0.00258145	B	ICC	ICC_B
P123P	524	15336	0.034168	P	ICC	ICC_P
P123T	1173	9495	0.123539	T	ICC	ICC_T
P124P	892	6499	0.137252	P	HCC	HCC_P
P124T	666	8463	0.0786955	T	HCC	HCC_T
P125B	1	9785	0.000102197	B	HCC	HCC_B
P125P	1279	20177	0.063389	P	HCC	HCC_P
P125T	213	18492	0.0115185	T	HCC	HCC_T
P126B	18	6271	0.00287036	B	CHC	CHC_B
P126P	1703	17632	0.0965858	P	CHC	CHC_P
P126T	58	5609	0.0103405	T	CHC	CHC_T
P127B	12	6122	0.00196014	B	CHC	CHC_B
P127P	1431	18407	0.0777422	P	CHC	CHC_P
P127T	191	18452	0.0103512	T	CHC	CHC_T

## Sheet: Figure 5c
Patient_tissue	Freq	ALL	Fraction	Tissue	Tumor_type	Tumor_tissue_type
P121B	6	4939	0.00121482	B	ICC	ICC_B
P121P	2954	9496	0.311078	P	ICC	ICC_P
P121T	132	7203	0.0183257	T	ICC	ICC_T
P122B	2	2679	0.000746547	B	ICC	ICC_B
P122P	1113	15907	0.0699692	P	ICC	ICC_P
P122T	545	10016	0.0544129	T	ICC	ICC_T
P123B	29	11234	0.00258145	B	ICC	ICC_B
P123P	524	15336	0.034168	P	ICC	ICC_P
P123T	1173	9495	0.123539	T	ICC	ICC_T
P124P	892	6499	0.137252	P	HCC	HCC_P
P124T	666	8463	0.0786955	T	HCC	HCC_T
P125B	1	9785	0.000102197	B	HCC	HCC_B
P125P	1279	20177	0.063389	P	HCC	HCC_P
P125T	213	18492	0.0115185	T	HCC	HCC_T
P126B	18	6271	0.00287036	B	CHC	CHC_B
P126N	88	24278	0.00362468	N	CHC	CHC_N
P126P	1703	17632	0.0965858	P	CHC	CHC_P
P126T	58	5609	0.0103405	T	CHC	CHC_T
P127B	12	6122	0.00196014	B	CHC	CHC_B
P127P	1431	18407	0.0777422	P	CHC	CHC_P
P127T	191	18452	0.0103512	T	CHC	CHC_T

## Sheet: Figure 5j
Spot	CPE	tissue	tumor_type
CHC-J	60	J	CHC
CHC-J	85	J	CHC
CHC-J	30	J	CHC
CHC-J	40	J	CHC
CHC-J	55	J	CHC
CHC-J	80	J	CHC
CHC-J	70	J	CHC
CHC-J	45	J	CHC
CHC-J	48	J	CHC
CHC-J	20	J	CHC
HCC-J	10	J	HCC
HCC-J	15	J	HCC
HCC-J	12	J	HCC
HCC-J	10	J	HCC
HCC-J	12	J	HCC
HCC-J	7	J	HCC
HCC-J	9	J	HCC
HCC-J	15	J	HCC
HCC-J	18	J	HCC
HCC-J	16	J	HCC
ICC-J	10	J	ICC
ICC-J	20	J	ICC
ICC-J	5	J	ICC
ICC-J	6	J	ICC
ICC-J	5	J	ICC
ICC-J	8	J	ICC
ICC-J	9	J	ICC
ICC-J	8	J	ICC
ICC-J	8	J	ICC
ICC-J	11	J	ICC
CHC-T	12	T	CHC
CHC-T	10	T	CHC
CHC-T	8	T	CHC
CHC-T	10	T	CHC
CHC-T	9	T	CHC
CHC-T	5	T	CHC
CHC-T	4	T	CHC
CHC-T	5	T	CHC
CHC-T	2	T	CHC
CHC-T	1	T	CHC
HCC-T	12	T	HCC
HCC-T	10	T	HCC
HCC-T	6	T	HCC
HCC-T	5	T	HCC
HCC-T	8	T	HCC
HCC-T	4	T	HCC
HCC-T	9	T	HCC
HCC-T	10	T	HCC
HCC-T	7	T	HCC
HCC-T	11	T	HCC
ICC-T	1	T	ICC
ICC-T	1	T	ICC
ICC-T	0	T	ICC
ICC-T	0	T	ICC
ICC-T	1	T	ICC
ICC-T	0	T	ICC
ICC-T	0	T	ICC
ICC-T	0	T	ICC
ICC-T	1	T	ICC
ICC-T	3	T	ICC
CHC-P	10	P	CHC
CHC-P	8	P	CHC
CHC-P	15	P	CHC
CHC-P	8	P	CHC
CHC-P	12	P	CHC
CHC-P	5	P	CHC
CHC-P	4	P	CHC
CHC-P	4	P	CHC
CHC-P	9	P	CHC
CHC-P	6	P	CHC
HCC-P	2	P	HCC
HCC-P	3	P	HCC
HCC-P	2	P	HCC
HCC-P	0	P	HCC
HCC-P	1	P	HCC
HCC-P	5	P	HCC
HCC-P	4	P	HCC
HCC-P	4	P	HCC
HCC-P	1	P	HCC
HCC-P	5	P	HCC
ICC-P	2	P	ICC
ICC-P	5	P	ICC
ICC-P	1	P	ICC
ICC-P	1	P	ICC
ICC-P	1	P	ICC
ICC-P	1	P	ICC
ICC-P	1	P	ICC
ICC-P	3	P	ICC
ICC-P	2	P	ICC
ICC-P	1	P	ICC
